# Supplementary material for: Translation control by altered start codon usage as a means of modulating the general stress response and virulence in Listeria monocytogenes
Source: PLoS Genet. 2026 Apr 6;22(4):e1011851. doi: 10.1371/journal.pgen.1011851 (PMC13068326; doi:10.1371/journal.pgen.1011851)
Supplement: S1 Table — (XLSX) [file pgen.1011851.s001.xlsx]

## Sheet: Table S1
Gene	Alias	ATG (1814)	ATT (1)	ATC (1)	ATA (0)	TTG (227)	CTG (2)	GTG (179)	Other (2) #	Present (%)	Max frequency (%)		Note: *, lmo0888 was annotated to use CTG as start codon, but later corrected to ATG. Impens et al., 2017; #, lmo1876 and lmo0924 are pesudo-genes.
lmo0001	dnaA	0	0	0	0	0	0	60644	0	99.9209	100			conserved genes with flexible start codon usage
lmo0002	dnaN	60254	0	0	0	0	0	0	0	99.2783	100
lmo0003		60421	1	0	0	0	0	0	0	99.5551	99.9983
lmo0004		0	0	0	0	60634	1	0	0	99.9061	99.9984
lmo0005	recF	60653	0	0	0	0	0	0	0	99.9357	100
lmo0006	gyrB	60644	0	0	0	0	0	0	0	99.9209	100
lmo0007	gyrA	60599	0	0	0	0	0	0	0	99.8468	100
lmo0008		60184	0	0	3	0	0	0	0	99.1679	99.995
lmo0009		60584	0	0	0	0	0	0	0	99.8221	100
lmo0010	mvk	0	0	0	0	60647	0	0	0	99.9259	100
lmo0011	mpd	60652	0	0	1	0	0	0	0	99.9357	99.9984
lmo0012	pmk	0	0	0	0	54232	0	0	5567	98.5286	90.6905
lmo0013	qoxA	5	0	0	0	0	0	60529	0	99.7397	99.9917
lmo0014	qoxB	60638	0	0	0	0	0	0	0	99.911	100
lmo0015	qoxC	60671	0	0	0	0	0	0	0	99.9654	100
lmo0016	qoxD	60670	0	0	0	0	0	0	0	99.9638	100
lmo0017		59354	0	0	10	0	0	0	0	97.8119	99.9832
lmo0018		60303	37	0	1	0	0	0	0	99.4217	99.937
lmo0019		59624	0	2	0	0	800	0	0	99.5617	98.6728
lmo0020		60471	0	0	0	0	0	0	0	99.6359	100
lmo0022		60466	0	0	0	0	0	0	0	99.6276	100
lmo0023		60652	0	0	1	0	0	0	0	99.9357	99.9984
lmo0024		60618	0	0	0	0	0	0	0	99.8781	100
lmo0025		60665	0	0	0	0	0	0	0	99.9555	100
lmo0026		60552	0	0	8	1	0	0	0	99.7842	99.9851
lmo0027		60637	0	0	0	0	0	0	0	99.9094	100
lmo0028		60146	0	0	0	0	0	0	0	99.1004	100
lmo0029		60602	0	0	0	0	0	0	0	99.8517	100
lmo0030		0	0	0	0	60571	0	0	1	99.8023	99.9983
lmo0031		60654	0	0	0	0	0	0	0	99.9374	100
lmo0032		0	0	0	0	60661	0	0	3	99.9539	99.9951
lmo0033		59006	0	0	0	0	0	0	0	97.222	100
lmo0035		60637	0	0	0	0	0	0	0	99.9094	100
lmo0036	aguB	58977	0	0	0	0	0	0	0	97.1743	100
lmo0037	aguD	0	0	0	0	58607	0	0	1	96.5663	99.9983
lmo0038	aguA1	58939	0	0	0	0	0	0	0	97.1116	100
lmo0039	aguC	58947	0	0	1	0	0	0	0	97.1265	99.9983
lmo0040	aguA2	58966	0	0	0	0	1	0	0	97.1578	99.9983
lmo0041	aguR	58056	0	0	0	0	0	0	0	95.6568	100
lmo0042		0	0	0	0	0	0	60390	0	99.5024	100
lmo0043	arcA	60583	0	1	0	0	0	0	0	99.8221	99.9983
lmo0044	rpsF	60677	0	0	0	0	0	0	0	99.9753	100
lmo0045	ssb	60612	0	0	0	0	0	0	0	99.8682	100
lmo0047		60340	0	0	1	0	0	0	0	99.4217	99.9983
lmo0048	agrB	0	0	0	0	60527	0	0	0	99.7281	100
lmo0049	agrD	60139	0	0	0	0	0	0	0	99.0888	100
lmo0050	agrC	58838	3	0	5	0	0	0	0	96.9584	99.9864
lmo0051	agrA	60391	0	0	2	0	0	0	0	99.5073	99.9967
lmo0052	pdeA	60623	0	0	0	0	0	0	0	99.8863	100
lmo0053	rplI	60661	0	0	0	0	0	0	0	99.9489	100
lmo0054	dnaC	0	0	0	0	0	0	60669	0	99.9621	100
lmo0056	esxA	60667	0	0	0	0	0	2	0	99.9621	99.9967
lmo0057	esaA	58387	0	0	0	0	0	0	0	96.2021	100
lmo0058	essA	60453	0	0	0	0	0	0	0	99.6062	100
lmo0059	esaB	31575	0	0	0	29088	0	0	0	99.9522	52.0498
lmo0060	essB	60440	0	0	0	0	0	0	0	99.5848	100
lmo0076		17	0	0	0	2	0	60569	0	99.8286	99.9686
lmo0077		60597	0	0	0	2	0	0	0	99.8468	99.9967
lmo0078		60615	0	0	0	0	0	0	0	99.8731	100
lmo0084		59452	0	0	0	0	236	0	0	98.3457	99.6046
lmo0088		60585	0	0	0	0	0	0	0	99.8237	100
lmo0089		60587	0	0	0	0	0	0	0	99.827	100
lmo0090		0	0	0	0	58739	0	0	0	96.7821	100
lmo0091		1	0	0	0	58750	0	0	1	96.8035	99.9966
lmo0093		58758	0	0	1	0	0	0	0	96.8151	99.9983
lmo0094		60261	0	0	0	0	0	0	0	99.2899	100
lmo0095		60110	0	0	0	0	0	0	0	99.0411	100
lmo0096	manL	60612	0	0	0	0	0	0	0	99.8682	100
lmo0097	manM	60635	0	0	0	0	0	0	0	99.9061	100
lmo0098	manN	60625	0	0	0	0	0	0	0	99.8896	100
lmo0099		1	0	0	0	60648	0	0	0	99.9292	99.9984
lmo0100		60543	0	0	0	0	0	2	0	99.7578	99.9967
lmo0102		60655	0	5	0	0	1	0	0	99.9489	99.9901
lmo0103	rha1	60626	0	0	0	0	0	0	0	99.8913	100
lmo0104		29027	1	0	0	7	0	31400	0	99.5766	51.9566
lmo0105	chiB	60482	0	0	0	0	0	0	0	99.654	100
lmo0107		60576	0	0	0	0	0	11	1	99.8286	99.9802
lmo0108		60456	0	0	0	1	0	0	0	99.6128	99.9983
lmo0109		60613	0	0	0	0	0	1	0	99.8715	99.9984
lmo0110		60584	0	0	0	0	1	0	0	99.8237	99.9983
lmo0111	pdeD	60368	2	0	0	0	0	30	0	99.5189	99.947
lmo0113		1	0	0	0	60588	0	0	0	99.8303	99.9983
lmo0114		60650	0	0	0	0	0	0	0	99.9308	100
lmo0115	lmaD	60592	0	0	0	0	0	0	0	99.8352	100
lmo0116	lmaC	60619	0	0	0	0	0	0	0	99.8797	100
lmo0128		60650	0	0	1	0	0	0	0	99.9324	99.9984
lmo0130		0	0	0	0	0	0	58148	2	95.8116	99.9966
lmo0131	pdeB	60573	0	0	0	0	0	0	0	99.8039	100
lmo0132		60547	0	1	0	1	0	0	0	99.7644	99.9967
lmo0133		60638	0	0	4	0	0	0	0	99.9176	99.9934
lmo0134		60667	0	0	0	0	0	1	0	99.9605	99.9984
lmo0135	ctaP	60633	0	0	0	0	0	0	0	99.9028	100
lmo0136	ctaP1	60643	0	0	0	0	0	0	0	99.9193	100
lmo0137	ctaP2	59710	0	0	0	0	4	0	0	98.3886	99.9933
lmo0138		59792	0	0	9	0	0	0	0	98.5319	99.985
lmo0139		60000	0	0	0	0	0	0	0	98.8598	100
lmo0152		60528	0	1	0	0	0	0	0	99.7314	99.9983
lmo0153	zinA	59961	0	0	11	0	0	0	0	98.8137	99.9817
lmo0155	zinC	60652	0	0	0	0	0	0	0	99.9341	100
lmo0156		59615	0	0	0	0	0	0	0	98.2255	100
lmo0157		58695	0	0	0	0	0	0	0	96.7096	100
lmo0158		60591	0	0	0	7	0	0	0	99.8451	99.9884
lmo0162		0	0	0	0	0	0	60633	0	99.9028	100
lmo0163	ricT	60658	0	0	0	0	0	0	0	99.944	100
lmo0164	yabA	5	0	0	0	60666	0	0	0	99.9654	99.9918
lmo0165	trmN6	1	0	0	0	60662	0	0	1	99.9539	99.9967
lmo0167	yabC	31229	0	0	0	0	0	29428	0	99.9423	51.4846
lmo0168	abrB	60659	0	0	0	0	0	0	0	99.9456	100
lmo0169	glcU	60627	0	0	0	1	0	0	0	99.8945	99.9984
lmo0170		0	0	0	0	28827	29085	0	714	96.5959	49.6111
lmo0176		0	0	0	0	60600	0	0	0	99.8484	100
lmo0177	metS	0	0	0	0	60644	0	0	0	99.9209	100
lmo0178		60053	0	0	2	0	0	0	1	98.9521	99.995
lmo0179		60438	0	0	0	0	0	0	0	99.5815	100
lmo0180		60454	0	0	0	0	0	0	0	99.6079	100
lmo0181		60162	0	0	1	0	0	0	0	99.1284	99.9983
lmo0182		60340	0	0	0	0	0	0	0	99.42	100
lmo0183		60362	0	0	0	0	0	0	0	99.4563	100
lmo0184		60397	1	0	0	0	0	34	0	99.5716	99.9421
lmo0185	yabD	1	0	0	0	60644	0	0	0	99.9226	99.9984
lmo0186		58104	0	0	0	0	0	0	0	95.7358	100
lmo0187	rnmV	60664	0	0	0	0	0	0	0	99.9539	100
lmo0188	ksgA	60650	0	0	0	0	0	0	0	99.9308	100
lmo0189	veg	60670	0	0	0	0	0	0	0	99.9638	100
lmo0191		60631	0	0	1	0	0	0	0	99.9011	99.9984
lmo0192	purR	60657	0	0	0	0	0	0	0	99.9423	100
lmo0193		60662	0	0	0	0	0	0	0	99.9506	100
lmo0194	yvrO	60664	0	0	0	0	0	0	1	99.9555	99.9984
lmo0195		60619	0	0	0	0	0	0	0	99.8797	100
lmo0196	spoVG1	60535	0	0	0	0	0	0	0	99.7413	100
lmo0197	spoVG2	60523	0	0	0	0	0	0	0	99.7215	100
lmo0198	glmU	60618	0	0	0	0	0	0	0	99.8781	100
lmo0199	prs1	60650	0	0	0	0	0	0	0	99.9308	100
lmo0200	prfA	60127	0	0	1	0	0	0	0	99.0707	99.9983
lmo0201	plcA	0	0	0	0	58093	0	0	1	95.7194	99.9983
lmo0202	hly	59550	0	0	0	0	0	0	0	98.1184	100
lmo0203	mpl	60292	0	0	3	0	0	0	0	99.3459	99.995
lmo0205	plcB	29556	0	0	0	0	0	30968	0	99.7232	51.1665
lmo0206	orfX	60401	1	0	1	0	0	0	0	99.5238	99.9967
lmo0207		58725	0	0	0	0	0	7	0	96.7706	99.9881
lmo0208		60643	1	0	0	0	0	0	0	99.9209	99.9984
lmo0210	ldh	60566	0	0	0	0	0	0	0	99.7924	100
lmo0211	ctc	60658	0	0	0	0	0	0	0	99.944	100
lmo0212		60622	0	0	0	0	0	0	0	99.8847	100
lmo0213	pth	60663	0	0	0	0	0	0	0	99.9522	100
lmo0214	mfd	0	0	0	5	60604	0	0	0	99.8632	99.9918
lmo0216	rqcP	60668	0	0	0	0	0	0	0	99.9605	100
lmo0217	divIC	60662	0	0	0	0	0	1	0	99.9522	99.9984
lmo0218	yabR	60662	0	0	0	0	0	0	0	99.9506	100
lmo0219		60535	0	0	0	0	0	0	0	99.7413	100
lmo0221	coaX	60610	0	0	0	0	0	0	0	99.8649	100
lmo0222	hslO	60608	0	0	0	0	0	1	0	99.8632	99.9984
lmo0223	cysK	60634	0	0	3	0	0	0	0	99.9094	99.9951
lmo0224	sul	0	0	0	0	60671	0	0	0	99.9654	100
lmo0225	folA	0	0	0	0	60665	0	0	0	99.9555	100
lmo0226	folK	60666	0	0	0	1	0	4	0	99.9654	99.9918
lmo0228	lysS	60648	0	0	0	0	0	0	0	99.9275	100
lmo0229	ctsR	60439	0	0	0	0	0	0	0	99.5831	100
lmo0230	mcsA	60464	0	0	0	0	0	11	0	99.6425	99.9818
lmo0231	mcsB	60611	1	0	0	0	0	30	0	99.9176	99.9489
lmo0232	clpC	60626	0	0	0	0	0	0	0	99.8913	100
lmo0233	radA	60615	0	0	0	0	0	2	0	99.8764	99.9967
lmo0234	yacL	60489	0	0	0	0	0	1	0	99.6672	99.9983
lmo0235	ispD	60626	0	0	0	0	0	0	0	99.8913	100
lmo0236	ispF	60583	0	0	0	68	0	0	0	99.9324	99.8879
lmo0237	gltX	1	0	0	0	0	0	60528	0	99.7314	99.9983
lmo0238	cysE	60650	0	0	0	0	0	0	0	99.9308	100
lmo0239	cysS	1	0	0	0	60585	0	0	0	99.8253	99.9983
lmo0240	mrnC	60671	0	0	0	0	0	0	0	99.9654	100
lmo0241	yacO	60667	0	0	0	0	0	1	0	99.9605	99.9984
lmo0242	yacP	60567	7	0	0	0	0	1	0	99.8072	99.9868
lmo0243	sigH	1	0	0	0	3	0	60659	0	99.9522	99.9934
lmo0244	rpmG	60684	0	0	0	0	0	0	0	99.9868	100
lmo0245	secE	60626	0	0	0	0	0	0	0	99.8913	100
lmo0246	nusG	60649	0	0	0	0	0	0	0	99.9292	100
lmo0248	rplK	0	0	0	0	0	0	60664	0	99.9539	100
lmo0249	rplA	60653	0	0	0	0	0	0	0	99.9357	100
lmo0250	rplJ	60682	0	0	0	0	0	0	0	99.9835	100
lmo0251	rplL	60657	0	0	0	0	0	0	0	99.9423	100
lmo0256	ybxB	0	0	0	0	60670	0	0	0	99.9638	100
lmo0257		59599	0	0	495	0	0	0	0	99.0147	99.1763
lmo0258	rpoB	0	0	0	0	60582	0	0	0	99.8188	100
lmo0259	rpoC	0	0	0	0	60559	0	0	0	99.7809	100
lmo0260		1	0	0	0	57893	0	0	2	95.3931	99.9948
lmo0263	inlH	57765	0	0	1	0	0	0	1	95.1806	99.9965
lmo0264	inlE	59899	0	0	0	0	0	0	12	98.7132	99.98
lmo0265		58789	0	1	1	0	0	0	0	96.8678	99.9966
lmo0267		60584	0	0	1	0	0	0	0	99.8237	99.9983
lmo0268		0	0	0	0	60653	0	0	0	99.9357	100
lmo0269		60456	0	0	0	0	0	0	0	99.6112	100
lmo0271		60301	0	0	0	0	0	0	0	99.3558	100
lmo0272	yxeH	4	0	0	0	60313	0	0	0	99.3821	99.9934
lmo0273		60608	0	0	0	0	0	0	0	99.8616	100
lmo0274		58032	0	0	0	0	0	0	0	95.6172	100
lmo0275		60437	0	0	0	0	0	6	0	99.5897	99.9901
lmo0276		0	0	0	0	60584	0	0	5	99.8303	99.9917
lmo0277		60575	0	0	0	40	0	0	0	99.8731	99.934
lmo0278	msmX	2	0	0	0	60620	0	1	0	99.8863	99.9951
lmo0280		0	0	0	0	0	0	60666	0	99.9572	100
lmo0281		59170	0	0	0	2	0	88	0	97.6405	99.8481
lmo0282	mtnU	60589	0	0	0	0	0	0	0	99.8303	100
lmo0283		60624	0	0	0	30	0	0	0	99.9374	99.9505
lmo0284	metN1	0	0	0	0	60638	0	0	0	99.911	100
lmo0285		60642	0	0	0	0	0	0	0	99.9176	100
lmo0286	mtnE	60580	0	0	0	0	0	0	0	99.8155	100
lmo0287	walR	60663	0	0	0	0	0	0	0	99.9522	100
lmo0288	walK	60434	0	0	0	0	0	0	0	99.5749	100
lmo0289		60612	0	4	4	0	0	2	0	99.8847	99.9835
lmo0290		60589	0	0	0	0	0	0	0	99.8303	100
lmo0291	walJ	60675	0	0	0	0	0	0	0	99.972	100
lmo0293	yydA	60623	0	0	0	0	0	2	0	99.8896	99.9967
lmo0296		60105	2	0	5	1	0	0	0	99.046	99.9867
lmo0297		60331	0	0	1	0	0	0	0	99.4068	99.9983
lmo0298		60479	0	1	1	0	0	0	0	99.6523	99.9967
lmo0299		60649	0	2	0	0	0	0	0	99.9324	99.9967
lmo0300		60585	0	0	0	0	0	0	0	99.8237	100
lmo0301		0	0	0	0	0	0	60657	0	99.9423	100
lmo0314		60230	0	0	3	1	0	0	0	99.2454	99.9934
lmo0315		10830	0	0	0	4	0	49747	0	99.8171	82.1165
lmo0316		60489	0	0	0	101	0	0	0	99.8319	99.8333
lmo0317	thiD	60589	0	0	0	0	0	0	0	99.8303	100
lmo0319		60572	0	0	0	0	0	0	0	99.8023	100
lmo0321		6	0	0	0	0	0	60233	91	99.4035	99.8392
lmo0322		59722	0	0	0	0	0	0	0	98.4018	100
lmo0323		58556	0	0	0	0	0	25	0	96.5218	99.9573
lmo0325		59686	0	0	0	1	0	0	0	98.3441	99.9983
lmo0326		58987	0	0	0	0	0	0	0	97.1907	100
lmo0328		0	0	0	0	59188	0	0	0	97.5219	100
lmo0334		59682	0	0	0	0	0	0	0	98.3359	100
lmo0342		60563	0	0	1	0	0	0	0	99.7891	99.9983
lmo0343	tal2	60650	0	0	0	0	0	0	0	99.9308	100
lmo0344		60571	0	0	0	0	0	0	0	99.8006	100
lmo0345		60627	0	0	0	0	0	0	0	99.8929	100
lmo0346		60633	0	0	0	0	0	0	0	99.9028	100
lmo0347	dhaK1	60633	0	0	0	0	0	0	0	99.9028	100
lmo0348	dhaK2	60635	0	0	0	0	0	0	0	99.9061	100
lmo0350		60606	0	0	0	0	0	0	0	99.8583	100
lmo0351		60525	0	0	0	0	0	0	0	99.7248	100
lmo0352		60194	0	0	0	0	0	8	0	99.1926	99.9867
lmo0354		60460	0	0	0	0	0	0	0	99.6177	100
lmo0355		60497	0	0	0	0	0	0	0	99.6787	100
lmo0356		60517	0	0	0	0	0	0	0	99.7117	100
lmo0357		60050	0	0	0	0	0	0	0	98.9422	100
lmo0358		59859	0	0	0	11	0	0	0	98.6456	99.9816
lmo0359		60033	0	1	0	0	0	0	0	98.9158	99.9983
lmo0360		59927	0	0	0	0	0	0	0	98.7395	100
lmo0360a		57754	0	0	0	0	0	0	0	95.1592	100
lmo0368		0	0	0	0	3	0	60586	0	99.8303	99.995
lmo0369	yeeI	60646	0	0	0	0	0	0	0	99.9242	100
lmo0371		60359	1	0	1	0	0	0	1	99.4563	99.995
lmo0372		60314	0	0	1	0	0	0	0	99.3788	99.9983
lmo0373		60649	0	0	0	0	0	0	0	99.9292	100
lmo0374		60648	0	0	0	0	0	0	0	99.9275	100
lmo0375		60617	0	0	0	0	0	0	0	99.8764	100
lmo0376		60415	0	0	0	0	0	0	0	99.5436	100
lmo0377		60631	0	0	0	0	0	0	0	99.8995	100
lmo0383	iolA	60587	0	0	1	0	0	1	0	99.8303	99.9967
lmo0384	iolB	60306	0	0	1	0	0	1	0	99.3673	99.9967
lmo0385	iolC	60528	0	0	0	0	0	0	0	99.7298	100
lmo0386	iolD	1	0	0	0	1	0	60511	5	99.7133	99.9884
lmo0387	fra	60474	0	0	0	0	0	0	0	99.6408	100
lmo0388		60549	0	0	0	0	0	0	0	99.7644	100
lmo0389	ltrA	166	0	0	0	0	0	60353	17	99.743	99.6977
lmo0390	ung	58112	0	0	1	0	0	0	0	95.7507	99.9983
lmo0391		0	0	0	0	60491	0	0	0	99.6688	100
lmo0392	floA	60653	2	0	0	0	0	0	0	99.939	99.9967
lmo0393		59845	0	0	0	77	0	2	0	98.7346	99.8682
lmo0394		0	0	0	0	60464	0	0	0	99.6243	100
lmo0395		60575	0	0	1	0	0	2	0	99.8122	99.995
lmo0396	proC	60591	0	0	0	0	0	0	0	99.8336	100
lmo0397		60604	0	0	0	0	0	0	0	99.855	100
lmo0398		60649	0	0	0	0	0	0	0	99.9292	100
lmo0399		60643	0	0	0	0	0	0	0	99.9193	100
lmo0400		60588	0	0	0	0	0	0	1	99.8303	99.9983
lmo0401		60580	0	0	0	0	0	0	0	99.8155	100
lmo0403		60155	0	0	0	0	0	0	1	99.1169	99.9983
lmo0404		58634	0	0	0	0	0	0	0	96.6091	100
lmo0405		60600	0	0	0	0	0	0	0	99.8484	100
lmo0406	yyaH	60155	0	0	0	9	0	0	0	99.13	99.985
lmo0407		60435	0	0	2	1	1	0	0	99.5831	99.9934
lmo0408		60554	0	0	0	0	0	0	0	99.7726	100
lmo0413		60661	0	0	1	0	0	0	0	99.9506	99.9984
lmo0414		0	0	0	0	60593	0	0	0	99.8369	100
lmo0415	pgdA	0	0	0	0	2	0	60530	0	99.7364	99.9967
lmo0416		1	0	0	0	58601	0	1835	0	99.5798	96.9621
lmo0417		58100	0	0	2	1665	0	0	0	98.4759	97.2108
lmo0418		60614	0	0	0	0	0	0	0	99.8715	100
lmo0419		0	0	0	0	60004	0	0	0	98.8664	100
lmo0425		60570	0	0	0	0	0	0	0	99.799	100
lmo0426		60617	0	0	0	0	0	13	0	99.8978	99.9786
lmo0427		60598	0	0	0	0	0	0	0	99.8451	100
lmo0428		60518	0	0	0	0	0	0	0	99.7133	100
lmo0429		60584	0	0	0	0	0	0	0	99.8221	100
lmo0430		60303	0	0	0	0	0	1	0	99.3607	99.9983
lmo0431		60132	0	0	0	0	0	10	0	99.0938	99.9834
lmo0432		60405	0	0	1	0	0	0	0	99.5288	99.9983
lmo0434	inlB	0	0	0	0	0	0	60046	0	98.9356	100
lmo0436		1	0	0	0	59589	0	0	0	98.1843	99.9983
lmo0437		59943	1	0	0	0	0	2	0	98.7708	99.995
lmo0439		60242	0	0	0	0	0	0	0	99.2586	100
lmo0441	pbpB3	60191	0	0	0	0	0	0	0	99.1745	100
lmo0442		60462	0	0	0	0	0	1	0	99.6227	99.9983
lmo0443		60589	0	0	0	0	0	0	0	99.8303	100
lmo0449		59638	0	0	0	0	0	1	0	98.265	99.9983
lmo0450		60367	0	0	0	0	0	0	0	99.4645	100
lmo0451		59469	0	0	1017	0	0	0	0	99.6606	98.3186
lmo0452		60444	0	0	0	0	0	2	0	99.5947	99.9967
lmo0453		60608	0	0	18	0	0	0	0	99.8913	99.9703
lmo0454	yeaC	60608	0	0	0	0	0	0	0	99.8616	100
lmo0456		60624	0	0	0	0	0	2	14	99.9143	99.9736
lmo0457		60644	0	0	0	0	0	0	0	99.9209	100
lmo0458		60626	0	0	0	0	0	0	0	99.8913	100
lmo0480		60649	0	8	0	0	0	0	1	99.944	99.9852
lmo0481		60630	0	0	0	0	0	1	0	99.8995	99.9984
lmo0482	yloN	60636	0	0	0	0	0	0	0	99.9077	100
lmo0483		60424	0	0	1	0	0	0	0	99.5601	99.9983
lmo0484		60651	0	0	0	0	0	0	0	99.9324	100
lmo0485		60630	0	0	0	0	0	0	0	99.8978	100
lmo0486	rpmF1	60673	0	0	0	1	0	0	0	99.9703	99.9984
lmo0487		60646	0	0	0	0	0	0	0	99.9242	100
lmo0488	quiR	60632	0	0	0	0	0	0	1	99.9028	99.9984
lmo0489		60615	0	0	0	0	0	0	0	99.8731	100
lmo0490		60589	0	0	0	0	0	0	0	99.8303	100
lmo0491	aroD	58708	0	0	0	1	0	0	0	96.7327	99.9983
lmo0494		60637	0	0	0	1	0	0	0	99.911	99.9984
lmo0496		59894	0	0	1	0	0	0	0	98.6868	99.9983
lmo0499		60523	0	0	5	0	0	0	0	99.7298	99.9917
lmo0500		60518	0	0	0	0	0	0	0	99.7133	100
lmo0501		45434	0	0	0	0	0	14303	0	98.4265	76.0567
lmo0502		1	0	0	0	60567	0	0	0	99.7957	99.9983
lmo0503		0	0	0	0	60573	0	0	0	99.8039	100
lmo0504		60544	0	0	0	0	0	0	4	99.7627	99.9934
lmo0505		4	0	0	0	1	0	60563	0	99.7957	99.9917
lmo0506		60620	1	0	0	0	0	0	0	99.883	99.9984
lmo0507		60557	0	0	0	0	0	0	0	99.7776	100
lmo0508		60543	0	0	0	0	0	0	0	99.7545	100
lmo0509	prs2	60653	0	0	0	0	0	0	0	99.9357	100
lmo0510		0	0	0	0	58447	0	0	0	96.301	100
lmo0511		0	0	0	0	60516	0	0	3	99.715	99.995
lmo0512		60511	0	0	0	0	0	1	0	99.7034	99.9983
lmo0513		60626	0	0	0	0	0	0	0	99.8913	100
lmo0515	uspA1	60651	0	0	0	0	0	0	5	99.9407	99.9918
lmo0516		1	0	0	0	60373	0	0	3	99.481	99.9934
lmo0517		60510	0	0	0	0	0	0	0	99.7001	100
lmo0518		60554	0	0	0	0	0	0	0	99.7726	100
lmo0519	mdrA	60585	0	0	0	0	0	0	0	99.8237	100
lmo0520		60458	2	0	1	0	0	0	0	99.6194	99.995
lmo0521		60613	0	0	0	0	0	0	0	99.8698	100
lmo0522		60566	0	0	0	0	0	0	0	99.7924	100
lmo0523		60597	5	0	0	0	0	0	0	99.8517	99.9917
lmo0524		60497	0	0	33	0	0	0	0	99.7331	99.9455
lmo0526		60322	1	0	0	0	0	0	0	99.392	99.9983
lmo0527	pssA	59799	1	0	0	3	0	0	0	98.5352	99.9933
lmo0528	pssB	60514	1	0	0	0	0	1	0	99.71	99.9967
lmo0529	pssC	60571	0	0	0	1	0	0	0	99.8023	99.9983
lmo0530	pssD	60372	0	0	0	0	0	0	0	99.4727	100
lmo0531	pssE	60329	0	0	0	0	0	0	0	99.4019	100
lmo0532		60647	0	0	0	0	0	0	0	99.9259	100
lmo0533		6252	0	0	0	1	0	54424	2	99.9786	89.6917
lmo0534		60645	0	0	0	0	0	0	0	99.9226	100
lmo0535		0	0	0	0	60648	0	0	0	99.9275	100
lmo0536		60628	0	0	0	0	0	0	0	99.8945	100
lmo0537		60485	0	0	0	0	0	0	0	99.6589	100
lmo0539		60578	0	0	0	0	0	0	0	99.8122	100
lmo0541		60318	0	0	0	0	0	0	0	99.3838	100
lmo0542		60578	0	0	0	0	0	0	0	99.8122	100
lmo0543		60619	0	0	0	0	0	0	0	99.8797	100
lmo0544		47	0	0	0	0	0	60587	0	99.9044	99.9225
lmo0545		60572	0	0	1	0	0	3	0	99.8089	99.9934
lmo0546		60299	0	0	1	0	0	0	0	99.3541	99.9983
lmo0547		60095	0	1	0	0	0	0	0	99.018	99.9983
lmo0548		0	0	0	0	0	0	59051	1	97.2978	99.9983
lmo0550		0	22	0	0	60088	0	0	0	99.0411	99.9634
lmo0551		60490	0	0	1	0	0	0	0	99.6688	99.9983
lmo0552		1	0	0	0	60412	0	0	4	99.5469	99.9917
lmo0553	cbpA	60376	0	0	0	1	0	1	0	99.4826	99.9967
lmo0554		59394	0	0	0	0	0	1	0	97.863	99.9983
lmo0555	dtpT	0	1	0	0	60601	0	0	2	99.855	99.995
lmo0556		60571	0	0	0	0	0	0	0	99.8006	100
lmo0557		5	0	0	0	0	0	60407	0	99.5387	99.9917
lmo0558	pgl	60265	0	0	0	0	0	1	0	99.2981	99.9983
lmo0559		58151	0	1	0	0	0	87	0	95.9583	99.8489
lmo0560		60618	0	0	0	1	0	0	0	99.8797	99.9984
lmo0561	hisE	60633	0	0	0	0	0	0	0	99.9028	100
lmo0562	hisI	60664	0	0	0	0	0	2	0	99.9572	99.9967
lmo0563	hisF	6	0	0	0	60629	0	0	0	99.9061	99.9901
lmo0564	hisA	60620	0	0	0	0	0	0	0	99.8814	100
lmo0565	hisH	60649	0	0	0	0	0	0	0	99.9292	100
lmo0566	hisB	60657	0	0	0	0	0	0	0	99.9423	100
lmo0567	hisD	60615	0	0	2	0	0	0	0	99.8764	99.9967
lmo0568	hisG	60625	0	0	0	1	0	0	0	99.8913	99.9984
lmo0570	hisJ	60623	0	0	0	0	0	0	0	99.8863	100
lmo0571		60661	0	0	0	1	0	0	0	99.9506	99.9984
lmo0572		60606	0	0	0	0	0	0	0	99.8583	100
lmo0573	pbuG	60513	0	0	0	0	0	0	0	99.7051	100
lmo0574	gmuD	59992	0	0	0	0	0	0	0	98.8466	100
lmo0575	gmuR	3	0	0	0	0	0	60516	0	99.715	99.995
lmo0576		60061	0	0	1	0	0	2	0	98.9653	99.995
lmo0577		60627	0	0	0	0	0	0	0	99.8929	100
lmo0579		0	0	0	0	60664	0	0	0	99.9539	100
lmo0580		60473	0	0	2	0	0	0	0	99.6425	99.9967
lmo0581	ywbD	60516	0	0	0	0	0	1	0	99.7117	99.9983
lmo0583	secA2	60447	0	0	0	0	0	0	0	99.5963	100
lmo0584	cozEb	0	0	0	0	0	0	59721	0	98.4001	100
lmo0585		31310	0	0	0	28957	0	0	0	99.2997	51.9521
lmo0586		0	0	0	0	60508	0	0	1	99.6985	99.9983
lmo0587		0	5	0	0	35230	0	25298	0	99.738	58.1997
lmo0588		60539	1	0	0	0	0	0	0	99.7496	99.9983
lmo0589		60575	0	0	0	0	0	0	0	99.8072	100
lmo0590		60559	0	0	0	0	0	0	0	99.7809	100
lmo0591		60513	0	0	1	0	0	0	0	99.7067	99.9983
lmo0592		60620	0	0	8	0	0	0	0	99.8945	99.9868
lmo0593		0	0	0	0	60333	0	0	0	99.4085	100
lmo0594	metX	0	0	0	0	0	0	60369	0	99.4678	100
lmo0595		60598	0	0	0	0	0	0	0	99.8451	100
lmo0596		59939	0	0	1	0	0	0	0	98.761	99.9983
lmo0597		59823	0	0	0	0	0	0	0	98.5682	100
lmo0597a		60646	0	0	0	0	0	0	0	99.9242	100
lmo0599	lltR	60483	0	0	0	0	0	2	0	99.6589	99.9967
lmo0600		60636	0	0	0	0	0	0	0	99.9077	100
lmo0601		60569	1	0	1	0	0	0	0	99.8006	99.9967
lmo0602		60353	0	0	7	0	0	0	0	99.453	99.9884
lmo0603		60652	0	0	0	1	0	1	0	99.9374	99.9967
lmo0604		60623	0	0	0	0	0	0	0	99.8863	100
lmo0605		0	0	0	0	2	0	60543	1	99.7594	99.995
lmo0606		60589	0	0	0	0	0	0	0	99.8303	100
lmo0608		60422	0	0	0	0	0	0	0	99.5551	100
lmo0610		60156	0	0	0	0	0	0	0	99.1169	100
lmo0611	acpD	60287	0	0	130	0	0	0	0	99.5469	99.7848
lmo0613	rha2	60649	0	0	0	0	0	0	0	99.9292	100
lmo0614		58335	1	0	8	0	0	0	0	96.1313	99.9846
lmo0615		60314	0	0	0	0	0	0	0	99.3772	100
lmo0616		59582	0	0	0	0	0	0	0	98.1711	100
lmo0617		59790	0	0	1	0	0	0	0	98.5155	99.9983
lmo0618		60190	0	0	0	4	0	0	0	99.1795	99.9934
lmo0619		60489	3	0	2	0	0	0	0	99.6738	99.9917
lmo0620		60358	0	0	0	0	0	0	0	99.4497	100
lmo0621		60442	0	0	1	0	0	0	0	99.5897	99.9983
lmo0622		59427	0	0	0	0	0	0	0	97.9157	100
lmo0623		59820	0	0	0	0	0	0	0	98.5632	100
lmo0624		60273	2	0	0	0	0	0	0	99.3129	99.9967
lmo0625		60308	0	0	0	0	0	0	0	99.3673	100
lmo0628		60619	0	0	0	1	0	0	0	99.8814	99.9984
lmo0629		60283	0	0	0	1	0	0	0	99.3278	99.9983
lmo0635		59070	0	0	0	0	0	0	1	97.3291	99.9983
lmo0636		60623	0	0	1	1	0	0	0	99.8896	99.9967
lmo0637		60436	0	0	0	0	0	0	0	99.5782	100
lmo0639		60466	0	0	0	0	1	1	0	99.6309	99.9967
lmo0640		0	0	0	0	60639	0	0	0	99.9127	100
lmo0641	frvA	60582	0	0	0	0	0	0	0	99.8188	100
lmo0642		60564	0	0	0	0	0	33	0	99.8435	99.9455
lmo0643		60603	2	0	7	1	0	0	0	99.8698	99.9835
lmo0644	ltaP	0	0	0	0	60612	0	0	0	99.8682	100
lmo0645		60577	0	0	0	0	0	0	0	99.8105	100
lmo0646		60596	0	0	0	0	0	0	0	99.8418	100
lmo0647		60291	0	0	0	0	0	0	0	99.3393	100
lmo0648		59985	0	0	0	0	0	0	0	98.8351	100
lmo0649		60454	0	0	0	0	0	0	0	99.6079	100
lmo0650		60505	0	0	0	0	0	0	0	99.6919	100
lmo0651	mouR	4	0	0	0	0	0	60448	26	99.6474	99.9504
lmo0654		58859	0	0	0	0	0	0	0	96.9798	100
lmo0655		60561	1	0	0	1	0	0	0	99.7875	99.9967
lmo0656	ctaM	60656	0	0	0	0	0	0	0	99.9407	100
lmo0657		60588	0	0	0	0	0	0	0	99.8286	100
lmo0662	pdxK	60639	0	0	0	0	0	0	0	99.9127	100
lmo0663		60651	0	0	0	0	0	0	0	99.9324	100
lmo0664	maa	60655	1	0	0	0	0	0	1	99.9423	99.9967
lmo0665		60665	0	0	0	0	0	0	0	99.9555	100
lmo0666		60661	0	0	1	0	0	0	0	99.9506	99.9984
lmo0667		60464	0	0	0	0	0	0	0	99.6243	100
lmo0668		60660	0	0	0	0	0	0	0	99.9473	100
lmo0669	yhxD	55475	0	0	5134	0	0	0	0	99.8632	91.5293
lmo0670	ydaT	97	0	0	0	1	0	59127	4	97.5895	99.8278
lmo0671		59050	0	0	0	0	0	0	0	97.2945	100
lmo0672		58786	0	0	0	0	0	0	0	96.8596	100
lmo0673		60534	0	0	0	1	0	0	0	99.7413	99.9983
lmo0674	mogR	59890	0	1	0	15	0	1	0	98.7066	99.9716
lmo0676	fliP	60620	0	0	0	0	0	0	0	99.8814	100
lmo0677	fliQ	60673	0	0	1	0	0	0	0	99.9703	99.9984
lmo0678	fliR	60629	0	0	0	0	0	0	1	99.8978	99.9984
lmo0679	flhB	0	0	0	0	60634	0	0	0	99.9044	100
lmo0680	flhA	60619	0	0	1	0	0	0	0	99.8814	99.9984
lmo0681		60650	0	0	0	0	0	0	0	99.9308	100
lmo0682	flgG	60658	0	0	0	0	0	0	0	99.944	100
lmo0683	cheR	60649	0	0	0	0	0	1	0	99.9308	99.9984
lmo0684		60675	0	0	0	0	0	0	0	99.972	100
lmo0685	motA	1	0	0	0	0	0	60657	0	99.944	99.9984
lmo0686	motB	0	0	0	0	0	0	60630	0	99.8978	100
lmo0687		0	0	0	0	60657	0	0	0	99.9423	100
lmo0688	gmaR	60527	0	0	0	0	0	0	0	99.7281	100
lmo0689	cheV	59484	0	0	0	0	0	0	0	98.0096	100
lmo0690	flaA	58689	0	0	0	0	0	0	0	96.6997	100
lmo0691	cheY	60172	0	0	0	0	0	0	0	99.1432	100
lmo0692	cheA	60609	0	0	0	0	0	0	0	99.8632	100
lmo0693		60653	0	0	2	0	0	0	0	99.939	99.9967
lmo0694		0	0	0	0	60658	0	0	0	99.944	100
lmo0695		60579	0	0	0	0	0	0	0	99.8138	100
lmo0696	flgD	0	0	0	0	60665	0	0	0	99.9555	100
lmo0697	flgE	60623	0	0	0	0	0	0	0	99.8863	100
lmo0698		60576	0	0	0	0	0	0	0	99.8089	100
lmo0699	fliM	60633	0	0	0	0	0	0	0	99.9028	100
lmo0700		0	0	0	0	0	0	60406	0	99.5288	100
lmo0701		8	0	0	0	14	0	60599	1	99.8847	99.9621
lmo0703		59018	0	0	0	1	0	0	0	97.2435	99.9983
lmo0704		60665	0	0	0	0	0	0	0	99.9555	100
lmo0705	flgK	0	0	0	0	0	0	60644	0	99.9209	100
lmo0706	flgL	60671	0	0	0	0	0	0	0	99.9654	100
lmo0707	fliD	1	0	0	0	0	0	59613	0	98.2238	99.9983
lmo0708		60621	0	0	0	0	0	0	0	99.883	100
lmo0709		60676	0	0	0	0	0	0	0	99.9736	100
lmo0710	flgB	0	0	0	0	0	0	60668	0	99.9605	100
lmo0711	flgC	60673	0	0	0	0	0	0	0	99.9687	100
lmo0712	fliE	60676	0	0	0	0	0	0	0	99.9736	100
lmo0713	fliF	60638	0	0	0	0	0	0	0	99.911	100
lmo0714	fliG	60626	0	0	0	0	0	0	0	99.8913	100
lmo0715	fliH	60632	0	0	0	0	0	0	0	99.9011	100
lmo0716	fliI	27	0	0	0	0	0	60624	0	99.9324	99.9555
lmo0717		59229	0	0	0	0	0	1435	0	99.9539	97.6345
lmo0718		60660	0	0	0	0	0	0	0	99.9473	100
lmo0719	lftR	31531	0	0	0	0	0	29129	0	99.9473	51.9799
lmo0720	lftS	60045	0	0	0	0	0	2	0	98.9373	99.9967
lmo0722	ydaP	59373	0	0	1	0	0	0	0	97.8284	99.9983
lmo0723		1	0	0	0	0	0	58632	2	96.6108	99.9949
lmo0724		60615	0	0	0	0	0	0	0	99.8731	100
lmo0727	glmS	60652	0	0	0	0	0	0	0	99.9341	100
lmo0729		60364	0	0	0	0	0	0	0	99.4596	100
lmo0730		31267	1	0	1	28918	0	1	0	99.1696	51.9489
lmo0733		60539	0	0	0	3	0	0	0	99.7529	99.995
lmo0740		58747	0	0	0	0	0	0	0	96.7953	100
lmo0741		58689	0	0	0	0	0	0	0	96.6997	100
lmo0742		60402	0	0	1	0	0	0	0	99.5238	99.9983
lmo0743		60345	1	0	1	0	0	0	0	99.4316	99.9967
lmo0744		60243	0	0	0	0	0	0	0	99.2602	100
lmo0745		60529	0	0	1	1	0	0	0	99.7347	99.9967
lmo0752		58730	0	0	0	0	0	1	0	96.7689	99.9983
lmo0753		58344	0	0	0	0	0	0	0	96.1313	100
lmo0756	yhcH	60565	0	0	0	0	0	0	0	99.7907	100
lmo0757		0	0	0	0	60615	0	0	0	99.8731	100
lmo0758		60620	0	0	3	0	0	0	0	99.8863	99.9951
lmo0759		60578	8	0	0	0	0	1	0	99.827	99.9851
lmo0760		60505	0	0	0	0	0	0	0	99.6919	100
lmo0762	hflXr	60598	0	0	0	0	0	7	0	99.8567	99.9884
lmo0764	lplA2	4	0	0	0	77	0	59910	1	98.8466	99.8633
lmo0771		58260	0	0	0	0	0	0	0	95.9929	100
lmo0772		59704	0	0	0	0	0	2	0	98.3754	99.9967
lmo0773	yhfP	60585	0	0	0	0	0	0	0	99.8237	100
lmo0774		60640	0	0	0	0	0	0	0	99.9143	100
lmo0775		60638	0	0	0	0	0	0	0	99.911	100
lmo0776		60545	0	0	0	0	0	0	0	99.7578	100
lmo0777		0	0	0	0	0	0	60441	0	99.5864	100
lmo0779		60632	0	0	0	0	0	0	0	99.9011	100
lmo0781	levG	60631	0	0	0	0	0	0	0	99.8995	100
lmo0783	mpoB	60663	0	7	0	0	0	0	0	99.9638	99.9885
lmo0784	mpoA	60568	0	0	0	0	0	0	0	99.7957	100
lmo0785	levR	60317	0	0	1	0	0	0	0	99.3838	99.9983
lmo0787	ydgF	60629	0	0	0	0	0	0	0	99.8962	100
lmo0790		0	0	0	0	60233	0	0	0	99.2437	100
lmo0793		60619	1	0	0	0	0	0	0	99.8814	99.9984
lmo0794	ywnB	60598	0	0	0	0	0	0	0	99.8451	100
lmo0795		60078	0	0	1	0	0	0	0	98.99	99.9983
lmo0796		60604	0	0	2	0	0	0	0	99.8583	99.9967
lmo0798		2	0	0	0	2	0	60477	0	99.6523	99.9934
lmo0799	rsbL	60591	0	0	0	0	0	0	0	99.8336	100
lmo0800		60569	0	0	2	0	0	0	0	99.8006	99.9967
lmo0803		0	0	0	0	60383	0	0	0	99.4909	100
lmo0804		59636	1	0	0	0	0	0	0	98.2617	99.9983
lmo0805		59769	0	0	0	1	0	0	0	98.4809	99.9983
lmo0806		60638	0	0	0	0	0	0	0	99.911	100
lmo0807		2	0	0	0	19	0	60634	0	99.939	99.9654
lmo0809		60653	0	0	0	2	0	0	0	99.939	99.9967
lmo0810		60602	0	0	0	0	0	0	0	99.8517	100
lmo0811		60666	0	0	0	0	0	0	0	99.9572	100
lmo0812		60313	7	0	1	0	0	2	0	99.392	99.9834
lmo0813	gmuE	60569	0	0	0	0	0	0	0	99.7973	100
lmo0818		60479	0	0	0	0	0	0	0	99.649	100
lmo0819		60140	0	0	0	0	0	0	0	99.0905	100
lmo0820		10	0	0	0	59354	0	0	0	97.8119	99.9832
lmo0821		60521	1	0	0	23	0	0	0	99.7578	99.9604
lmo0822		3	0	0	0	0	0	60609	0	99.8682	99.9951
lmo0823	yvgN	2	0	0	0	60658	0	0	0	99.9473	99.9967
lmo0824		60620	0	0	0	0	0	0	0	99.8814	100
lmo0825	hmgR	60453	0	0	0	0	0	0	0	99.6062	100
lmo0830	fbp	159	0	0	0	0	0	60374	1	99.7397	99.7357
lmo0831		60441	0	0	0	0	0	0	0	99.5864	100
lmo0833		58816	0	0	1	0	0	0	0	96.9106	99.9983
lmo0836		60572	0	0	0	0	0	0	0	99.8023	100
lmo0837	ywjA	0	0	0	0	57272	0	0	3265	99.7446	94.6066
lmo0838	hpt	59998	1	0	2	0	0	0	0	98.8615	99.995
lmo0840		60651	0	0	0	0	0	0	0	99.9324	100
lmo0841		0	0	0	0	60024	0	0	0	98.8994	100
lmo0843		60643	0	0	0	0	0	0	0	99.9193	100
lmo0844	yabJ	60611	0	0	0	0	0	1	0	99.8682	99.9984
lmo0845	yxjH	60483	0	0	1	0	0	0	0	99.6573	99.9983
lmo0846		0	0	0	0	60360	0	0	1	99.4546	99.9983
lmo0847	glnP	60467	0	0	0	0	0	0	0	99.6293	100
lmo0848	glnQ	60603	0	0	0	0	0	0	0	99.8534	100
lmo0850		3	0	0	0	59555	0	0	0	98.1315	99.995
lmo0851		60049	0	0	0	0	0	0	0	98.9406	100
lmo0852	sugR	60574	0	0	0	0	0	0	0	99.8056	100
lmo0853	sugE1	10	0	0	0	60466	0	0	0	99.6441	99.9835
lmo0854	sugE2	60628	0	0	0	0	0	0	0	99.8945	100
lmo0855	ddl	60637	0	0	0	1	0	0	0	99.911	99.9984
lmo0856	murF	0	0	0	0	60641	0	0	3	99.9209	99.9951
lmo0857		60633	0	0	0	0	0	0	0	99.9028	100
lmo0858		59067	0	0	0	0	0	1	0	97.3242	99.9983
lmo0859		59879	0	0	0	0	0	0	0	98.6604	100
lmo0860		60500	4	0	0	0	0	0	0	99.6902	99.9934
lmo0861		60361	0	0	1	0	0	0	0	99.4563	99.9983
lmo0862		0	0	0	0	60187	0	0	0	99.1679	100
lmo0863		60627	0	0	0	0	0	0	0	99.8929	100
lmo0864		60645	0	0	0	0	0	0	0	99.9226	100
lmo0865		59909	0	0	0	0	0	0	0	98.7099	100
lmo0867		60583	0	0	0	0	0	0	0	99.8204	100
lmo0868		59521	0	0	0	0	0	0	0	98.0706	100
lmo0869		59435	0	0	0	0	0	0	0	97.9289	100
lmo0870		59679	0	0	0	0	0	0	0	98.3309	100
lmo0871		60653	0	0	1	2	0	0	0	99.9407	99.9951
lmo0873		60399	0	0	0	1	0	0	0	99.5189	99.9983
lmo0874		60666	0	0	1	0	0	0	0	99.9588	99.9984
lmo0875		60639	0	0	1	6	0	0	0	99.9242	99.9885
lmo0876		60602	0	0	1	0	0	0	0	99.8534	99.9983
lmo0877		60574	0	0	2	0	0	0	0	99.8089	99.9967
lmo0878		60648	0	0	0	0	0	0	0	99.9275	100
lmo0879		60655	0	0	0	1	0	1	1	99.944	99.9951
lmo0880		58326	2	0	1	0	0	0	0	96.1066	99.9949
lmo0881		60321	3	0	0	3	0	0	0	99.3986	99.9901
lmo0882		60562	0	1	0	0	0	1	0	99.7891	99.9967
lmo0883		58155	0	0	1531	0	0	0	0	98.3425	97.4349
lmo0884		0	0	0	0	0	0	60647	0	99.9259	100
lmo0885	acpS	60670	0	0	0	1	0	0	0	99.9654	99.9984
lmo0886	dal	60564	0	0	0	0	0	0	0	99.7891	100
lmo0887	mazE	0	0	0	0	0	0	60645	0	99.9226	100
lmo0888 *	mazF	0	0	0	0	0	60542	0	3	99.7578	99.995
lmo0889	rsbR	60619	0	0	0	0	0	0	0	99.8797	100
lmo0890	rsbS	3	0	0	0	9	1	60576	2	99.8336	99.9752
lmo0891	rsbT	60556	2	1	0	0	0	3	0	99.7858	99.9901
lmo0892	rsbU	60391	1	0	1	0	1	0	3	99.5139	99.9901
lmo0893	rsbV	60515	1	0	1	0	0	0	0	99.7117	99.9967
lmo0894	rsbW	60649	0	0	2	0	0	0	0	99.9324	99.9967
lmo0895	sigB	60577	0	0	1	0	0	0	0	99.8122	99.9983
lmo0896	rsbX	60602	0	0	0	0	0	0	0	99.8517	100
lmo0897	yvdB	0	0	0	0	60560	0	0	0	99.7825	100
lmo0898	ydcI	60598	0	0	0	0	0	0	0	99.8451	100
lmo0899	ydcK	60466	0	0	0	0	0	0	0	99.6276	100
lmo0900		60271	0	0	1	0	0	1	0	99.3096	99.9967
lmo0901	gmuC	0	0	0	0	1	0	59877	0	98.6588	99.9983
lmo0902		1	0	0	0	60609	0	1	1	99.8682	99.9951
lmo0903		60325	0	0	58	0	0	0	0	99.4909	99.9039
lmo0904		60543	0	0	0	0	0	0	0	99.7545	100
lmo0905		60652	0	0	0	0	0	0	0	99.9341	100
lmo0906		60629	0	0	3	0	0	0	0	99.9011	99.9951
lmo0907		60586	0	0	0	0	0	0	0	99.8253	100
lmo0908		0	0	0	0	60451	0	0	1	99.6046	99.9983
lmo0909		60624	0	0	0	0	0	0	0	99.888	100
lmo0911		60617	0	0	1	0	0	0	0	99.8781	99.9984
lmo0912	yrhG	1	0	0	0	2	0	60546	1	99.766	99.9934
lmo0913		0	0	0	0	60541	0	0	0	99.7512	100
lmo0914		60650	0	0	0	0	0	0	0	99.9308	100
lmo0915		60579	0	0	0	0	0	0	0	99.8138	100
lmo0916		60635	0	0	0	0	0	0	0	99.9061	100
lmo0917		60573	0	0	0	0	0	9	4	99.8253	99.9785
lmo0919	vgaL	58889	0	0	0	0	0	0	0	97.0293	100
lmo0920	ycgR	60153	0	0	0	0	0	0	0	99.1119	100
lmo0921		60501	0	0	0	0	0	0	0	99.6853	100
lmo0922		60595	0	0	0	0	0	0	0	99.8402	100
lmo0923		60612	0	0	0	0	0	0	0	99.8682	100
lmo0924		0	0	0	0	0	0	0	60370	99.4695	100
lmo0925		60402	0	0	1	0	0	0	0	99.5238	99.9983
lmo0926		46	0	0	0	0	0	60474	1	99.7182	99.9223
lmo0927	ltaS	60272	0	0	0	0	0	0	0	99.308	100
lmo0928	mpg	60596	0	0	0	0	0	0	0	99.8418	100
lmo0929	srtA	60194	0	0	0	0	0	0	0	99.1795	100
lmo0930		60397	0	0	0	0	0	0	0	99.5139	100
lmo0931	lplA1	58897	0	0	0	0	0	2	0	97.0457	99.9966
lmo0932		59315	0	0	0	0	0	0	0	97.7312	100
lmo0934		60614	11	0	1	0	0	1	0	99.8929	99.9786
lmo0935	cspR	60655	0	0	0	1	0	0	0	99.9407	99.9984
lmo0936	nfrA	47022	0	0	0	0	0	13115	0	99.0855	78.1915
lmo0938		6	0	0	0	60604	0	0	0	99.8649	99.9901
lmo0942		59594	0	0	0	4	0	0	0	98.1975	99.9933
lmo0943	fri	60327	0	0	0	0	0	0	0	99.3986	100
lmo0944		60672	0	0	0	0	0	0	0	99.967	100
lmo0945		60576	1	0	0	0	0	0	0	99.8105	99.9983
lmo0946	sif	29822	0	0	0	0	0	30810	0	99.9011	50.8148
lmo0947		60627	0	0	0	0	0	0	0	99.8929	100
lmo0948		60608	0	0	16	32	1	0	0	99.9423	99.9192
lmo0950		60262	0	0	0	0	0	0	0	99.2915	100
lmo0951		60585	0	0	0	0	0	0	0	99.8237	100
lmo0952		60645	0	0	0	0	0	1	0	99.9242	99.9984
lmo0954		60398	0	0	0	0	0	216	0	99.8715	99.6436
lmo0955		60218	0	0	0	0	0	0	0	99.219	100
lmo0956		60565	0	0	0	0	0	0	0	99.7907	100
lmo0957		60658	0	0	1	0	0	0	0	99.9456	99.9984
lmo0958		60654	0	0	1	5	0	0	0	99.9473	99.9901
lmo0959	tagO1	60487	0	0	0	1	0	96	0	99.8221	99.8399
lmo0960		60673	0	0	0	0	0	0	0	99.9687	100
lmo0961	yrrO	60642	0	0	0	0	0	0	0	99.9176	100
lmo0962	lemA	60654	0	0	0	12	0	0	0	99.9572	99.9802
lmo0963		60612	0	0	0	0	0	0	0	99.8682	100
lmo0964	yjbH	60517	0	0	0	0	0	0	0	99.7117	100
lmo0965		59283	1	0	1	0	0	0	0	97.6817	99.9966
lmo0966		60643	0	0	0	2	0	0	0	99.9226	99.9967
lmo0967	sasB	0	0	0	0	60619	0	0	0	99.8797	100
lmo0968	ppnK	60662	0	0	0	0	0	1	0	99.9522	99.9984
lmo0969	yjbO	1	0	0	0	1	0	60629	0	99.8995	99.9967
lmo0970	fabI	60629	0	0	0	0	0	0	0	99.8962	100
lmo0971	dltD	60554	0	0	0	0	0	0	0	99.7726	100
lmo0972	dltC	60132	0	0	0	0	0	0	0	99.0773	100
lmo0973	dltB	2	0	0	0	1	0	60167	0	99.1399	99.995
lmo0974	dltA	60585	0	0	0	0	0	0	0	99.8237	100
lmo0975		58104	0	0	1	0	0	0	1	95.7391	99.9966
lmo0977		60611	0	0	0	0	0	0	0	99.8665	100
lmo0978		60362	1	0	0	0	0	0	0	99.4579	99.9983
lmo0979	lieA	60570	0	0	0	0	0	0	0	99.799	100
lmo0980	lieB	58507	0	0	0	0	0	0	0	96.3999	100
lmo0981		0	0	0	0	58380	0	1	0	96.1922	99.9983
lmo0982	yhfE	1	0	0	0	60515	0	0	0	99.71	99.9983
lmo0983		58649	0	0	0	0	0	0	0	96.6338	100
lmo0984		60444	0	0	0	0	0	1	0	99.593	99.9983
lmo0985		60608	0	0	0	0	0	0	0	99.8616	100
lmo0986		60361	0	0	0	0	0	3	0	99.4596	99.995
lmo0987		60556	0	0	0	0	0	1	0	99.7776	99.9983
lmo0988	prfC	60597	0	0	0	0	0	0	0	99.8435	100
lmo0989		4	0	0	0	5	0	60508	0	99.7117	99.9851
lmo0990		60068	0	0	0	0	0	0	0	98.9719	100
lmo0993	ktrD	0	0	0	1	31441	0	0	29168	99.8649	51.8743
lmo0994		60632	0	0	1	0	0	0	0	99.9028	99.9984
lmo0995		58645	0	0	0	1	0	2	0	96.6322	99.9949
lmo0996		60506	0	0	4	0	0	0	0	99.7001	99.9934
lmo0998		0	0	0	0	59984	0	0	0	98.8335	100
lmo0999		59586	0	0	0	0	0	0	0	98.1777	100
lmo1001		58220	1	0	0	0	0	0	0	95.9286	99.9983
lmo1002	ptsH	60669	0	0	0	0	0	0	0	99.9621	100
lmo1003	ptsI	58879	0	0	0	0	0	0	0	97.0128	100
lmo1005	ykwC	58799	0	0	0	0	0	1765	0	99.7891	97.0857
lmo1006	patA	60530	0	0	0	0	0	0	0	99.7331	100
lmo1007		60420	0	0	0	0	0	0	0	99.5518	100
lmo1008		60669	0	0	0	0	0	0	0	99.9621	100
lmo1009	cbpB	60667	0	0	1	0	0	1	0	99.9621	99.9967
lmo1010	ccpC	60644	0	0	0	0	0	0	0	99.9209	100
lmo1011	ykuQ	60665	0	0	0	0	0	0	0	99.9555	100
lmo1012	ykuR	7	0	0	0	0	0	60648	2	99.9423	99.9852
lmo1013	ykuT	60181	0	0	0	0	0	0	0	99.158	100
lmo1014	gbuA	0	0	0	0	60564	0	0	0	99.7891	100
lmo1015	gbuB	60650	0	0	0	0	0	0	0	99.9308	100
lmo1016	gbuC	0	0	0	0	60621	0	0	0	99.883	100
lmo1017		60628	0	0	0	0	0	0	3	99.8995	99.9951
lmo1018		60281	59	0	0	0	0	1	0	99.4217	99.9006
lmo1019		1	0	0	0	0	0	60640	0	99.916	99.9984
lmo1020	liaF	2	0	0	0	60672	0	0	0	99.9703	99.9967
lmo1021	liaS	60657	0	0	0	0	0	1	0	99.944	99.9984
lmo1022	liaR	60637	0	0	0	0	1	0	0	99.911	99.9984
lmo1023	ktrC	60583	0	0	0	0	0	0	0	99.8204	100
lmo1024		59579	0	0	0	0	0	0	0	98.1662	100
lmo1026		59910	0	0	0	0	0	0	0	98.7115	100
lmo1027	rnjA	60645	0	0	0	0	0	0	0	99.9226	100
lmo1028	rpoY	60185	0	0	1	0	0	0	0	99.1663	99.9983
lmo1029		59076	0	0	0	0	0	0	0	97.3374	100
lmo1031		30829	0	0	1	0	0	29091	0	98.7297	51.4494
lmo1032		59997	0	0	2	0	1	0	0	98.8598	99.995
lmo1033		59947	0	0	0	0	0	46	0	98.8483	99.9233
lmo1034	glpK2	59895	0	0	1	0	0	0	0	98.6885	99.9983
lmo1035		59240	0	0	0	2	0	0	0	97.6109	99.9966
lmo1036		59022	0	0	0	64	1	0	0	97.3555	99.89
lmo1037	yoaT	59915	0	0	0	0	0	0	0	98.7198	100
lmo1039		60413	0	0	0	0	0	0	0	99.5403	100
lmo1040		60611	0	0	0	0	0	0	0	99.8665	100
lmo1042		60626	0	0	0	0	0	0	0	99.8913	100
lmo1043		57948	0	0	0	0	0	0	0	95.4788	100
lmo1044		60648	1	0	0	0	0	0	0	99.9292	99.9984
lmo1045		59742	0	0	0	0	0	1	0	98.4364	99.9983
lmo1046	moaC	60637	0	0	1	0	0	0	0	99.911	99.9984
lmo1047	moaA	60624	0	0	0	0	0	0	0	99.888	100
lmo1048		60601	0	0	0	0	0	1	0	99.8517	99.9983
lmo1049		1	0	0	0	60560	0	0	0	99.7842	99.9983
lmo1050		30396	3	0	2	29068	0	0	1	97.9866	51.1115
lmo1051	def	60386	0	0	0	0	0	0	0	99.4958	100
lmo1052	pdhA	60667	0	0	0	0	0	1	0	99.9605	99.9984
lmo1053	pdhB	60661	0	0	0	0	0	0	0	99.9489	100
lmo1054	pdhC	60387	0	0	0	0	0	0	0	99.4975	100
lmo1055	pdhD	60604	0	0	0	0	0	0	0	99.855	100
lmo1057		60213	0	0	8	0	0	183	0	99.5255	99.6838
lmo1058		60414	0	0	0	0	0	0	0	99.5419	100
lmo1059		59982	0	0	0	0	0	0	0	98.8302	100
lmo1064		60454	0	0	0	0	0	1	0	99.6095	99.9983
lmo1065		60603	0	0	0	0	0	0	0	99.8534	100
lmo1066		60629	2	0	0	0	0	0	0	99.8995	99.9967
lmo1067	ylaG	0	0	0	0	60286	0	1	0	99.3327	99.9983
lmo1070	ylaN	60645	0	0	0	0	0	0	0	99.9226	100
lmo1071	ftsW1	60073	0	0	0	0	0	0	0	98.9801	100
lmo1072	pycA	60586	0	0	0	0	0	0	0	99.8253	100
lmo1074	tagG	0	0	0	0	0	0	59410	0	97.8877	100
lmo1087		60503	0	0	0	0	0	0	0	99.6886	100
lmo1089	tagD	60606	0	0	0	0	0	0	0	99.8583	100
lmo1092	pncB	60121	0	0	1	0	0	0	0	99.0608	99.9983
lmo1093	nadE	60658	0	0	0	0	0	0	0	99.944	100
lmo1094		60625	0	0	3	2	0	0	0	99.8978	99.9918
lmo1095		60644	1	0	0	0	6	0	0	99.9324	99.9885
lmo1096	guaA	0	0	0	0	60551	0	0	2	99.771	99.9967
lmo1127		58061	0	0	592	1	0	0	0	96.6421	98.989
lmo1128		60165	0	0	0	0	0	0	0	99.1317	100
lmo1129		60085	0	0	0	0	0	0	0	98.9999	100
lmo1131		60423	0	0	0	0	0	0	0	99.5568	100
lmo1133		60435	0	0	0	0	0	0	0	99.5766	100
lmo1137		60508	1	0	6	0	0	15	0	99.7331	99.9637
lmo1138	clpP1	60621	0	0	5	0	0	1	0	99.8929	99.9901
lmo1140		60544	0	0	3	0	0	0	0	99.7611	99.995
lmo1141		60495	0	0	0	0	0	0	0	99.6754	100
lmo1142		0	0	0	0	60019	540	0	0	99.7809	99.1083
lmo1143		60597	1	0	0	0	0	0	0	99.8451	99.9983
lmo1144		60660	0	0	0	0	0	0	0	99.9473	100
lmo1145		0	0	0	0	60649	0	0	0	99.9292	100
lmo1147		60644	0	0	0	0	0	0	0	99.9209	100
lmo1150		60599	0	0	0	0	0	0	0	99.8468	100
lmo1151		60645	0	0	0	0	0	0	0	99.9226	100
lmo1152		60651	0	0	1	0	0	0	0	99.9341	99.9984
lmo1153		60631	0	0	0	0	0	0	0	99.8995	100
lmo1154	pduD	60657	0	0	0	0	0	0	0	99.9423	100
lmo1155		60670	0	0	0	0	0	0	0	99.9638	100
lmo1157		60660	0	0	0	0	0	0	0	99.9473	100
lmo1159		60653	0	0	0	0	0	0	0	99.9357	100
lmo1160		5	0	0	0	0	0	60644	0	99.9292	99.9918
lmo1161		60636	0	0	0	1	0	0	0	99.9094	99.9984
lmo1162		60659	0	0	0	0	0	0	0	99.9456	100
lmo1163		60655	0	0	0	0	0	0	0	99.939	100
lmo1164		74	0	0	0	0	0	60562	0	99.9077	99.878
lmo1165		60617	0	0	0	0	0	0	0	99.8764	100
lmo1166		60591	0	0	0	0	0	0	0	99.8336	100
lmo1167	glpF2	60642	0	0	0	0	0	0	0	99.9176	100
lmo1169	cobD	0	0	0	0	0	0	60612	0	99.8682	100
lmo1171	eutG	60620	0	0	0	0	0	0	0	99.8814	100
lmo1172	eutV	0	0	0	0	0	0	60630	0	99.8978	100
lmo1173	eutW	60589	0	0	0	0	0	0	0	99.8303	100
lmo1174	eutA	0	0	0	0	60627	0	0	0	99.8929	100
lmo1175	eutB	60642	0	0	0	0	0	0	0	99.9176	100
lmo1176	eutC	60657	0	0	0	0	0	0	0	99.9423	100
lmo1177	eutL	60665	0	0	0	0	0	1	0	99.9572	99.9984
lmo1178	eutK	60650	0	0	0	0	0	0	0	99.9308	100
lmo1179	eutE	1	0	0	0	0	0	60643	0	99.9209	99.9984
lmo1180	eutM	60440	0	0	0	0	0	0	0	99.5848	100
lmo1181	eutT	0	0	0	0	60602	0	0	0	99.8517	100
lmo1182	eutD	60662	0	0	0	0	0	0	0	99.9506	100
lmo1183		60653	0	0	1	1	0	0	0	99.939	99.9967
lmo1184	eutN	60662	0	0	0	0	0	0	0	99.9506	100
lmo1185		60651	0	0	0	0	0	0	0	99.9324	100
lmo1186	eutH	0	0	0	0	60577	0	0	0	99.8105	100
lmo1187	eutQ	60637	0	0	0	0	0	0	0	99.9094	100
lmo1189		0	0	0	0	58404	0	1	0	96.2318	99.9983
lmo1190		0	0	0	0	60660	0	0	0	99.9473	100
lmo1191	cbiA	60612	0	0	0	0	0	0	0	99.8682	100
lmo1192		60625	0	0	0	0	0	0	0	99.8896	100
lmo1193	cbiC	60655	0	0	0	0	0	2	0	99.9423	99.9967
lmo1194	cbiD	60632	0	0	0	0	0	3	0	99.9061	99.9951
lmo1196		60651	0	0	0	0	0	0	0	99.9324	100
lmo1197	cbiF	60658	0	0	0	0	0	0	0	99.944	100
lmo1198	cbiG	60639	0	0	0	0	0	0	0	99.9127	100
lmo1199	cbiH	60633	0	0	0	0	0	0	0	99.9028	100
lmo1200		60643	1	0	0	0	0	0	0	99.9209	99.9984
lmo1201		60633	0	0	0	0	0	0	0	99.9028	100
lmo1202	cbiK	60607	0	0	0	0	0	0	0	99.8599	100
lmo1203	cbiL	55	0	0	0	0	0	60526	0	99.8171	99.9092
lmo1204		60623	0	0	0	0	0	0	0	99.8863	100
lmo1205		60603	0	0	0	0	0	0	0	99.8534	100
lmo1206	cbiQ	60575	0	0	0	0	0	0	0	99.8072	100
lmo1207		0	0	0	0	60612	0	0	0	99.8682	100
lmo1208	cbiP	60612	0	0	0	0	0	0	0	99.8682	100
lmo1209	yvqK	60619	0	0	0	0	0	0	0	99.8797	100
lmo1210		60522	0	0	1	1	0	0	0	99.7232	99.9967
lmo1211		0	0	0	0	60365	0	0	0	99.4612	100
lmo1212		58989	0	0	0	0	0	0	0	97.194	100
lmo1213		59372	0	1	0	0	0	4	0	97.8333	99.9916
lmo1215		0	0	0	0	3	58800	0	0	96.8876	99.9949
lmo1216		0	0	0	0	0	0	60625	0	99.8896	100
lmo1217	ysdC	60627	0	0	0	0	0	0	0	99.8929	100
lmo1218		60663	0	0	0	0	0	1	0	99.9539	99.9984
lmo1219		60513	0	0	0	0	0	0	0	99.7051	100
lmo1220	yodB	60555	0	0	0	0	0	0	0	99.7743	100
lmo1221	pheS	60647	0	0	0	0	0	0	0	99.9259	100
lmo1222	pheT	60607	0	0	0	0	0	0	0	99.8599	100
lmo1223		60638	0	0	0	0	0	0	0	99.911	100
lmo1224		0	0	0	0	2	0	60246	1	99.2701	99.995
lmo1225		0	0	0	0	60576	0	0	0	99.8089	100
lmo1226		60018	0	0	1	0	0	1	0	98.8928	99.9967
lmo1227	ung2	60562	0	0	0	0	0	0	0	99.7858	100
lmo1228	rnhC	0	2	60614	0	0	0	0	1	99.8764	99.9951
lmo1229	zapA	0	0	0	0	0	0	60669	0	99.9621	100
lmo1231	polX	60277	0	0	0	0	0	2	0	99.3195	99.9967
lmo1232	rqcU	60311	0	0	0	0	0	1	0	99.3739	99.9983
lmo1233	trxA	60674	0	0	0	0	0	0	0	99.9703	100
lmo1234	uvrC	60186	0	0	0	0	0	0	0	99.1663	100
lmo1235	lysC	0	0	0	0	60500	0	2	0	99.6869	99.9967
lmo1236		0	0	0	0	60655	0	0	2	99.9423	99.9967
lmo1237	racE	0	0	0	0	14	0	60618	0	99.9011	99.9769
lmo1238	rph	60653	0	0	0	0	0	0	0	99.9357	100
lmo1239	ysnA	60623	0	0	3	0	0	1	0	99.8929	99.9934
lmo1242	ydeI	60558	0	0	0	0	0	0	0	99.7792	100
lmo1243		60641	0	0	3	2	0	0	1	99.9259	99.9901
lmo1244		60282	0	0	0	0	0	0	0	99.3245	100
lmo1245		60576	0	0	0	0	0	0	0	99.8089	100
lmo1246	deaD	58133	0	0	0	3	0	0	0	95.7886	99.9948
lmo1247		59434	0	0	0	0	0	0	0	97.9272	100
lmo1248		60250	0	0	0	0	0	0	0	99.2717	100
lmo1249		60620	0	0	0	0	0	1	0	99.883	99.9984
lmo1250		58537	0	0	0	0	0	0	0	96.4493	100
lmo1252	yxkD	60434	0	0	0	0	0	0	0	99.5749	100
lmo1253		0	0	0	0	60488	0	0	2	99.6672	99.9967
lmo1254	treA	60414	0	0	0	0	0	0	0	99.5419	100
lmo1255	treB	60473	0	0	1	0	0	0	0	99.6408	99.9983
lmo1256		60069	0	0	0	0	0	0	0	98.9735	100
lmo1257		60075	0	0	0	0	0	0	0	98.9834	100
lmo1259	proA	60630	1	0	0	0	0	0	0	99.8995	99.9984
lmo1260	proB	60102	0	0	0	0	0	0	0	99.0279	100
lmo1262		60234	0	0	0	0	0	0	0	99.2454	100
lmo1264		58928	0	0	1	3	0	0	0	97.1001	99.9932
lmo1265		57907	0	0	0	0	0	0	0	95.4113	100
lmo1266		60090	0	0	0	0	0	0	0	99.0081	100
lmo1267	tig	60589	0	0	0	0	0	0	0	99.8303	100
lmo1268	clpX	0	0	0	0	60610	0	4	0	99.8715	99.9934
lmo1269	sipX	60484	0	0	0	0	0	1	1	99.6606	99.9967
lmo1270	sipY	60630	0	0	0	0	0	0	1	99.8995	99.9984
lmo1271	sipZ	0	0	0	0	60657	0	0	0	99.9423	100
lmo1272	rbgA	60636	0	0	0	0	0	0	0	99.9077	100
lmo1274		60373	0	0	0	0	0	2	0	99.4777	99.9967
lmo1275	topA	60614	0	0	1	0	0	0	0	99.8731	99.9984
lmo1276	gid	60585	0	0	0	1	0	0	0	99.8253	99.9983
lmo1277	codV	60611	0	0	0	0	0	0	0	99.8665	100
lmo1278	clpQ	60668	0	0	0	0	0	0	0	99.9605	100
lmo1279	hslU	0	0	0	0	59757	0	0	1	98.4611	99.9983
lmo1281	yneP	60653	0	0	0	0	0	0	0	99.9357	100
lmo1282	yneQ	60642	0	0	0	0	0	0	0	99.9176	100
lmo1283		60565	0	0	1	0	0	0	0	99.7924	99.9983
lmo1284	plsY	60653	0	0	0	0	0	0	0	99.9357	100
lmo1285	yneT	60648	0	0	0	1	0	2	0	99.9324	99.9951
lmo1286	parE	60594	0	0	0	0	0	0	0	99.8385	100
lmo1287	parC	0	0	0	0	60549	0	0	0	99.7644	100
lmo1288	luxS	60556	0	0	0	0	0	1	0	99.7776	99.9983
lmo1292		0	0	0	0	59687	1	0	0	98.3457	99.9983
lmo1293	glpD	60619	0	0	0	0	0	0	0	99.8797	100
lmo1294	miaA	0	0	0	0	60621	1	0	0	99.8847	99.9984
lmo1295	hfq	60658	0	0	0	0	0	0	0	99.944	100
lmo1296	ynbA	0	0	0	0	0	0	60562	0	99.7858	100
lmo1297	ynbB	60433	0	0	0	0	0	2	0	99.5766	99.9967
lmo1298	glnR	3	0	0	0	0	0	60297	0	99.3541	99.995
lmo1299	glnA	60415	0	0	0	0	0	0	0	99.5436	100
lmo1300	arsB	60434	0	0	0	0	0	0	0	99.5749	100
lmo1302	lexA	60409	0	0	0	0	0	0	0	99.5337	100
lmo1303		59766	0	0	0	0	0	1	0	98.4759	99.9983
lmo1304	ynzC	60375	0	0	0	0	0	0	0	99.4777	100
lmo1305	tkt	0	0	0	0	60326	0	0	0	99.397	100
lmo1306		60482	0	0	0	0	0	0	0	99.654	100
lmo1309		60365	0	0	0	0	0	1	0	99.4629	99.9983
lmo1310		59818	0	0	0	0	0	0	0	98.5599	100
lmo1311		0	0	0	0	57739	0	0	6	95.1443	99.9896
lmo1312		58725	0	0	4	0	0	0	0	96.7656	99.9932
lmo1314	frr	59433	0	0	0	0	0	0	0	97.9256	100
lmo1315	uppS	60539	0	0	0	0	0	0	0	99.7479	100
lmo1316	cdsA	0	0	0	0	60552	0	1	0	99.771	99.9983
lmo1317	ispC	60626	0	0	0	0	0	0	0	99.8913	100
lmo1318	rasP	0	0	0	0	60632	0	0	0	99.9011	100
lmo1319	proS	60648	0	0	0	0	0	0	0	99.9275	100
lmo1320	polC	60587	0	0	0	1	0	0	0	99.8286	99.9983
lmo1321	ylxS	60656	0	0	0	0	0	0	0	99.9407	100
lmo1322	nusA	60648	0	0	2	1	0	0	0	99.9324	99.9951
lmo1323		60603	0	0	0	0	0	0	0	99.8534	100
lmo1324	rplGA	60668	0	0	0	0	0	0	0	99.9605	100
lmo1326	ylxP	60636	0	1	0	0	0	0	0	99.9094	99.9984
lmo1327	rbfA	1	0	0	0	60598	0	0	0	99.8468	99.9983
lmo1328	truB	60621	0	0	0	0	0	2	0	99.8863	99.9967
lmo1329	ribC	60635	0	0	0	0	0	0	0	99.9061	100
lmo1330	rpsO	60674	0	0	0	0	0	3	0	99.9753	99.9951
lmo1331	pnpA	60576	0	0	0	0	0	0	1	99.8105	99.9983
lmo1333		2	0	0	0	0	0	59271	0	97.662	99.9966
lmo1333a		60443	0	0	0	0	0	0	1	99.5914	99.9983
lmo1334		60540	0	0	0	0	0	0	0	99.7496	100
lmo1335	rpmGB	60587	0	0	0	0	0	0	0	99.827	100
lmo1336		60194	0	0	0	0	0	0	0	99.1795	100
lmo1337		0	0	0	0	60498	0	0	0	99.6804	100
lmo1338		1	0	0	0	0	0	59601	0	98.204	99.9983
lmo1339		59953	0	0	0	0	0	0	0	98.7824	100
lmo1340		58831	0	0	0	0	0	0	0	96.9337	100
lmo1341		59802	1	0	1	0	0	3	0	98.5418	99.9916
lmo1342		0	0	0	0	0	0	60371	0	99.4711	100
lmo1343		0	0	0	0	60542	0	0	0	99.7529	100
lmo1344		60381	0	0	0	0	0	0	0	99.4876	100
lmo1345		60045	1	0	0	81	0	0	0	99.0691	99.8636
lmo1346	comGB	58115	0	0	0	0	0	0	2	95.7573	99.9966
lmo1347	comGA	60213	0	0	0	0	0	2	0	99.2141	99.9967
lmo1348	gcvT	60398	0	0	0	1	0	0	0	99.5172	99.9983
lmo1349	gcvPA	60627	0	0	0	0	0	0	0	99.8929	100
lmo1350	gcvPB	60633	0	0	0	0	0	0	0	99.9028	100
lmo1351		0	0	0	0	30799	0	29837	0	99.9077	50.7933
lmo1352		0	0	0	0	60592	0	0	0	99.8352	100
lmo1354	papA	60376	0	0	0	0	0	0	0	99.4793	100
lmo1355	efp	60493	0	0	0	0	0	0	0	99.6721	100
lmo1357	accC	60628	0	0	0	0	0	0	0	99.8945	100
lmo1358	yqhY	60671	0	0	0	0	0	0	0	99.9654	100
lmo1359	nusB	60658	0	0	0	0	0	0	0	99.944	100
lmo1360	folD	60650	0	0	0	0	0	0	0	99.9308	100
lmo1361	xseA	60629	0	0	0	0	0	0	0	99.8962	100
lmo1362		0	0	0	0	0	0	60677	0	99.9753	100
lmo1363	ispA	0	0	0	0	60331	0	0	0	99.4052	100
lmo1364	cspA	60597	0	0	0	0	1	0	0	99.8451	99.9983
lmo1365	dxs	0	0	0	0	0	0	58599	0	96.5514	100
lmo1366	yqxC	60642	0	0	0	0	0	0	0	99.9176	100
lmo1367	argR	60648	0	0	0	0	0	1	0	99.9292	99.9984
lmo1368	recN	0	0	0	0	60596	0	0	0	99.8418	100
lmo1369	ptb	60571	0	0	0	0	0	0	0	99.8006	100
lmo1370	buk	60548	0	0	0	0	0	4	0	99.7693	99.9934
lmo1371	lpd	4	0	0	0	0	0	60602	0	99.8583	99.9934
lmo1372	bkdAA	60625	3	0	0	0	0	0	0	99.8945	99.9951
lmo1373	bkdAB	60647	0	0	0	0	0	0	0	99.9259	100
lmo1376	gndA	60588	0	0	0	0	0	0	0	99.8286	100
lmo1377	lisR	60661	0	0	0	0	0	0	0	99.9489	100
lmo1378	lisK	60184	0	0	0	0	0	0	0	99.163	100
lmo1379	yqjG	0	1	0	0	60372	0	0	0	99.4744	99.9983
lmo1380		60519	0	0	0	0	0	0	1	99.7166	99.9983
lmo1381		60655	0	0	0	0	0	0	0	99.939	100
lmo1382		60483	0	0	0	152	0	1	0	99.9077	99.7477
lmo1383	idi2	60633	0	0	0	0	0	0	0	99.9028	100
lmo1384	ybfQ	60595	0	0	0	0	0	0	0	99.8402	100
lmo1385		0	0	0	0	0	0	60587	0	99.827	100
lmo1386	ftsK	60393	0	0	0	0	0	0	0	99.5073	100
lmo1388	tcsA	1	0	0	0	0	0	60388	0	99.5008	99.9983
lmo1389	nupO	0	0	0	0	0	0	60629	0	99.8962	100
lmo1390	nupP	60568	0	0	0	0	0	91	0	99.9456	99.85
lmo1391	nupQ	60646	0	0	0	0	0	0	0	99.9242	100
lmo1392		60580	0	0	0	0	0	0	0	99.8155	100
lmo1393	ymfH	60467	0	0	0	0	0	0	0	99.6293	100
lmo1394		0	0	0	0	60510	0	1	1	99.7034	99.9967
lmo1395	rodZ	0	0	0	0	60463	0	1	0	99.6243	99.9983
lmo1396	pgsA	60362	0	0	0	0	0	0	0	99.4563	100
lmo1397	cinA	59228	0	0	0	1306	0	0	0	99.7397	97.8425
lmo1398	recA	1	0	0	0	0	0	60500	0	99.6853	99.9983
lmo1399	rny	60628	0	0	0	0	0	0	0	99.8945	100
lmo13a		59675	8	0	1	0	0	0	0	98.3392	99.9849
lmo1400		0	0	0	0	60569	0	0	1	99.799	99.9983
lmo1401	ymdB	60626	0	0	0	0	0	0	0	99.8913	100
lmo1402		0	0	0	0	28381	0	32246	0	99.8929	53.1875
lmo1403	mutS	60524	0	0	0	0	0	0	0	99.7232	100
lmo1405		6	0	0	0	60616	0	0	0	99.8847	99.9901
lmo1406	pflB	60538	0	0	0	0	0	0	0	99.7463	100
lmo1407	pflC	60600	0	0	0	0	0	0	0	99.8484	100
lmo1408	ladR	59738	0	0	0	0	0	0	0	98.4281	100
lmo1409	mdrL	57960	0	0	0	0	0	0	0	95.4986	100
lmo1411	yozG	60439	0	0	0	0	0	1	0	99.5848	99.9983
lmo1414	atoB	60434	0	0	0	0	0	0	0	99.5749	100
lmo1415	hmgS	60189	0	0	0	0	0	0	0	99.1712	100
lmo1416		60484	3	0	3	0	0	1	0	99.6688	99.9884
lmo1418		60513	1	0	3	0	0	79	0	99.8418	99.863
lmo1419		1	0	0	0	59866	0	0	0	98.6407	99.9983
lmo1420	murB	60357	0	0	0	0	0	0	1	99.4497	99.9983
lmo1421	bilEA	60245	0	0	0	0	0	0	0	99.2635	100
lmo1422	bilEB	60279	0	0	0	0	0	0	0	99.3195	100
lmo1424	mntH	58875	0	0	0	0	0	0	0	97.0062	100
lmo1425	opuCD	60604	0	0	0	0	0	5	0	99.8632	99.9918
lmo1426	opuCC	60450	0	0	0	0	0	0	0	99.6013	100
lmo1427	opuCB	60643	0	0	0	0	0	0	0	99.9193	100
lmo1428	opuCA	2	0	0	0	0	0	60539	0	99.7512	99.9967
lmo1429	thiT	60484	0	0	0	0	0	0	0	99.6573	100
lmo1430		60370	0	0	0	0	0	0	0	99.4695	100
lmo1431	ykpA	60446	0	0	0	0	0	0	0	99.5947	100
lmo1432		60456	0	0	0	0	0	1	0	99.6128	99.9983
lmo1433		34574	0	0	0	1	0	25971	0	99.7594	57.1037
lmo1434	rnjB	0	0	0	0	60439	0	0	0	99.5831	100
lmo1435	dapA	60649	0	0	0	0	0	0	0	99.9292	100
lmo1436	dapG	60647	0	0	0	0	0	0	0	99.9259	100
lmo1437	asd	60656	0	0	0	0	0	0	0	99.9407	100
lmo1438	pbpB1	1	0	0	0	1	0	60115	0	99.0526	99.9967
lmo1439	sod	60656	0	0	0	0	0	0	0	99.9407	100
lmo1440		60599	0	0	0	0	0	0	0	99.8468	100
lmo1441	ispG	0	0	0	0	58626	0	0	0	96.5959	100
lmo1442	azlC	1877	0	0	0	58687	0	0	0	99.7891	96.9008
lmo1443	azlD	60499	0	0	0	1	0	8	0	99.6968	99.9851
lmo1444	prsA1	0	0	0	0	60042	0	0	1	98.9307	99.9983
lmo1445	zurR	59606	0	0	0	0	0	0	0	98.2106	100
lmo1446	zurM	1	0	0	0	60192	0	1	0	99.1795	99.9967
lmo1447	zurA	60371	0	0	0	0	0	0	0	99.4711	100
lmo1448	ppaC	60490	0	0	0	0	0	0	0	99.6672	100
lmo1449	nfo	60604	0	0	0	0	0	1	0	99.8567	99.9983
lmo1450	cshB	60610	0	0	0	0	0	0	0	99.8649	100
lmo1451	ispH	58478	1	0	2	0	0	0	0	96.357	99.9949
lmo1452		60613	0	0	0	0	0	0	0	99.8698	100
lmo1453		60662	0	0	0	1	0	0	0	99.9522	99.9984
lmo1454	rpoD	60654	0	0	0	0	0	0	0	99.9374	100
lmo1455	dnaG	60610	0	0	0	0	0	0	0	99.8649	100
lmo1456		2	0	0	0	1	0	60657	0	99.9473	99.9951
lmo1457	yqfL	60233	0	0	0	0	0	0	0	99.2437	100
lmo1458	glyS	60535	6	0	0	0	0	0	0	99.7512	99.9901
lmo1459	glyQ	60647	0	0	0	0	0	0	0	99.9259	100
lmo1460	recO	60555	0	0	0	0	0	1	0	99.7759	99.9983
lmo1461		29423	0	0	1	28921	0	0	0	96.1329	50.4293
lmo1462	era	60471	0	0	0	0	0	0	0	99.6359	100
lmo1463	cdd	60674	0	0	0	0	0	0	0	99.9703	100
lmo1464		60655	0	0	0	0	0	1	0	99.9407	99.9984
lmo1465	yqfG	60667	0	0	0	0	0	0	1	99.9605	99.9984
lmo1466	pgpH	1	0	0	0	0	0	60140	0	99.0921	99.9983
lmo1467	phoH	60616	0	0	0	0	0	0	0	99.8748	100
lmo1468	yqeY	1	0	0	0	60642	0	0	1	99.9209	99.9967
lmo1469	rpsU	60666	0	0	0	0	0	0	0	99.9572	100
lmo1471	prmA	60601	0	0	1	0	0	0	0	99.8517	99.9983
lmo1472	dnaJ	60621	0	0	0	0	0	0	0	99.883	100
lmo1473	dnaK	60619	0	0	0	0	0	0	0	99.8797	100
lmo1474	grpE	39	0	0	0	1	0	60594	0	99.9044	99.934
lmo1475	hrcA	60635	0	0	0	0	0	0	0	99.9061	100
lmo1476	hemN	60617	0	0	0	0	0	0	0	99.8764	100
lmo1477		60110	0	0	0	0	0	13	0	99.0625	99.9784
lmo1479	lepA	60049	0	0	0	0	0	0	0	98.9406	100
lmo1480	rpsT	60567	0	0	0	0	0	0	0	99.794	100
lmo1481	holA	60503	0	0	0	0	0	0	0	99.6886	100
lmo1482	comEC	28581	29427	0	2	0	0	0	0	95.581	50.7275
lmo1483	comEB	1	0	0	0	2	0	60637	0	99.9143	99.9951
lmo1484	comEA	60336	26	0	0	0	0	0	0	99.4563	99.9569
lmo1485		60378	0	0	0	1	0	1	0	99.4859	99.9967
lmo1486	yqeL	0	0	0	0	60657	0	0	0	99.9423	100
lmo1487		60603	0	0	0	0	0	0	0	99.8534	100
lmo1489	yqeI	60659	0	0	0	0	0	0	0	99.9456	100
lmo1490		0	0	0	0	60642	0	0	0	99.9176	100
lmo1491	yqeH	0	0	0	0	60652	0	1	0	99.9357	99.9984
lmo1492		0	0	0	0	1	0	60056	0	98.9537	99.9983
lmo1493		59461	0	0	1	0	0	0	0	97.9734	99.9983
lmo1494		58305	0	0	0	0	0	0	0	96.067	100
lmo1495		58798	0	0	1	0	0	0	0	96.881	99.9983
lmo1496	greA	0	0	0	0	60665	0	0	0	99.9555	100
lmo1497	udk	60517	0	0	0	0	0	0	0	99.7117	100
lmo1498	trmR	996	0	0	0	0	0	58569	0	98.1431	98.3279
lmo1500		60608	0	0	0	0	0	0	0	99.8616	100
lmo1501	yrzB	60648	0	0	0	0	0	0	0	99.9275	100
lmo1502	yrrK	60667	0	0	0	0	0	0	0	99.9588	100
lmo1503	reoM	60672	0	0	0	0	0	0	0	99.967	100
lmo1504	alaS	58732	0	0	0	0	0	0	0	96.7706	100
lmo1505	yclH	60608	0	0	0	0	0	0	0	99.8616	100
lmo1506	yclI	60432	0	0	0	0	0	0	0	99.5716	100
lmo1507	pieR	60543	0	0	0	0	0	0	0	99.7545	100
lmo1508	pieS	60570	0	0	2	0	0	0	0	99.8023	99.9967
lmo1509	recD2	60603	0	0	0	0	0	1	0	99.855	99.9983
lmo1510		60644	0	0	13	0	0	0	0	99.9423	99.9786
lmo1511		59190	1	0	0	0	0	0	5	97.5351	99.9899
lmo1512	mnmA	0	0	0	0	60637	0	0	1	99.911	99.9984
lmo1513	yrvO	60636	0	0	0	0	0	0	0	99.9077	100
lmo1515	cymR	60360	0	0	0	0	0	0	0	99.453	100
lmo1516	nrgA	60302	1	0	0	0	0	0	0	99.3591	99.9983
lmo1517	nrgB	60645	0	0	0	0	0	0	0	99.9226	100
lmo1518		60607	0	0	0	0	0	0	0	99.8599	100
lmo1519	aspS	60623	0	0	0	0	0	0	0	99.8863	100
lmo1521		60613	0	0	0	0	0	1	0	99.8715	99.9984
lmo1522		59966	0	0	0	12	0	0	0	98.8236	99.98
lmo1523	rel	60524	0	0	0	0	0	0	0	99.7232	100
lmo1524	apt	60531	0	0	0	0	0	0	0	99.7347	100
lmo1525		0	0	0	0	0	0	60597	0	99.8435	100
lmo1526		60648	0	0	0	0	0	0	0	99.9275	100
lmo1527	secDF	60628	0	0	0	0	0	0	0	99.8945	100
lmo1528		60595	5	0	0	0	0	0	0	99.8484	99.9917
lmo1529	yajC	60106	1	0	0	0	0	0	0	99.0361	99.9983
lmo1530	tgt	60549	0	0	0	0	0	0	0	99.7644	100
lmo1531	queA	60647	0	0	0	0	0	0	0	99.9259	100
lmo1532	ruvB	60640	0	0	0	0	0	0	0	99.9143	100
lmo1533	ruvA	0	0	0	0	60618	0	0	0	99.8781	100
lmo1534		60438	1	0	0	6	0	0	0	99.593	99.9884
lmo1535	yrbC	60453	0	0	0	0	0	0	0	99.6062	100
lmo1537	obgE	60407	0	0	0	0	0	0	0	99.5304	100
lmo1538	glpK1	60554	0	0	0	0	0	0	0	99.7726	100
lmo1539	glpF1	60629	0	0	1	0	0	0	0	99.8978	99.9984
lmo1540	rpmA	60640	0	0	0	0	0	0	0	99.9143	100
lmo1541		60675	0	0	0	0	0	0	0	99.972	100
lmo1542	rplU	60674	0	0	0	0	0	0	0	99.9703	100
lmo1543		60302	0	0	0	0	0	4	0	99.364	99.9934
lmo1544	minD	60630	0	0	0	0	0	0	0	99.8978	100
lmo1545	minC	60303	0	0	0	1	0	0	0	99.3607	99.9983
lmo1546	mreD	59498	0	0	0	6	0	1	0	98.0442	99.9882
lmo1547	mreC	60586	0	0	0	0	0	0	0	99.8253	100
lmo1548	mreB	60574	0	0	0	0	0	0	0	99.8056	100
lmo1551	folC	58114	0	0	0	0	0	0	0	95.7523	100
lmo1552	valS	60396	0	0	0	1	0	0	0	99.5139	99.9983
lmo1553	hemL	0	0	0	0	60595	0	0	0	99.8402	100
lmo1554	hemB	60614	0	0	0	0	0	0	0	99.8715	100
lmo1555	hemD	60606	0	0	0	0	0	0	0	99.8583	100
lmo1556	hemC	60661	0	0	0	0	0	0	0	99.9489	100
lmo1557	hemA	60608	0	0	0	0	0	0	0	99.8616	100
lmo1558	engB	60598	0	0	0	0	0	0	0	99.8451	100
lmo1559	thrS	60631	0	0	0	0	0	0	0	99.8995	100
lmo1560	dnaI	60635	0	0	2	0	0	0	0	99.9094	99.9967
lmo1561	dnaB	0	0	0	0	60500	0	0	0	99.6836	100
lmo1562	nrdR	26659	0	0	0	0	0	33996	0	99.939	56.0481
lmo1563	coaE	60647	0	0	0	0	0	2	0	99.9292	99.9967
lmo1564	mutM	60567	0	0	0	0	0	0	0	99.794	100
lmo1565	polA	1	0	0	0	0	0	60519	0	99.7166	99.9983
lmo1566	citC	60317	0	0	0	0	0	0	0	99.3821	100
lmo1567	citZ	60640	0	0	0	0	0	0	0	99.9143	100
lmo1568	ytwI	60300	0	0	0	1	0	0	0	99.3558	99.9983
lmo1569	fxsA	59621	0	0	1	1	0	0	0	98.2386	99.9966
lmo1570	pykA	60621	0	0	0	0	0	0	0	99.883	100
lmo1571	pfkA	60663	0	0	0	0	0	0	0	99.9522	100
lmo1572	accA	60609	0	0	0	0	0	0	0	99.8632	100
lmo1573	accD	0	0	0	0	60529	0	0	0	99.7314	100
lmo1574	dnaE	0	0	0	0	1	0	60271	0	99.308	99.9983
lmo1575	nrnA	60612	0	0	0	0	0	0	0	99.8682	100
lmo1576	ytoI	8	0	0	0	0	0	60470	1	99.649	99.9851
lmo1577	ytkL	60212	1	0	0	0	0	1	0	99.2124	99.9967
lmo1578	papB	60209	0	0	0	0	0	0	0	99.2042	100
lmo1579	ald	60209	0	0	0	0	0	0	0	99.2042	100
lmo1580	uspA2	59931	0	0	0	0	0	0	0	98.7461	100
lmo1582		0	0	0	0	60537	0	0	0	99.7446	100
lmo1583	tpx	60557	0	0	0	0	0	0	0	99.7776	100
lmo1584		60660	0	0	0	0	0	0	0	99.9473	100
lmo1585	sppA	59337	0	1	0	0	0	0	0	97.7691	99.9983
lmo1586	nadF	60609	0	0	1	0	0	0	0	99.8649	99.9984
lmo1587	argF	60638	0	0	1	0	0	0	0	99.9127	99.9984
lmo1588	argD	58048	0	0	0	0	0	2540	0	99.8286	95.8078
lmo1589	argB	29132	0	0	0	0	1	31507	0	99.9143	51.9575
lmo1590	argJ	60629	0	0	0	0	0	0	0	99.8962	100
lmo1591	argC	59352	0	0	0	0	0	12	0	97.8119	99.9798
lmo1592	thiI	2	0	0	0	59017	0	0	0	97.2435	99.9966
lmo1593		60593	0	0	0	0	0	0	0	99.8369	100
lmo1594	ezrA	60332	0	0	0	0	0	0	0	99.4068	100
lmo1595	ytsP	60520	0	0	0	0	0	0	0	99.7166	100
lmo1596	rpsD	60667	0	0	0	0	0	0	0	99.9588	100
lmo1598	tyrS	60279	0	0	0	0	0	0	0	99.3195	100
lmo1599	ccpA	60485	0	0	6	0	0	0	0	99.6688	99.9901
lmo1600	aroA	60554	0	0	0	0	0	1	0	99.7743	99.9983
lmo1601		60459	0	0	0	0	0	0	0	99.6161	100
lmo1602		60457	0	0	0	0	0	0	0	99.6128	100
lmo1603		60502	0	0	9	1	0	0	0	99.7034	99.9835
lmo1604	ahpA	0	0	0	0	0	0	60586	0	99.8253	100
lmo1605	murC	60557	0	0	0	0	0	0	0	99.7776	100
lmo1607	ytpR	0	0	0	0	1	0	60473	0	99.6408	99.9983
lmo1608	ytpQ	60631	0	0	0	0	0	0	0	99.8995	100
lmo1609	ytpP	60633	0	0	2	0	0	0	0	99.9061	99.9967
lmo1610		60643	5	0	0	0	0	0	1	99.9292	99.9901
lmo1611	ytoP	60037	0	0	0	128	0	2	0	99.135	99.7839
lmo1612		60604	0	0	0	0	0	0	0	99.855	100
lmo1613		60582	0	0	3	0	0	3	0	99.8286	99.9901
lmo1614	ytnP	0	0	0	0	0	0	60434	0	99.5749	100
lmo1615	trmB	60653	0	0	0	0	0	0	0	99.9357	100
lmo1616		60625	0	0	0	0	0	0	0	99.8896	100
lmo1617	mdrM	0	0	0	0	60594	0	0	0	99.8385	100
lmo1618		60672	0	0	0	0	0	0	0	99.967	100
lmo1619	daaA	60626	0	0	0	0	0	0	0	99.8913	100
lmo1620		60638	0	0	0	0	0	0	0	99.911	100
lmo1621		60638	1	0	0	0	0	0	0	99.9127	99.9984
lmo1622		31003	0	0	0	29597	0	1	0	99.8501	51.1592
lmo1624		60502	0	0	0	0	0	0	0	99.6869	100
lmo1625		59994	0	0	0	0	0	0	0	98.8499	100
lmo1626		60549	0	0	0	0	0	0	0	99.7644	100
lmo1627	trpA	60644	0	0	0	0	0	0	0	99.9209	100
lmo1628	trpB	60624	0	0	0	0	0	0	0	99.888	100
lmo1629	trpF	60659	0	0	0	0	0	0	0	99.9456	100
lmo1630	trpC	60653	0	0	0	0	0	0	1	99.9374	99.9984
lmo1631	trpD	60639	0	0	2	0	0	0	0	99.916	99.9967
lmo1632	trpG	60641	0	0	0	0	0	0	0	99.916	100
lmo1634	lap	60637	0	0	0	0	0	0	0	99.9094	100
lmo1635		60292	0	0	0	0	0	8	0	99.3541	99.9867
lmo1636		60621	0	0	0	0	0	0	0	99.883	100
lmo1637		60605	0	0	1	0	0	0	0	99.8583	99.9983
lmo1638	yocD	31575	0	0	0	0	0	29041	0	99.8748	52.0902
lmo1640		60622	0	0	0	0	0	0	0	99.8847	100
lmo1641	citB	60596	0	0	0	0	0	0	0	99.8418	100
lmo1642		57307	390	0	0	0	1	0	0	95.0669	99.3223
lmo1643		60445	0	0	0	0	0	0	0	99.593	100
lmo1644		60587	0	0	0	0	0	0	0	99.827	100
lmo1645		60503	0	0	0	0	0	0	0	99.6886	100
lmo1646		60459	0	0	0	0	0	0	0	99.6161	100
lmo1647	plsC	0	0	0	0	60199	0	0	0	99.1877	100
lmo1649		0	0	0	0	60116	0	0	7	99.0625	99.9884
lmo1651		60592	0	0	0	0	0	0	0	99.8352	100
lmo1652		0	0	0	0	60111	0	0	0	99.0427	100
lmo1654		59592	0	0	1	0	0	96	0	98.3474	99.8375
lmo1657	tsf	60374	0	0	0	0	0	0	0	99.476	100
lmo1658	rpsB	60619	0	0	0	0	0	0	0	99.8797	100
lmo1660	leuS	1	0	0	0	0	0	60580	0	99.8171	99.9983
lmo1662	mnmM	60627	0	0	0	0	0	0	0	99.8929	100
lmo1663	ansB	60612	0	0	0	0	0	0	0	99.8682	100
lmo1664	metK	1	0	0	0	60636	0	0	0	99.9094	99.9984
lmo1665		60494	0	0	0	0	0	0	0	99.6738	100
lmo1667		0	0	0	0	60518	0	4	4	99.7265	99.9868
lmo1668	ytmB	2	0	0	0	60633	0	0	0	99.9061	99.9967
lmo1669		2	0	0	0	60611	0	0	0	99.8698	99.9967
lmo1670		58674	0	0	0	0	0	0	0	96.675	100
lmo1671		0	0	0	0	60532	0	0	0	99.7364	100
lmo1673	menB	60656	0	0	0	0	0	0	0	99.9407	100
lmo1674		60657	0	0	0	0	0	0	0	99.9423	100
lmo1675	menD	58315	0	0	0	0	0	0	0	96.0835	100
lmo1676	menF	60604	0	0	0	0	0	0	0	99.855	100
lmo1677		60583	0	0	0	0	0	0	0	99.8204	100
lmo1678	yitJ	30974	0	0	0	0	0	29645	0	99.8797	51.0962
lmo1679	metC	1	0	0	0	2	0	60606	0	99.8632	99.9951
lmo1680	metI	60571	0	0	0	0	0	0	0	99.8006	100
lmo1681	metE	60595	0	0	1	0	0	0	0	99.8418	99.9983
lmo1682		60524	0	0	0	0	1	0	0	99.7248	99.9983
lmo1683	perR	59992	0	0	0	0	0	0	0	98.8466	100
lmo1684		59900	0	0	1	1	0	0	0	98.6983	99.9967
lmo1685	gsaB	60484	0	0	0	0	0	0	0	99.6573	100
lmo1686		60341	0	0	0	0	0	0	0	99.4217	100
lmo1687	ygaC	60471	0	0	0	0	0	0	0	99.6359	100
lmo1688	fabL	60428	0	0	0	0	0	0	0	99.565	100
lmo1689	mutY	59977	0	0	0	0	0	0	0	98.8219	100
lmo1690	yfhP	0	0	0	0	60580	0	0	0	99.8155	100
lmo1691		1	0	0	0	58517	0	1795	0	99.3755	97.0222
lmo1692		0	0	0	0	60597	0	18	0	99.8731	99.9703
lmo1693	recX	58723	0	0	0	0	0	0	0	96.7558	100
lmo1694		2	0	0	0	59845	0	0	0	98.6077	99.9967
lmo1695	mprF	60355	0	0	0	0	0	0	0	99.4447	100
lmo1696		60036	0	0	0	5	0	0	0	98.9274	99.9917
lmo1697		60502	0	0	0	2	0	0	0	99.6902	99.9967
lmo1698	yjcK	60432	0	0	7	0	0	0	0	99.5831	99.9884
lmo1699		59665	0	0	0	1	0	0	0	98.3095	99.9983
lmo1700		0	0	0	0	60525	0	0	0	99.7248	100
lmo1702	fosX	60188	0	0	0	1	0	0	0	99.1712	99.9983
lmo1704		60630	0	0	0	0	0	0	0	99.8978	100
lmo1705		60635	2	0	0	0	0	0	0	99.9094	99.9967
lmo1707		60660	0	0	0	0	0	0	0	99.9473	100
lmo1708		60607	0	0	0	12	0	15	0	99.9044	99.9555
lmo1709	map	60633	0	0	0	0	0	0	0	99.9028	100
lmo1710		60613	0	0	0	0	0	0	0	99.8698	100
lmo1711	ampS	60615	0	0	0	0	0	1	0	99.8748	99.9984
lmo1712		60377	0	0	2	0	0	0	0	99.4843	99.9967
lmo1713	mreBH	60586	0	0	6	0	0	0	0	99.8352	99.9901
lmo1716		40093	0	0	0	0	0	18150	0	95.9649	68.8375
lmo1718		60319	0	0	0	0	0	0	0	99.3854	100
lmo1719		60672	0	0	0	0	0	0	0	99.967	100
lmo1720		60621	0	0	0	0	0	0	0	99.883	100
lmo1721		60107	7	0	0	0	0	0	0	99.0477	99.9884
lmo1726		60664	0	0	0	0	0	0	0	99.9539	100
lmo1727		2	0	0	0	0	0	60636	0	99.911	99.9967
lmo1728		0	0	0	0	0	0	60432	0	99.5716	100
lmo1729		60496	0	0	0	0	0	5	0	99.6853	99.9917
lmo1730		60632	0	0	0	0	0	0	0	99.9011	100
lmo1731		60611	0	0	0	0	0	0	0	99.8665	100
lmo1732		60480	0	0	0	0	0	0	0	99.6507	100
lmo1733	gltD	60618	0	0	0	0	0	0	0	99.8781	100
lmo1734	gltA	60513	0	0	0	0	0	1	0	99.7067	99.9983
lmo1735	gltC	60325	0	1	0	0	0	0	0	99.397	99.9983
lmo1736		60626	0	1	0	0	0	0	0	99.8929	99.9984
lmo1737		0	0	0	0	60566	0	0	17	99.8204	99.9719
lmo1738		60485	0	0	0	0	0	0	3	99.6639	99.995
lmo1739		60337	3	0	1	30	0	0	0	99.4711	99.9437
lmo1740		60188	0	0	0	0	0	0	0	99.1696	100
lmo1741	virS	60483	2	0	0	3	0	0	0	99.6639	99.9917
lmo1742	adeC	0	0	0	0	58674	0	0	0	96.675	100
lmo1743		60449	0	0	0	0	0	0	0	99.5996	100
lmo1744		60516	0	0	0	1	0	36	0	99.771	99.9389
lmo1745	virR	60561	0	0	0	1	0	0	0	99.7858	99.9983
lmo1746	virA	59127	1	0	0	0	0	0	0	97.4231	99.9983
lmo1747	virB	60255	3	0	0	0	0	0	0	99.2849	99.995
lmo1748		60082	0	0	0	0	0	0	0	98.9949	100
lmo1749		60383	0	0	0	0	0	0	0	99.4909	100
lmo1750		60339	0	0	0	1	0	0	0	99.42	99.9983
lmo1751	rlmCD	1	0	0	0	59761	0	0	0	98.4677	99.9983
lmo1752		59996	0	0	0	3	0	0	0	98.8582	99.995
lmo1753	dgkB	59400	0	0	0	0	0	0	0	97.8712	100
lmo1754	gatB	60570	0	0	0	0	0	1	0	99.8006	99.9983
lmo1755	gatA	0	0	0	0	60634	0	0	0	99.9044	100
lmo1756	gatC	0	0	0	0	60659	0	0	0	99.9456	100
lmo1757		60647	0	0	0	0	0	0	0	99.9259	100
lmo1758	ligA	60575	0	0	0	0	0	1	0	99.8089	99.9983
lmo1759	pcrA	0	0	0	0	60620	0	0	3	99.8863	99.9951
lmo1760		60583	0	0	0	0	0	0	0	99.8204	100
lmo1761	yocR	60486	0	0	0	0	0	0	0	99.6606	100
lmo1762		1	0	0	0	60643	0	1	1	99.9242	99.9951
lmo1763	yerC	60653	0	0	0	0	0	0	0	99.9357	100
lmo1764	purD	60625	0	0	0	0	0	2	0	99.8929	99.9967
lmo1765	purH	60584	0	0	0	0	0	0	0	99.8221	100
lmo1766	purN	60659	0	0	0	0	0	2	0	99.9489	99.9967
lmo1767	purM	60640	0	0	0	0	0	0	0	99.9143	100
lmo1768	purF	60624	0	0	0	0	0	0	0	99.888	100
lmo1769	purQ	60637	0	0	0	0	0	0	0	99.9094	100
lmo1770	purL	60599	0	0	0	0	0	0	0	99.8468	100
lmo1771	purS	60674	0	0	0	1	0	0	0	99.972	99.9984
lmo1772	purC	0	0	0	0	0	0	60646	0	99.9242	100
lmo1773	purB	60641	0	0	0	0	0	0	0	99.916	100
lmo1774	purK	0	0	0	0	60642	0	0	0	99.9176	100
lmo1775	purE	60656	0	0	0	10	0	0	0	99.9572	99.9835
lmo1776	yebE	57	0	0	0	0	1	60217	0	99.3129	99.9038
lmo1777		59960	0	0	0	0	0	0	0	98.7939	100
lmo1778		60641	0	0	0	0	0	0	0	99.916	100
lmo1779		0	0	0	0	60519	0	0	0	99.715	100
lmo1781		60527	0	0	0	0	0	0	0	99.7281	100
lmo1782	xth	25	0	0	0	2	0	60559	0	99.8253	99.9554
lmo1784	rpmI	60675	0	0	0	0	0	0	0	99.972	100
lmo1785	infC	0	60672	0	0	0	0	0	0	99.967	100
lmo1786	inlC	0	0	0	0	59036	0	1	265	97.7097	99.5514
lmo1787	rplS	60671	0	0	0	0	0	0	0	99.9654	100
lmo1788		60598	0	1	0	0	0	5	0	99.855	99.9901
lmo1789		60556	1	0	5	0	0	4	0	99.7924	99.9835
lmo1790		60599	0	0	1	0	0	0	0	99.8484	99.9983
lmo1791		60664	0	0	0	0	0	0	0	99.9539	100
lmo1792	trmD	60653	0	0	0	1	0	5	0	99.9456	99.9901
lmo1793	rimM	60664	0	0	0	0	0	0	0	99.9539	100
lmo1794		1	0	0	0	0	0	60667	0	99.9605	99.9984
lmo1795		60634	0	0	1	0	0	0	0	99.9061	99.9984
lmo1796	khpA	60671	0	0	0	0	0	0	0	99.9654	100
lmo1797	rpsP	60661	0	0	0	0	0	0	0	99.9489	100
lmo1798		59784	0	0	0	0	0	52	0	98.5896	99.9131
lmo1800	lipA	60295	0	0	3	1	0	2	0	99.3558	99.99
lmo1801	ffh	60601	0	0	0	0	0	0	0	99.8501	100
lmo1802	ylxM	0	0	0	0	60650	0	1	0	99.9324	99.9984
lmo1803	ftsY	60626	0	0	0	0	0	0	0	99.8913	100
lmo1804	smc	60531	0	0	1	0	0	1	0	99.738	99.9967
lmo1805	rnc	60658	0	0	0	0	0	0	0	99.944	100
lmo1806	acpP	60661	0	0	0	0	0	0	0	99.9489	100
lmo1807	fabG	60660	0	0	0	0	0	0	5	99.9555	99.9918
lmo1808	fabD	60646	0	0	0	0	0	0	0	99.9242	100
lmo1809	plsX	60630	0	0	0	0	0	0	0	99.8978	100
lmo1810	fapR	60626	0	0	0	0	0	0	0	99.8913	100
lmo1811	recG	0	0	0	0	2	0	60615	0	99.8764	99.9967
lmo1812	sdaAA	60624	0	0	0	0	0	0	0	99.888	100
lmo1813	sdaAB	1	0	0	0	0	0	60661	0	99.9506	99.9984
lmo1814	fakA	0	0	0	0	0	0	60527	3	99.7331	99.995
lmo1815	yloU	60467	0	0	1	0	0	0	0	99.6309	99.9983
lmo1816	rpmB	60552	0	0	0	0	0	0	0	99.7693	100
lmo1817		60671	0	0	0	0	0	0	0	99.9654	100
lmo1818	rpeA	60672	0	0	0	0	0	0	0	99.967	100
lmo1819	cpgA	0	0	0	0	0	0	60666	1	99.9588	99.9984
lmo1820	prkA	60615	0	0	0	0	0	0	0	99.8731	100
lmo1821	prpC	60647	0	0	0	0	0	0	0	99.9259	100
lmo1822	yloM	60637	0	0	0	0	0	0	0	99.9094	100
lmo1824	priA	60570	0	0	0	0	0	0	0	99.799	100
lmo1825	yloI	60469	0	0	0	0	0	1	0	99.6342	99.9983
lmo1826	rpoZ	60655	0	0	0	0	0	0	0	99.939	100
lmo1827	gmk	60663	0	0	0	0	0	0	0	99.9522	100
lmo1828		60554	7	0	1	0	0	0	0	99.7858	99.9868
lmo1829	rqcH	60520	0	0	0	0	0	0	0	99.7166	100
lmo1830		60460	0	0	0	0	0	0	0	99.6177	100
lmo1831	pyrE	60628	0	0	0	0	0	2	0	99.8978	99.9967
lmo1832	pyrF	57840	0	0	0	0	0	0	0	95.3009	100
lmo1833	pyrD	60649	0	0	0	0	0	3	0	99.9341	99.9951
lmo1834	pyrDII	3	0	0	0	4	0	60652	0	99.9456	99.9885
lmo1835	carB	60503	0	0	0	0	0	0	0	99.6886	100
lmo1836	pyrAa	60662	0	0	0	0	0	1	0	99.9522	99.9984
lmo1837	pyrC	60627	0	0	0	0	0	0	0	99.8929	100
lmo1838	pyrB	60655	0	0	3	0	0	0	0	99.944	99.9951
lmo1839	pyrP	60418	0	0	0	0	0	0	0	99.5485	100
lmo1840	pyrR	60663	0	0	0	6	0	0	0	99.9621	99.9901
lmo1841		60252	0	0	0	0	0	2	0	99.2783	99.9967
lmo1842		60507	0	0	3	0	0	0	0	99.7001	99.995
lmo1843	ylyB	58782	0	0	0	0	0	0	0	96.853	100
lmo1844	lspA	60640	0	1	0	0	0	0	0	99.916	99.9984
lmo1845		60647	0	0	0	0	0	0	1	99.9275	99.9984
lmo1847	mntA	59794	0	0	0	0	0	0	0	98.5204	100
lmo1848	mntC	31856	0	0	1	28558	0	0	0	99.5436	52.7286
lmo1849	mntB	60586	0	0	52	0	0	0	0	99.911	99.9142
lmo1850		60602	0	0	0	0	0	0	0	99.8517	100
lmo1851	ctpA	60634	0	0	0	0	0	1	0	99.9061	99.9984
lmo1852		60650	0	0	0	0	0	0	0	99.9308	100
lmo1853		60606	0	0	1	1	0	0	0	99.8616	99.9967
lmo1854		60675	0	0	0	0	0	1	0	99.9736	99.9984
lmo1855	pbpD3	60423	0	0	0	0	0	0	0	99.5568	100
lmo1856	deoD	60606	0	0	0	0	0	9	0	99.8731	99.9852
lmo1857		0	0	0	0	60665	0	2	0	99.9588	99.9967
lmo1858		60646	0	0	0	0	0	0	0	99.9242	100
lmo1859	msrB	60661	0	0	0	0	0	0	0	99.9489	100
lmo1860	msrA	60640	0	0	0	0	0	0	0	99.9143	100
lmo1861		1	0	0	0	1	0	60644	2	99.9275	99.9934
lmo1862		60615	0	0	0	0	0	0	0	99.8731	100
lmo1863		60558	0	0	1	0	0	0	0	99.7809	99.9983
lmo1864	trhA	60328	0	0	0	0	0	0	0	99.4003	100
lmo1865		0	0	0	0	0	0	60432	0	99.5716	100
lmo1866		60633	0	0	0	1	0	0	0	99.9044	99.9984
lmo1867		0	0	0	0	14	0	60526	0	99.7496	99.9769
lmo1868		60647	0	2	5	1	0	0	0	99.939	99.9868
lmo1869		60592	0	0	0	0	0	0	0	99.8352	100
lmo1870		0	0	0	0	60646	0	0	0	99.9242	100
lmo1871		60610	0	0	0	0	0	0	0	99.8649	100
lmo1872		0	0	0	0	60466	0	0	0	99.6276	100
lmo1873		60612	0	0	0	0	0	1	0	99.8698	99.9984
lmo1874	thyA	60671	0	0	0	0	0	0	0	99.9654	100
lmo1875	yfmR	60624	0	0	0	0	0	2	0	99.8913	99.9967
lmo1876	fhs-C	0	0	0	0	0	0	0	60670	99.9638	100
lmo1878	mntR	60665	0	0	0	0	0	0	0	99.9555	100
lmo1879	cspD	60680	1	0	0	0	0	0	0	99.9819	99.9984
lmo1880		60637	0	0	0	2	0	0	0	99.9127	99.9967
lmo1881	fenA	60635	0	0	0	0	0	1	0	99.9077	99.9984
lmo1882	rpsN	60652	0	0	0	1	0	1	0	99.9374	99.9967
lmo1883	chiA	60640	0	0	0	0	0	0	0	99.9143	100
lmo1884	pbuX	60479	0	0	0	0	0	0	0	99.649	100
lmo1885	xpt	0	0	0	0	60573	0	1	0	99.8056	99.9983
lmo1886	ypwA	0	0	0	0	60545	0	0	0	99.7578	100
lmo1887	ypsC	60647	0	0	0	0	0	0	0	99.9259	100
lmo1888	gpsB	60652	0	0	0	0	0	0	0	99.9341	100
lmo1889		0	0	0	0	0	0	60600	1	99.8501	99.9983
lmo1890		60627	0	0	1	0	0	1	0	99.8962	99.9967
lmo1891	recU	60559	0	0	0	3	0	0	0	99.7858	99.995
lmo1892	pbpA1	60525	0	0	0	0	0	0	0	99.7248	100
lmo1893		58747	0	0	0	0	0	0	0	96.7953	100
lmo1894	nth	2	0	0	0	60485	0	0	0	99.6622	99.9967
lmo1895	dnaD	60664	0	0	0	0	0	0	0	99.9539	100
lmo1896	asnC	2	0	0	0	0	0	60654	0	99.9407	99.9967
lmo1897	aspB	60587	0	0	0	0	0	0	0	99.827	100
lmo1898		60653	0	0	0	0	0	0	0	99.9357	100
lmo1899	dinG	60587	0	0	0	1	0	0	0	99.8286	99.9983
lmo1900	panD	60677	0	0	0	0	0	0	0	99.9753	100
lmo1901	panC	60662	0	0	0	0	0	0	0	99.9506	100
lmo1902	panB	60672	0	0	0	0	0	0	0	99.967	100
lmo1904	birA	60586	0	0	0	0	0	1	0	99.827	99.9983
lmo1905	cca	60649	0	0	0	0	0	0	0	99.9292	100
lmo1906	mgsA	60662	0	0	1	0	0	0	0	99.9522	99.9984
lmo1907	dapB	60650	0	0	0	0	0	1	0	99.9324	99.9984
lmo1909	ypjC	60573	0	0	0	0	0	0	0	99.8039	100
lmo1910		60518	0	0	0	0	0	0	0	99.7133	100
lmo1911	dgcA	60259	0	0	0	0	0	0	0	99.2866	100
lmo1912	dgcB	0	0	0	0	60359	0	0	0	99.4513	100
lmo1913	pssZ	60396	0	0	0	0	0	1	0	99.5139	99.9983
lmo1914	pdeC	60425	0	0	0	0	0	0	0	99.5601	100
lmo1915		60407	0	0	0	0	0	0	0	99.5304	100
lmo1916	pbpC2	60635	0	0	0	0	0	0	0	99.9061	100
lmo1917	pflA	60624	0	0	0	0	0	0	0	99.888	100
lmo1918	ytfP	60546	0	0	0	0	0	0	0	99.7594	100
lmo1919		60627	0	0	1	0	0	0	0	99.8945	99.9984
lmo1920		0	0	0	0	60634	0	0	0	99.9044	100
lmo1921	reoY	60652	0	0	0	0	0	0	0	99.9341	100
lmo1922		60624	1	0	0	9	0	0	0	99.9044	99.9835
lmo1923	aroE	60653	0	0	0	0	0	0	0	99.9357	100
lmo1924	tyrA	60654	0	0	0	0	0	0	0	99.9374	100
lmo1925	hisC	60632	1	0	0	1	0	0	0	99.9044	99.9967
lmo1926		0	0	0	0	60663	0	1	0	99.9539	99.9984
lmo1927	aroB	57741	0	0	0	0	0	0	0	95.1377	100
lmo1928	aroF	60654	0	0	0	0	0	0	0	99.9374	100
lmo1929	ndk	60657	0	0	0	0	0	1	0	99.944	99.9984
lmo1930	hepT	60650	0	0	0	0	0	0	0	99.9308	100
lmo1931	ubiE	60662	0	0	0	0	0	0	0	99.9506	100
lmo1932		60645	0	0	0	0	0	0	0	99.9226	100
lmo1933	folE	60642	0	0	0	1	0	0	0	99.9193	99.9984
lmo1934	hup	60664	0	0	0	0	0	0	0	99.9539	100
lmo1935		60401	0	0	3	0	0	3	0	99.5304	99.9901
lmo1936	gpsA	60634	0	0	0	1	0	0	0	99.9061	99.9984
lmo1937	engA	60665	0	0	0	0	0	0	0	99.9555	100
lmo1938	rpsA	60660	0	0	0	0	0	0	0	99.9473	100
lmo1939	cmk	60653	0	0	0	0	0	0	0	99.9357	100
lmo1940		57027	0	0	0	1	0	3623	0	99.9324	94.0248
lmo1942	recS	1	0	0	0	0	0	58179	1	95.8627	99.9966
lmo1943		0	0	0	0	60435	6	0	0	99.5864	99.9901
lmo1944	fer	0	0	0	0	60155	1	0	0	99.1169	99.9983
lmo1945	ribU	60454	0	0	0	0	0	5	0	99.6161	99.9917
lmo1946	ykhA	60636	0	0	0	2	0	4	0	99.9176	99.9901
lmo1947	resE	60468	0	0	0	0	0	0	0	99.6309	100
lmo1948	resD	59992	0	0	0	0	0	0	0	98.8466	100
lmo1949	rluB	60606	0	0	0	0	0	0	0	99.8583	100
lmo1950		0	0	0	0	0	0	60586	0	99.8253	100
lmo1951	scpA	60510	0	0	0	0	0	0	0	99.7001	100
lmo1952	lysA	2	0	0	0	0	0	60586	0	99.8286	99.9967
lmo1953	pnp	60672	0	0	0	0	0	0	0	99.967	100
lmo1954	drm	60662	0	0	0	1	0	1	0	99.9539	99.9967
lmo1955	xerD	60577	0	0	0	0	0	0	0	99.8105	100
lmo1956	fur	60249	0	0	0	0	0	0	0	99.2701	100
lmo1958	fhuB	60629	0	0	0	0	0	0	0	99.8962	100
lmo1959	fhuD	2	2	0	0	60615	0	0	4	99.8863	99.9868
lmo1960	fhuC	60653	0	0	0	0	0	0	0	99.9357	100
lmo1961		9	0	0	0	31733	0	28766	1	99.6985	52.4434
lmo1962	timR	60544	0	0	0	0	0	1	0	99.7578	99.9983
lmo1964	timA	60134	0	0	0	0	0	5	0	99.0888	99.9917
lmo1965	nudF	60554	0	0	0	0	0	0	3	99.7776	99.995
lmo1966		60458	1	0	0	0	0	0	0	99.6161	99.9983
lmo1967	telA	60199	0	0	0	0	0	0	0	99.1877	100
lmo1975		60590	0	0	0	2	0	1	0	99.8369	99.995
lmo1976		60501	0	0	0	0	0	0	0	99.6853	100
lmo1977	rnz	60509	0	0	0	0	0	1	0	99.7001	99.9983
lmo1978	zwf	60652	0	0	0	0	0	0	0	99.9341	100
lmo1979		60635	1	0	0	0	0	0	0	99.9077	99.9984
lmo1980		60630	0	0	0	0	0	0	0	99.8978	100
lmo1981		4	0	0	0	0	0	60646	0	99.9308	99.9934
lmo1982		0	0	0	0	1	0	59762	3	98.4743	99.9933
lmo1983	ilvD	60637	0	0	0	0	0	0	0	99.9094	100
lmo1984	ilvB	2	0	0	0	0	0	60633	0	99.9061	99.9967
lmo1985	ilvH	60642	0	0	1	0	0	0	0	99.9193	99.9984
lmo1986	ilvC	60660	0	0	0	0	0	0	0	99.9473	100
lmo1987	leuA	60627	0	0	0	0	0	0	0	99.8929	100
lmo1988	leuB	0	0	0	0	0	0	60628	0	99.8945	100
lmo1989	leuC	60647	0	0	0	0	0	0	1	99.9275	99.9984
lmo1990	leuD	4	0	0	0	0	0	60644	0	99.9275	99.9934
lmo1991	ilvA	59927	0	0	0	0	0	0	0	98.7395	100
lmo1992	alsD	60326	0	0	0	0	0	0	0	99.397	100
lmo1993	pdp	60477	0	0	0	0	0	45	0	99.7199	99.9256
lmo1994		60607	0	0	0	0	0	0	0	99.8599	100
lmo1995	dra	60662	0	0	0	0	0	0	0	99.9506	100
lmo1996	deoR	60518	0	0	0	0	0	5	0	99.7215	99.9917
lmo1997		58756	0	0	0	0	0	0	0	96.8101	100
lmo1998		2	0	0	0	0	0	60660	0	99.9506	99.9967
lmo1999		60589	0	0	0	0	0	0	0	99.8303	100
lmo2000		60630	0	0	0	1	0	0	0	99.8995	99.9984
lmo2001		60579	0	0	0	0	0	0	0	99.8138	100
lmo2002		60627	2	0	0	0	0	0	0	99.8962	99.9967
lmo2003		60577	0	0	0	1	0	0	0	99.8122	99.9983
lmo2004		60648	0	0	0	0	0	0	0	99.9275	100
lmo2005		60585	0	0	0	8	0	0	0	99.8369	99.9868
lmo2006	alsS	60051	0	0	0	0	0	0	0	98.9438	100
lmo2007		60139	0	0	2	0	0	0	3	99.0971	99.9917
lmo2008		0	0	0	0	60613	1	0	0	99.8715	99.9984
lmo2009		1	3	0	0	60626	0	0	0	99.8978	99.9934
lmo2010		60557	0	0	0	0	0	0	0	99.7776	100
lmo2011		58519	0	0	2	0	0	0	0	96.4229	99.9966
lmo2012		60641	0	0	0	0	0	0	0	99.916	100
lmo2014		60437	0	0	1	0	0	0	0	99.5815	99.9983
lmo2015		60375	0	0	0	58	0	0	0	99.5733	99.904
lmo2016	cspB	60641	0	0	0	0	0	0	0	99.916	100
lmo2017		60389	0	0	0	0	0	0	0	99.5008	100
lmo2018	dapF	60614	0	0	1	0	0	0	0	99.8731	99.9984
lmo2019	ileS	60541	0	0	0	0	0	0	0	99.7512	100
lmo2020	divIVA	60635	0	0	0	0	0	0	0	99.9061	100
lmo2021	nadR	60633	0	0	0	0	0	0	0	99.9028	100
lmo2022		60537	0	0	0	0	0	0	0	99.7446	100
lmo2023	nadB	60596	0	0	0	1	0	0	0	99.8435	99.9983
lmo2024	nadC	60356	0	0	0	0	0	0	0	99.4464	100
lmo2025	nadA	60610	0	0	1	6	0	1	0	99.8781	99.9868
lmo2028		60649	0	0	0	0	0	0	0	99.9292	100
lmo2029		0	0	0	0	60678	0	0	0	99.9769	100
lmo2030	sepF	60675	0	0	0	0	0	0	0	99.972	100
lmo2031	ylmE	60657	0	0	0	0	0	0	0	99.9423	100
lmo2032	ftsZ	60625	0	0	0	0	0	0	0	99.8896	100
lmo2033	ftsA	60614	0	0	0	0	0	0	0	99.8715	100
lmo2034	divIB	60485	0	0	3	0	0	0	0	99.6639	99.995
lmo2035	murG	60639	0	0	0	0	0	0	0	99.9127	100
lmo2036	murD	60659	0	0	0	0	0	0	0	99.9456	100
lmo2037	mraY	0	0	0	0	0	0	60662	0	99.9506	100
lmo2038	murE	60437	0	0	0	0	0	0	0	99.5798	100
lmo2039	pbpB2	60630	0	0	0	0	0	0	0	99.8978	100
lmo2040	ftsL	0	0	0	0	1	0	60667	0	99.9605	99.9984
lmo2041	mraW	60659	0	0	0	0	0	0	0	99.9456	100
lmo2042	mraZ	60681	0	0	0	0	0	0	0	99.9819	100
lmo2043		59723	0	0	0	0	0	0	0	98.4034	100
lmo2044		60449	0	0	0	0	0	0	0	99.5996	100
lmo2045		60170	0	0	0	0	0	0	0	99.1399	100
lmo2046		60233	0	0	0	0	0	0	0	99.2437	100
lmo2047	rpmF2	60675	0	0	0	0	0	0	0	99.972	100
lmo2048		60665	0	0	0	0	0	1	0	99.9572	99.9984
lmo2049		60655	0	0	0	0	0	2	0	99.9423	99.9967
lmo2050		60283	0	0	0	0	0	0	0	99.3261	100
lmo2051		60561	1	0	0	0	0	0	0	99.7858	99.9983
lmo2052	coaD	60644	0	0	0	1	0	0	0	99.9226	99.9984
lmo2053	ylbH	60566	0	0	0	0	0	0	0	99.7924	100
lmo2054	ylbG	60680	0	0	0	0	0	0	0	99.9802	100
lmo2055		0	0	0	0	60527	0	0	0	99.7281	100
lmo2056		2	0	0	0	0	0	60339	0	99.4217	99.9967
lmo2057	ctaB	0	0	0	0	0	0	60489	0	99.6655	100
lmo2058	ctaA	60665	0	0	0	0	0	0	0	99.9555	100
lmo2059		0	0	0	0	60630	0	0	0	99.8978	100
lmo2060		60601	0	0	0	0	0	0	0	99.8501	100
lmo2061		60617	0	0	1	0	0	0	0	99.8781	99.9984
lmo2062		60613	0	0	0	0	0	0	0	99.8698	100
lmo2063		60162	0	0	0	404	0	104	0	99.9638	99.1627
lmo2064	mscL	60251	0	0	0	0	0	0	0	99.2734	100
lmo2065		60391	0	0	0	0	0	0	0	99.5041	100
lmo2066		60667	0	0	0	0	0	0	0	99.9588	100
lmo2067	bsh	60360	0	0	5	0	0	0	0	99.4612	99.9917
lmo2068	groEL	60589	0	0	0	0	0	0	0	99.8303	100
lmo2069	groES	0	0	0	0	60632	0	0	0	99.9011	100
lmo2070		0	0	0	0	60598	0	0	0	99.8451	100
lmo2072	rex	60640	0	0	0	0	0	1	0	99.916	99.9984
lmo2073	ydiF	60537	0	0	0	0	0	0	0	99.7446	100
lmo2074		60061	0	0	0	0	0	1	0	98.962	99.9983
lmo2075	tsaD	60647	0	0	0	0	0	0	0	99.9259	100
lmo2076		0	0	0	0	1	0	60672	0	99.9687	99.9984
lmo2077		60668	1	0	0	0	0	0	0	99.9621	99.9984
lmo2078	tsaE	60657	0	0	0	0	0	0	0	99.9423	100
lmo2079		28387	1	32036	1	0	0	0	0	99.5601	53.0178
lmo2080		60653	0	0	8	0	0	0	0	99.9489	99.9868
lmo2081		7	0	0	0	0	0	60546	0	99.771	99.9884
lmo2083		60652	0	0	0	1	0	0	0	99.9357	99.9984
lmo2085		59587	0	0	1	0	0	0	9	98.1958	99.9832
lmo2086		59760	0	10	0	0	0	0	0	98.4809	99.9833
lmo2087	fepA	60006	0	0	0	0	0	0	0	98.8697	100
lmo2088	fepR	60554	0	0	5	0	0	12	0	99.8006	99.9719
lmo2089		0	0	0	0	2	0	59848	0	98.6127	99.9967
lmo2090	argG	60369	0	0	4	3	0	0	0	99.4793	99.9884
lmo2091	argH	60623	0	0	0	0	0	0	0	99.8863	100
lmo2092	betL	2	1	0	0	60539	0	0	0	99.7529	99.995
lmo2093		60664	0	0	0	0	0	0	0	99.9539	100
lmo2094		60655	0	0	0	0	0	0	0	99.939	100
lmo2095		60645	1	0	0	0	0	1	0	99.9259	99.9967
lmo2096		60608	0	0	0	0	0	0	0	99.8616	100
lmo2097		58596	0	0	0	0	0	2080	0	99.9736	96.572
lmo2098		17	0	0	0	0	0	60520	0	99.7446	99.9719
lmo2099		60180	0	0	1	0	0	15	0	99.1828	99.9734
lmo2100	pdxR	60578	0	0	0	0	0	0	0	99.8122	100
lmo2101	pdxS	60647	0	0	0	0	0	0	0	99.9259	100
lmo2102	pdxT	60532	0	0	0	0	0	0	0	99.7364	100
lmo2103	pta	60506	0	0	0	0	0	0	0	99.6935	100
lmo2104	feoA	60416	0	0	0	0	0	0	0	99.5452	100
lmo2104a		60610	1	0	0	0	0	1	0	99.8682	99.9967
lmo2105	feoB	60613	0	0	0	0	0	0	1	99.8715	99.9984
lmo2107		60393	1	0	0	0	0	0	0	99.509	99.9983
lmo2109		59914	0	0	0	0	0	0	0	98.7181	100
lmo2110	pmi	60652	0	0	0	0	0	0	0	99.9341	100
lmo2111		60420	0	0	0	0	0	0	0	99.5518	100
lmo2112		253	0	0	0	0	0	60405	0	99.944	99.5829
lmo2113	hemQ	60538	0	0	0	0	0	1	0	99.7479	99.9983
lmo2114	anrA	60306	0	0	0	0	0	0	0	99.364	100
lmo2115	anrB	58280	0	0	0	0	0	0	0	96.0258	100
lmo2116		20400	0	0	1	39989	0	0	0	99.5024	66.2179
lmo2118	glmM	60629	0	0	0	0	0	0	0	99.8962	100
lmo2119	cdaR	60637	0	0	0	0	0	0	0	99.9094	100
lmo2120	cdaA	60620	0	0	0	0	0	0	0	99.8814	100
lmo2122		60645	0	0	0	0	0	0	0	99.9226	100
lmo2123	mdxG	60641	0	0	0	0	0	0	0	99.916	100
lmo2124	mdxF	60489	0	0	0	0	0	0	0	99.6655	100
lmo2125	mdxE	60586	0	0	0	0	0	0	0	99.8253	100
lmo2126	yvdF	60636	0	0	0	0	0	0	0	99.9077	100
lmo2127		60577	1	0	0	0	0	0	0	99.8122	99.9983
lmo2128	yvdE	60495	0	0	0	0	0	0	0	99.6754	100
lmo2129		60411	0	0	0	0	0	0	0	99.537	100
lmo2133		60314	0	0	1	0	0	0	0	99.3788	99.9983
lmo2134		60358	0	0	0	0	0	0	1	99.4513	99.9983
lmo2135		60352	0	0	1	0	0	0	0	99.4414	99.9983
lmo2136		60302	0	0	1	0	0	1	0	99.3607	99.9967
lmo2137		60423	0	0	0	0	0	0	0	99.5568	100
lmo2138		59910	0	0	0	0	0	0	0	98.7115	100
lmo2139	lstA	2	0	0	0	0	0	60602	0	99.855	99.9967
lmo2140	lstB	60639	0	0	0	0	0	0	0	99.9127	100
lmo2141	lstC	60622	0	0	7	1	0	0	0	99.8978	99.9868
lmo2142		58744	0	0	0	0	0	0	2	96.7936	99.9966
lmo2143		0	0	0	0	59801	0	0	0	98.5319	100
lmo2144		60109	0	0	0	0	0	0	0	99.0394	100
lmo2145		60615	0	0	0	0	0	4	0	99.8797	99.9934
lmo2146		59950	0	0	97	0	0	1	0	98.9389	99.8368
lmo2147		60236	0	0	0	0	0	19	0	99.28	99.9685
lmo2148		60528	0	0	3	0	0	0	0	99.7347	99.995
lmo2149		60565	0	0	0	2	0	0	0	99.794	99.9967
lmo2150		60200	0	0	0	3	0	0	0	99.1943	99.995
lmo2151		1	0	0	0	1909	0	55923	0	95.2893	96.6974
lmo2152	trxL	60659	0	0	0	0	0	0	0	99.9456	100
lmo2153	nrdI	60672	0	0	0	0	0	0	0	99.967	100
lmo2154	nrdB	60658	0	0	0	0	0	0	0	99.944	100
lmo2155	nrdA	60309	0	0	0	0	0	0	1	99.3706	99.9983
lmo2156		59841	0	0	0	0	0	0	0	98.5978	100
lmo2158		60560	0	0	0	0	0	0	0	99.7825	100
lmo2159		60603	0	0	0	0	0	0	0	99.8534	100
lmo2160		60636	0	0	0	0	0	0	0	99.9077	100
lmo2161		60646	0	0	0	0	0	2	0	99.9275	99.9967
lmo2162		60660	0	0	0	0	0	0	0	99.9473	100
lmo2163		60650	0	0	0	0	0	1	0	99.9324	99.9984
lmo2164		60331	0	0	0	0	0	0	0	99.4052	100
lmo2165		58415	0	0	1	0	0	0	0	96.2499	99.9983
lmo2166		58581	0	0	0	0	0	0	0	96.5218	100
lmo2167		60578	0	0	0	0	0	0	0	99.8122	100
lmo2168		59712	0	0	0	927	0	0	0	99.9127	98.4713
lmo2169		60614	0	0	2	0	0	0	0	99.8748	99.9967
lmo2170	fabK2	60654	0	0	0	1	0	0	0	99.939	99.9984
lmo2171		60565	0	0	0	0	0	0	0	99.7907	100
lmo2172		0	0	0	0	60617	0	0	0	99.8764	100
lmo2173	rocR	60588	0	0	1	0	0	0	0	99.8303	99.9983
lmo2174		0	0	0	0	60334	1	0	2	99.4151	99.995
lmo2175		60288	0	0	1	0	0	0	0	99.336	99.9983
lmo2177		59570	0	0	0	0	0	0	0	98.1513	100
lmo2180		59296	0	0	0	0	0	0	0	97.6999	100
lmo2181	srtB	0	0	0	0	0	0	60435	0	99.5766	100
lmo2182		60635	0	0	1	0	0	0	1	99.9094	99.9967
lmo2183		60497	0	0	0	0	0	0	0	99.6787	100
lmo2184		60634	0	0	0	0	0	4	0	99.911	99.9934
lmo2188	pepF	0	0	0	0	60419	0	0	1	99.5518	99.9983
lmo2189		0	0	0	0	0	0	60302	1	99.3591	99.9983
lmo2190	mecA	60565	0	0	0	0	0	0	0	99.7907	100
lmo2191	spxA1	60630	0	0	0	0	0	0	0	99.8978	100
lmo2192	oppF	60034	0	0	0	0	0	0	0	98.9158	100
lmo2193	oppD	60656	0	0	0	0	0	0	0	99.9407	100
lmo2194	oppC	60522	0	0	0	0	0	0	0	99.7199	100
lmo2195	oppB	59394	0	0	0	0	0	0	0	97.8613	100
lmo2196	oppA	0	0	0	0	0	0	59617	0	98.2288	100
lmo2197		58331	0	0	0	0	0	0	0	96.1099	100
lmo2198	trpS	60610	0	0	0	0	0	0	0	99.8649	100
lmo2199	ohrA	60611	0	0	0	0	0	0	0	99.8665	100
lmo2200		0	0	0	0	60655	0	0	0	99.939	100
lmo2202	fabH	60650	0	0	0	0	0	0	0	99.9308	100
lmo2203		0	0	0	0	60517	0	0	8	99.7248	99.9868
lmo2204		59841	0	0	0	0	0	0	0	98.5978	100
lmo2205		59789	0	0	0	0	0	0	0	98.5122	100
lmo2206	clpB	60572	0	0	0	0	0	0	0	99.8023	100
lmo2207		60561	0	0	0	0	0	0	0	99.7842	100
lmo2208		0	0	0	0	1	0	60488	0	99.6655	99.9983
lmo2209		60649	0	0	0	0	0	1	0	99.9308	99.9984
lmo2210		60548	0	0	0	0	0	0	0	99.7627	100
lmo2211	hemH	60479	0	0	0	0	0	0	0	99.649	100
lmo2212	hemE	58758	0	0	0	0	0	0	0	96.8134	100
lmo2213		59912	0	0	0	0	0	3	0	98.7198	99.995
lmo2214		60469	0	0	1	0	0	0	0	99.6342	99.9983
lmo2216	hit	60511	0	0	0	0	0	1	0	99.7034	99.9983
lmo2217		60608	0	0	0	1	0	0	0	99.8632	99.9984
lmo2218		59534	0	0	0	0	0	0	0	98.092	100
lmo2219	prsA2	59775	0	0	0	0	0	0	0	98.4891	100
lmo2220	yhaM	60623	0	0	0	0	0	0	0	99.8863	100
lmo2221		60520	0	0	0	0	0	0	0	99.7166	100
lmo2222		60647	0	0	0	0	0	4	0	99.9324	99.9934
lmo2223	yheA	60608	0	0	0	0	0	0	0	99.8616	100
lmo2224		58275	0	0	2	2	0	0	0	96.0242	99.9931
lmo2225	fumC	60617	0	0	0	0	0	0	0	99.8764	100
lmo2226		60622	0	0	1	0	0	0	0	99.8863	99.9984
lmo2227		60615	0	0	0	0	0	0	1	99.8748	99.9984
lmo2229	pbpA2	59657	0	0	0	0	0	1	0	98.2963	99.9983
lmo2230		60652	0	0	0	0	0	0	0	99.9341	100
lmo2231		60560	0	0	0	0	0	0	0	99.7825	100
lmo2232	mpfA	0	0	0	0	60347	0	3	2	99.4398	99.9917
lmo2233		60512	0	0	0	0	0	0	1	99.7051	99.9983
lmo2234		60606	0	0	0	0	0	0	0	99.8583	100
lmo2235	nox	0	0	0	0	60603	0	0	0	99.8534	100
lmo2236		60313	0	0	0	0	0	1	0	99.3772	99.9983
lmo2237		60419	0	0	1	0	0	0	0	99.5518	99.9983
lmo2238		60305	0	0	0	0	0	0	0	99.3624	100
lmo2239		59900	0	0	0	0	0	2	0	98.6983	99.9967
lmo2241		60441	1	0	0	0	0	0	0	99.5881	99.9983
lmo2242		60312	0	0	0	0	0	0	0	99.3739	100
lmo2244		60409	0	0	31	0	0	0	0	99.5848	99.9487
lmo2245	yqjT	60466	0	0	7	0	0	0	0	99.6392	99.9884
lmo2246		60546	0	0	0	0	0	0	0	99.7594	100
lmo2247	ytbE	0	0	0	0	60475	0	0	0	99.6425	100
lmo2248	ykaA	60652	0	0	1	0	0	0	0	99.9357	99.9984
lmo2250	arpJ	59217	0	0	1	0	0	0	1	97.573	99.9966
lmo2251	artR	0	0	0	0	0	0	60661	0	99.9489	100
lmo2252		60609	0	0	1	0	4	1	0	99.8731	99.9901
lmo2253		0	0	0	0	0	0	60573	0	99.8039	100
lmo2254	pbuO	60643	0	0	0	0	0	0	0	99.9193	100
lmo2255		0	0	0	0	1	0	60671	0	99.967	99.9984
lmo2256		60666	0	0	0	0	0	0	0	99.9572	100
lmo2257		0	0	0	0	57877	0	0	414	96.044	99.2898
lmo2258		60216	0	0	0	0	0	1	0	99.2174	99.9983
lmo2259		60673	0	0	0	0	0	0	0	99.9687	100
lmo2260		59708	0	0	0	0	0	0	0	98.3787	100
lmo2261	yitW	60669	0	0	0	0	0	1	0	99.9638	99.9984
lmo2262		60486	0	0	76	1	0	0	0	99.7875	99.8729
lmo2263		0	0	0	0	60144	0	0	315	99.6161	99.479
lmo2264	yitT	60522	0	0	0	0	0	0	0	99.7199	100
lmo2265		60497	0	0	1	0	0	0	0	99.6804	99.9983
lmo2266		59552	0	0	0	0	0	0	0	98.1217	100
lmo2267		59613	0	0	0	0	0	0	0	98.2222	100
lmo2269		60205	0	0	0	0	0	0	0	99.1976	100
lmo2319		59395	0	0	0	0	0	0	0	97.863	100
lmo2334	grx	0	0	0	0	60625	1	1	0	99.8929	99.9967
lmo2335	fruA	60605	0	0	1	0	0	0	0	99.8583	99.9983
lmo2336	fruB	60531	0	0	0	0	0	0	0	99.7347	100
lmo2337	fruR	60547	0	0	0	0	0	0	0	99.7611	100
lmo2338	pepC	60518	0	0	0	0	0	0	0	99.7133	100
lmo2339	ybbK	60617	0	0	0	0	0	0	0	99.8764	100
lmo2340		60664	0	0	0	0	0	0	0	99.9539	100
lmo2341		1	0	0	0	0	0	60641	1	99.9193	99.9967
lmo2342	ytzG	60653	0	0	0	0	0	0	0	99.9357	100
lmo2345	cmoO	60620	0	0	1	7	0	0	0	99.8945	99.9868
lmo2346	tcyN	60600	0	0	0	0	0	0	0	99.8484	100
lmo2347	tcyM	60563	0	0	0	0	0	0	0	99.7875	100
lmo2348	tcyL	60636	0	0	0	1	0	0	0	99.9094	99.9984
lmo2350	snaA	60658	0	0	1	0	0	0	0	99.9456	99.9984
lmo2351		60618	0	0	0	0	0	0	39	99.9423	99.9357
lmo2352	ascR	0	0	0	0	60512	0	0	2	99.7067	99.9967
lmo2353		60393	0	0	1	0	0	0	0	99.509	99.9983
lmo2354		60612	0	0	0	0	0	0	0	99.8682	100
lmo2355		60470	0	0	0	0	0	0	0	99.6342	100
lmo2356		59982	0	0	0	1	0	0	0	98.8318	99.9983
lmo2357		59576	0	0	1	0	0	704	0	99.3228	98.8305
lmo2358		60632	0	0	0	0	0	0	0	99.9011	100
lmo2359		60373	0	0	0	0	0	0	0	99.4744	100
lmo2360		60452	0	0	0	0	0	0	0	99.6046	100
lmo2361		60394	0	0	0	0	0	0	0	99.509	100
lmo2362	gadT2	59042	0	0	0	0	0	1	0	97.283	99.9983
lmo2363	gadD2	60586	0	0	0	0	0	0	0	99.8253	100
lmo2364	gadR-C	3	0	0	0	1	0	59736	738	99.6474	98.7731
lmo2366		23	0	0	0	0	0	60485	0	99.6968	99.962
lmo2367	pgi	60641	0	0	0	0	0	0	0	99.916	100
lmo2368		111	0	0	0	0	0	60271	4	99.4958	99.8096
lmo2369	yugI	60577	0	0	0	0	0	1	0	99.8122	99.9983
lmo2370		1	0	0	0	60194	0	0	0	99.1811	99.9983
lmo2371		60659	0	0	0	0	0	0	0	99.9456	100
lmo2372		60666	0	0	0	0	0	0	0	99.9572	100
lmo2373		60651	0	0	0	0	0	0	0	99.9324	100
lmo2374	thrD	60585	0	0	0	0	0	0	0	99.8237	100
lmo2375		541	0	0	2	2	0	59777	1	99.392	99.0949
lmo2376		60383	0	0	0	0	0	0	0	99.4909	100
lmo2377	yuxJ	60557	0	0	1	0	0	0	0	99.7792	99.9983
lmo2378	mrpA	0	0	0	0	60573	0	1	0	99.8056	99.9983
lmo2379	mrpB	60668	0	0	5	0	0	0	0	99.9687	99.9918
lmo2380	mrpC	60678	0	0	0	0	0	0	0	99.9769	100
lmo2381		60649	0	0	0	0	0	0	0	99.9292	100
lmo2382	mrpE	60681	0	0	0	0	0	0	0	99.9819	100
lmo2383	mrpF	60678	1	0	0	0	0	0	0	99.9786	99.9984
lmo2384		1	0	0	0	0	0	60663	0	99.9539	99.9984
lmo2385	menI	60165	0	0	0	0	0	0	0	99.1317	100
lmo2386	yuiD	60644	0	0	0	0	0	0	0	99.9209	100
lmo2388		60483	0	3	0	0	0	0	0	99.6606	99.995
lmo2389	ndh1	60645	1	0	0	0	0	0	0	99.9242	99.9984
lmo2390	yumC	0	0	0	0	60650	0	1	0	99.9324	99.9984
lmo2391	yhfK	60635	0	0	3	0	0	0	0	99.911	99.9951
lmo2392	yuzB	60667	0	0	0	0	0	2	0	99.9621	99.9967
lmo2393		60625	0	0	0	0	0	0	0	99.8896	100
lmo2397		60640	0	0	0	0	0	0	0	99.9143	100
lmo2398	ltrC	60617	0	0	0	0	0	0	0	99.8764	100
lmo2399		60372	0	0	1	0	0	203	0	99.8089	99.6632
lmo2400		60593	0	0	0	0	0	0	0	99.8369	100
lmo2401	yutF	0	0	0	0	60622	0	0	0	99.8847	100
lmo2402	yutD	0	0	0	0	0	0	60634	0	99.9044	100
lmo2404		1	0	0	0	60647	0	0	0	99.9275	99.9984
lmo2405		60427	0	0	4	1	0	0	0	99.5716	99.9917
lmo2406	yunF	60465	0	0	2	0	0	0	0	99.6293	99.9967
lmo2411	sufB	60627	0	0	0	0	0	0	0	99.8929	100
lmo2412	sufU	60659	0	0	0	0	0	0	0	99.9456	100
lmo2413	sufS	60642	0	0	0	0	0	0	0	99.9176	100
lmo2414	sufD	60608	0	0	0	0	0	1	0	99.8632	99.9984
lmo2415	sufC	60643	0	0	0	2	0	0	0	99.9226	99.9967
lmo2416		60399	0	0	0	0	0	0	0	99.5172	100
lmo2417		60613	0	0	0	0	0	0	0	99.8698	100
lmo2418	metP	60623	0	0	6	0	0	0	0	99.8962	99.9901
lmo2419	metN2	60641	2	0	0	0	0	0	0	99.9193	99.9967
lmo2420		60364	0	0	0	0	0	0	0	99.4596	100
lmo2421	cesK	0	0	0	1	60639	0	0	0	99.9143	99.9984
lmo2422	cesR	60635	0	0	0	0	0	0	0	99.9061	100
lmo2423		60563	0	0	1	0	0	0	0	99.7891	99.9983
lmo2424		18	0	0	0	60549	0	0	5	99.8023	99.962
lmo2425	gcvH	60674	0	0	0	0	0	0	0	99.9703	100
lmo2426	spxA2	60673	0	0	0	0	0	1	0	99.9703	99.9984
lmo2427	rodA1	60648	0	0	0	0	0	0	0	99.9275	100
lmo2428	rodA2	60522	0	0	0	0	0	0	0	99.7199	100
lmo2429	hupC	60586	0	0	0	0	0	23	0	99.8632	99.9621
lmo2430	hupG	60632	0	0	0	0	0	2	0	99.9044	99.9967
lmo2431	hupD	60625	0	0	0	0	0	0	0	99.8896	100
lmo2432		60027	0	0	0	0	0	0	0	98.9043	100
lmo2433		0	0	0	0	60542	0	0	0	99.7529	100
lmo2434	gadD3	60657	0	0	0	0	0	0	2	99.9456	99.9967
lmo2435		60378	0	0	0	0	0	0	0	99.4826	100
lmo2437		60651	0	0	0	0	0	0	0	99.9324	100
lmo2438		60643	0	0	0	0	0	0	0	99.9193	100
lmo2439		58707	0	0	1	0	0	0	0	96.731	99.9983
lmo2441		2457	0	0	0	1	0	58171	0	99.8962	95.9458
lmo2442		60179	0	0	0	0	0	0	0	99.1547	100
lmo2444		60163	0	0	0	0	0	0	0	99.1284	100
lmo2445		11016	28309	0	20764	0	0	0	6	99.0163	47.1071
lmo2447		59671	0	0	0	0	0	0	0	98.3177	100
lmo2448	smpB	60661	0	0	0	0	0	0	0	99.9489	100
lmo2450	yvaK	60655	0	0	0	0	0	0	0	99.939	100
lmo2451	secG	60671	0	0	0	0	0	0	0	99.9654	100
lmo2452		60666	0	0	3	0	0	0	0	99.9621	99.9951
lmo2453		60615	0	0	0	0	0	0	0	99.8731	100
lmo2454		60270	1	0	0	0	0	1	0	99.308	99.9967
lmo2455	eno	60636	0	0	0	0	0	0	0	99.9077	100
lmo2456	pgm	60630	0	0	0	0	0	0	0	99.8978	100
lmo2457	tpiA	60678	0	0	0	0	0	0	0	99.9769	100
lmo2458	pgk	60663	0	0	0	0	0	0	0	99.9522	100
lmo2459	gap	60621	0	0	0	0	0	0	0	99.883	100
lmo2460	cggR	60653	0	0	0	0	0	0	0	99.9357	100
lmo2461	sigL	1	0	0	0	0	0	60519	0	99.7166	99.9983
lmo2462		60455	0	0	0	0	0	0	0	99.6095	100
lmo2464		60520	0	0	0	0	0	0	0	99.7166	100
lmo2465		0	0	0	0	60634	0	0	0	99.9044	100
lmo2467		60034	0	1	0	0	0	0	0	98.9175	99.9983
lmo2468	clpP2	60579	0	0	0	0	0	0	0	99.8138	100
lmo2469		59856	0	0	0	0	0	0	0	98.6226	100
lmo2471	yqjM	60521	0	0	3	2	0	0	0	99.7265	99.9917
lmo2472	whiA	60560	0	0	0	0	0	0	0	99.7825	100
lmo2473	glmR	60653	0	0	0	0	0	0	0	99.9357	100
lmo2474	yvcJ	60640	0	0	0	0	0	0	0	99.9143	100
lmo2475	pgcA	60629	0	0	0	0	0	0	0	99.8962	100
lmo2476		1	0	0	0	0	0	60587	0	99.8286	99.9983
lmo2477	galE	60661	0	0	2	0	0	0	0	99.9522	99.9967
lmo2478	trxR	60660	0	0	0	0	0	0	0	99.9473	100
lmo2479		60391	0	0	0	0	0	1	0	99.5057	99.9983
lmo2481	yvoE	60619	0	0	0	0	0	0	0	99.8797	100
lmo2483	hprK	60672	0	0	0	0	0	0	0	99.967	100
lmo2484		60656	0	0	0	1	0	0	0	99.9423	99.9984
lmo2485		60648	0	0	0	0	0	0	0	99.9275	100
lmo2486		60596	0	0	0	0	0	0	0	99.8418	100
lmo2487		60622	0	0	0	0	0	0	0	99.8847	100
lmo2488	uvrA	0	0	0	0	60474	0	0	0	99.6408	100
lmo2489	uvrB	0	0	0	0	60646	0	1	0	99.9259	99.9984
lmo2490		60659	0	0	0	1	0	0	0	99.9473	99.9984
lmo2491	pdeE	59925	0	0	0	0	0	74	0	98.8582	99.8767
lmo2492		0	0	0	0	59716	0	1	0	98.3935	99.9983
lmo2493	czrA	60624	0	0	0	0	0	0	0	99.888	100
lmo2494		60665	0	0	0	0	0	0	0	99.9555	100
lmo2495	pstBB	60647	0	0	0	0	0	0	0	99.9259	100
lmo2496	pstBA	60606	0	0	0	0	0	0	0	99.8583	100
lmo2497	pstA	60660	0	0	0	0	0	0	0	99.9473	100
lmo2498	pstC	0	0	0	0	60666	0	0	0	99.9572	100
lmo2499	pstS	60654	0	0	0	0	0	0	0	99.9374	100
lmo2500	phoR	60555	0	0	0	0	0	0	0	99.7743	100
lmo2501	phoP	1	0	0	0	60650	0	2	0	99.9357	99.9951
lmo2502	minJ	60613	0	0	0	0	27	0	0	99.9143	99.9555
lmo2503	clsA	60569	4	0	0	0	0	0	0	99.8039	99.9934
lmo2504		60549	0	0	0	0	0	0	0	99.7644	100
lmo2505	spl	0	0	0	0	60459	0	0	1	99.6177	99.9983
lmo2507	ftsE	60675	0	0	0	0	0	0	1	99.9736	99.9984
lmo2508	yvjA	60648	0	0	0	0	0	1	0	99.9292	99.9984
lmo2509	prfB	60655	0	0	0	0	0	0	0	99.939	100
lmo2510	secA	60609	0	0	0	0	0	0	0	99.8632	100
lmo2511	hpf	60453	0	0	0	0	0	0	0	99.6062	100
lmo2512	comFC	60519	0	0	0	0	0	0	0	99.715	100
lmo2513	comFA	60232	0	0	0	0	0	262	1	99.6754	99.5653
lmo2514	degV	60638	0	0	0	0	0	0	0	99.911	100
lmo2515	degU	60655	0	0	0	4	0	0	0	99.9456	99.9934
lmo2516	yvyE	60653	0	0	0	0	0	0	0	99.9357	100
lmo2517		58530	0	0	0	0	0	0	0	96.4378	100
lmo2520	menC	60632	0	0	0	0	0	0	0	99.9011	100
lmo2521	tagA	60454	0	0	0	0	0	1	0	99.6095	99.9983
lmo2522		58640	0	0	0	0	0	0	0	96.619	100
lmo2523		59888	0	0	3	0	0	0	0	98.6802	99.995
lmo2524	fabZ	60661	0	0	0	0	0	0	0	99.9489	100
lmo2525	mbl	60612	0	0	0	2	0	0	0	99.8715	99.9967
lmo2526	murA	0	0	0	0	60327	0	0	1	99.4003	99.9983
lmo2527		58067	0	0	0	0	0	0	0	95.6749	100
lmo2528	atpC	60669	0	0	0	0	0	0	0	99.9621	100
lmo2529	atpD	60659	0	0	0	0	0	0	0	99.9456	100
lmo2530	atpG	0	0	0	0	60657	0	0	0	99.9423	100
lmo2532	atpH	60566	0	0	0	0	0	0	0	99.7924	100
lmo2533	atpF	0	0	0	0	0	0	60668	0	99.9605	100
lmo2535	atpB	0	0	0	0	60614	0	0	0	99.8715	100
lmo2536	atpI	60667	0	0	0	0	0	0	0	99.9588	100
lmo2537	mnaA	0	0	0	0	60659	0	0	0	99.9456	100
lmo2538	upp	60663	0	0	0	0	0	0	0	99.9522	100
[truncated: 266 more rows]
