# Supplementary material for: Translation control by altered start codon usage as a means of modulating the general stress response and virulence in Listeria monocytogenes
Source: PLoS Genet. 2026 Apr 6;22(4):e1011851. doi: 10.1371/journal.pgen.1011851 (PMC13068326; doi:10.1371/journal.pgen.1011851)
Supplement: S1 Data — (ZIP) [file pgen.1011851.s005.zip]

Archive with 111 entries (108 files):
- Wu_2026_PG_fulldata/
- Wu_2026_PG_fulldata/.DS_Store
- __MACOSX/Wu_2026_PG_fulldata/._.DS_Store
- Wu_2026_PG_fulldata/Fig5C.docx
- __MACOSX/Wu_2026_PG_fulldata/._Fig5C.docx
- Wu_2026_PG_fulldata/Fig4EF_FigS2BCD.xlsx
- __MACOSX/Wu_2026_PG_fulldata/._Fig4EF_FigS2BCD.xlsx
- Wu_2026_PG_fulldata/Fig4BC_FigS2A.xlsx
- __MACOSX/Wu_2026_PG_fulldata/._Fig4BC_FigS2A.xlsx
- Wu_2026_PG_fulldata/Fig5E.geneious
- __MACOSX/Wu_2026_PG_fulldata/._Fig5E.geneious
- Wu_2026_PG_fulldata/Fig2C-G.xlsx
- __MACOSX/Wu_2026_PG_fulldata/._Fig2C-G.xlsx
- Wu_2026_PG_fulldata/Fig5B_Fig6C.xlsx
- __MACOSX/Wu_2026_PG_fulldata/._Fig5B_Fig6C.xlsx
- Wu_2026_PG_fulldata/Fig1FG.xlsx
- __MACOSX/Wu_2026_PG_fulldata/._Fig1FG.xlsx
- Wu_2026_PG_fulldata/FigS1.tree
- __MACOSX/Wu_2026_PG_fulldata/._FigS1.tree
- Wu_2026_PG_fulldata/Fig4D.xlsx
- __MACOSX/Wu_2026_PG_fulldata/._Fig4D.xlsx
- Wu_2026_PG_fulldata/Fig5C_protein_conc.BCA.xlsx
- __MACOSX/Wu_2026_PG_fulldata/._Fig5C_protein_conc.BCA.xlsx
- Wu_2026_PG_fulldata/FigS3/
- Wu_2026_PG_fulldata/Fig6A/
- Wu_2026_PG_fulldata/Fig1E.xlsx
- __MACOSX/Wu_2026_PG_fulldata/._Fig1E.xlsx
- Wu_2026_PG_fulldata/Fig1CD.xlsx
- __MACOSX/Wu_2026_PG_fulldata/._Fig1CD.xlsx
- Wu_2026_PG_fulldata/FigS3/lmo0837.tab
- Wu_2026_PG_fulldata/FigS3/lmo1678.tab
- Wu_2026_PG_fulldata/FigS3/lmo1848.tab
- Wu_2026_PG_fulldata/FigS3/lmo0993.tab
- Wu_2026_PG_fulldata/FigS3/lmo1482.tab
- Wu_2026_PG_fulldata/FigS3/lmo0170.tab
- Wu_2026_PG_fulldata/FigS3/lmo1050.tab
- Wu_2026_PG_fulldata/FigS3/lmo0012.tab
- Wu_2026_PG_fulldata/FigS3/lmo0167.tab
- Wu_2026_PG_fulldata/FigS3/lmo0205.tab
- Wu_2026_PG_fulldata/FigS3/lmo0946.tab
- Wu_2026_PG_fulldata/FigS3/lmo1961.tab
- Wu_2026_PG_fulldata/FigS3/lmo1433.tab
- Wu_2026_PG_fulldata/FigS3/lmo0936.tab
- Wu_2026_PG_fulldata/FigS3/lmo0315.tab
- Wu_2026_PG_fulldata/FigS3/lmo2852.tab
- Wu_2026_PG_fulldata/FigS3/lmo2116.tab
- Wu_2026_PG_fulldata/FigS3/lmo1351.tab
- Wu_2026_PG_fulldata/FigS3/lmo0059.tab
- Wu_2026_PG_fulldata/FigS3/lmo0501.tab
- Wu_2026_PG_fulldata/FigS3/lmo1031.tab
- Wu_2026_PG_fulldata/FigS3/lmo0104.tab
- Wu_2026_PG_fulldata/FigS3/lmo1622.tab
- Wu_2026_PG_fulldata/FigS3/lmo1940.tab
- Wu_2026_PG_fulldata/FigS3/lmo2079.tab
- Wu_2026_PG_fulldata/FigS3/lmo0730.tab
- __MACOSX/Wu_2026_PG_fulldata/FigS3/._lmo0730.tab
- Wu_2026_PG_fulldata/FigS3/lmo1638.tab
- Wu_2026_PG_fulldata/FigS3/lmo0533.tab
- Wu_2026_PG_fulldata/FigS3/lmo0719.tab
- Wu_2026_PG_fulldata/FigS3/lmo0669.tab
- Wu_2026_PG_fulldata/FigS3/lmo1589.tab
- Wu_2026_PG_fulldata/FigS3/lmo1562.tab
- Wu_2026_PG_fulldata/FigS3/lmo1402.tab
- Wu_2026_PG_fulldata/FigS3/lmo2445.tab
- Wu_2026_PG_fulldata/FigS3/lmo2652.tab
- Wu_2026_PG_fulldata/FigS3/.~lock.lmo2445.tab#
- Wu_2026_PG_fulldata/FigS3/lmo0585.tab
- Wu_2026_PG_fulldata/FigS3/lmo0587.tab
- Wu_2026_PG_fulldata/FigS3/lmo1716.tab
- Wu_2026_PG_fulldata/FigS3/lmo1461.tab
- Wu_2026_PG_fulldata/Fig6A/lmo0837.tab
- Wu_2026_PG_fulldata/Fig6A/lmo1678.tab
- Wu_2026_PG_fulldata/Fig6A/lmo1848.tab
- Wu_2026_PG_fulldata/Fig6A/lmo0993.tab
- Wu_2026_PG_fulldata/Fig6A/lmo1482.tab
- Wu_2026_PG_fulldata/Fig6A/lmo0170.tab
- Wu_2026_PG_fulldata/Fig6A/lmo1050.tab
- Wu_2026_PG_fulldata/Fig6A/lmo0012.tab
- Wu_2026_PG_fulldata/Fig6A/lmo0167.tab
- Wu_2026_PG_fulldata/Fig6A/lmo0205.tab
- Wu_2026_PG_fulldata/Fig6A/lmo0946.tab
- Wu_2026_PG_fulldata/Fig6A/lmo1961.tab
- Wu_2026_PG_fulldata/Fig6A/lmo1433.tab
- Wu_2026_PG_fulldata/Fig6A/lmo0936.tab
- Wu_2026_PG_fulldata/Fig6A/lmo0315.tab
- Wu_2026_PG_fulldata/Fig6A/lmo2852.tab
- Wu_2026_PG_fulldata/Fig6A/lmo2116.tab
- Wu_2026_PG_fulldata/Fig6A/lmo1351.tab
- Wu_2026_PG_fulldata/Fig6A/lmo0059.tab
- Wu_2026_PG_fulldata/Fig6A/lmo0501.tab
- Wu_2026_PG_fulldata/Fig6A/lmo1031.tab
- Wu_2026_PG_fulldata/Fig6A/lmo0104.tab
- __MACOSX/Wu_2026_PG_fulldata/Fig6A/._lmo0104.tab
- Wu_2026_PG_fulldata/Fig6A/lmo1622.tab
- Wu_2026_PG_fulldata/Fig6A/lmo1940.tab
- Wu_2026_PG_fulldata/Fig6A/lmo2079.tab
- Wu_2026_PG_fulldata/Fig6A/lmo0730.tab
- Wu_2026_PG_fulldata/Fig6A/lmo1638.tab
- Wu_2026_PG_fulldata/Fig6A/lmo0533.tab
- Wu_2026_PG_fulldata/Fig6A/lmo0719.tab
- Wu_2026_PG_fulldata/Fig6A/lmo0669.tab
- Wu_2026_PG_fulldata/Fig6A/lmo1589.tab
- Wu_2026_PG_fulldata/Fig6A/lmo1562.tab
- Wu_2026_PG_fulldata/Fig6A/lmo1402.tab
- Wu_2026_PG_fulldata/Fig6A/lmo2445.tab
- Wu_2026_PG_fulldata/Fig6A/lmo2652.tab
- Wu_2026_PG_fulldata/Fig6A/.~lock.lmo2445.tab#
- Wu_2026_PG_fulldata/Fig6A/lmo0585.tab
- Wu_2026_PG_fulldata/Fig6A/lmo0587.tab
- Wu_2026_PG_fulldata/Fig6A/lmo1716.tab
- Wu_2026_PG_fulldata/Fig6A/lmo1461.tab
