# Supplementary material for: Translation control by altered start codon usage as a means of modulating the general stress response and virulence in Listeria monocytogenes
Source: PLoS Genet. 2026 Apr 6;22(4):e1011851. doi: 10.1371/journal.pgen.1011851 (PMC13068326; doi:10.1371/journal.pgen.1011851)
Supplement: S1 Data — (ZIP) [file pgen.1011851.s005.zip › Wu_2026_PG_fulldata/Fig4EF_FigS2BCD.xlsx]

## Sheet: 1st bio
									gadD3	inlA	lmo2230	sigB	rsbW
primer efficiency	-3.49	-3.475	-3.3925	-3.4595	-3.4595	-3.4595		MQ140025 repaired	-12.7765	-11.9714	-6.15909	-12.7876	-13.4073
	16S	gadD3	inlA	lmo2230	sigB	rsbW			gadD3	inlA	lmo2230	sigB	rsbW				sigB normalised to rsbW
F2365	10.15	22.03	20.14	16.12	22.26	22.52		F2365	0.000366861	0.000912882	0.0173861	0.000352537	0.000244006			F2365	1.27352
	10.06	21.97	20.13	16.09	21.7	22.51		MQ140033	0.000431141	0.000468354	0.0093843	5.38615e-05	3.11697e-05			MQ140033	1.49351
								POI	8.41738e-05	0.000242798	0.0025429	0.000188411	0.000140548			POI	1.16813
MQ140033	9.68	21.41	20.69	16.6	24.29	25.2		INT	0.000378323	0.000625198	0.0305691	0.000373149	0.000280129			INT	1.16399
	9.66	21.24	20.7	16.6	24.42	25.15		ANT	0.000206389	0.000299474	0.0169639	0.000190504	0.000139757			ANT	1.18468
								ARD1	0.00136307	0.00324526	0.0805813	0.00400477	0.0032799			ARD1	1.08095
POI	10.5	24.63	22.47	19.42	23.26	23.75		ARD3	0.000434149	0.000795342	0.0312932	0.000820876	0.000695138			ARD3	1.03772
	10.48	24.58	22.45	19.33	23.31	23.7		ARD6	0.000292154	0.000398008	0.0189447	0.000449822	0.000388721			ARD6	1.01243
INT	10.98	22.81	21.49	16.09	22.69	23.15			gadD3	inlA	lmo2230	sigB	rsbW				sigB normalised to rsbW
	10.89	22.75	21.51	16.07	22.71	23.11		F2365	-11.4125	-10.0973	-5.84592	-11.4699	-12.0008			F2365	0.348826
								MQ140033	-11.1796	-11.0601	-6.73554	-14.1804	-14.9695			MQ140033	0.578704
ANT	10.9	23.63	22.55	16.91	23.71	24.14		POI	-13.5363	-12.008	-8.61931	-12.3738	-12.7966			POI	0.224201
	10.86	23.65	22.51	16.91	23.6	24.1		INT	-11.3681	-10.6434	-5.03178	-11.388	-11.8016			INT	0.219084
								ANT	-12.2423	-11.7053	-5.88138	-12.3579	-12.8048			ANT	0.244496
ARD1	12.47	22.43	20.57	16.14	20.66	20.96		ARD1	-9.51892	-8.26745	-3.63341	-7.96406	-8.25213			ARD1	0.112305
	12.45	22.3	20.54	16.13	20.63	20.93		ARD3	-11.1695	-10.2961	-4.998	-10.2505	-10.4904			ARD3	0.0534144
								ARD6	-11.741	-11.2949	-5.72206	-11.1184	-11.329			ARD6	0.0178246
ARD3	11.46	23.09	21.65	16.58	22.03	22.31
	11.44	23.08	21.64	16.53	22.02	22.24											sigB normalised to rsbW	sigB normalised to rsbW	sigB normalised to rsbW
									gadD3	inlA	lmo2230	sigB	rsbW			F2365	-0.0656698	0.136019	0.107732
ARD6	11.43	23.59	22.56	17.26	22.87	23.07		F2365	1.36398	1.87408	0.313167	1.31768	1.40649			MQ140033	0.164209	0.154176	0.371006
	11.3	23.61	22.61	17.19	22.82	23.06		MQ140033	1.59691	0.911255	-0.576449	-1.39277	-1.56221			POI	-0.190295	0.125793	-0.0567865
								POI	-0.759811	-0.0365902	-2.46022	0.413786	0.610636			INT	-0.195411	0.12925	0.137114
								INT	1.40837	1.32797	1.1273	1.39966	1.60566			ANT	-0.17	0.219451	-0.0494513
								ANT	0.534112	0.266084	0.277702	0.429724	0.602489			ARD1	-0.30219	0.0690361	-0.104449
								ARD1	3.25753	3.70392	2.52567	4.82355	5.15515			ARD3	-0.361081	-0.0974582	-0.170695
								ARD3	1.60694	1.67523	1.16108	2.53707	2.91687			ARD6	-0.396671	-0.0932672	-0.287159
								ARD6	1.03548	0.676454	0.437023	1.66926	2.07831
									gadD3	inlA	lmo2230	sigB	rsbW
								F2365	1.36398	1.87408	0.313167	1.31768	1.40649
								MQ140033	1.59691	0.911255	-0.576449	-1.39277	-1.56221
								POI	-0.759811	-0.0365902	-2.46022	0.413786	0.610636
								INT	1.40837	1.32797	1.1273	1.39966	1.60566
								ANT	0.534112	0.266084	0.277702	0.429724	0.602489
								ARD1	3.25753	3.70392	2.52567	4.82355	5.15515
								ARD3	1.60694	1.67523	1.16108	2.53707	2.91687
								ARD6	1.03548	0.676454	0.437023	1.66926	2.07831

## Sheet: 2nd bio
primer efficiency	-3.49	-3.475	-3.3925	-3.4595	-3.4595	-3.4595			gadD3	inlA	lmo2230	sigB	rsbW				sigB normalised to rsbW
	16S	gadD3	inlA	lmo2230	sigB	rsbW		MQ140025 repaired	-12.7765	-11.9714	-6.15909	-12.7876	-13.4073			F2365	1.46461
F2365	10.14	22.46	20.16	16.15	21.73	22.51			gadD3	inlA	lmo2230	sigB	rsbW			MQ140033	1.48316
	10.1	22.3	20.13	16.13	21.75	22.51		F2365	0.00028825	0.000915412	0.0171518	0.000412718	0.00024719			POI	1.45426
								MQ140033	0.000395011	0.000462751	0.00871672	4.61323e-05	2.682e-05			INT	1.45775
MQ140033	9.77	21.58	20.83	16.82	24.69	25.52		POI	6.61891e-05	0.00023697	0.00204727	0.000195162	0.000116968			ANT	1.5518
	9.77	21.53	20.79	16.8	24.68	25.48		INT	0.000276533	0.00057257	0.0267335	0.000398214	0.000239351			ARD1	1.39816
								ANT	0.00010589	0.00020301	0.0105765	0.000119959	6.6997e-05			ARD3	1.24577
POI	10.3	24.72	22.24	19.43	22.99	23.74		ARD1	0.000454362	0.000818067	0.0236958	0.000855199	0.000538674			ARD6	1.24939
	10.15	24.69	22.24	19.45	22.95	23.74		ARD3	0.00027826	0.000630799	0.0180514	0.000579885	0.000408922
								ARD6	0.000186895	0.000308751	0.0120874	0.000356298	0.000249659				sigB normalised to rsbW
INT	10.52	22.88	21.29	15.92	22.23	22.91										F2365	0.550514
	10.63	22.91	21.27	15.93	22.26	23.11			gadD3	inlA	lmo2230	sigB	rsbW			MQ140033	0.568672
								F2365	-11.7604	-10.0933	-5.8655	-11.2426	-11.9821			POI	0.540288
ANT	10.28	24.01	22.55	17.02	23.73	24.64		MQ140033	-11.3058	-11.0775	-6.842	-14.4039	-15.1863			INT	0.543745
	10.27	24.08	22.48	17.02	23.77	24.61		POI	-13.883	-12.043	-8.93209	-12.323	-13.0616			ANT	0.633947
								INT	-11.8203	-10.7703	-5.22521	-11.2942	-12.0286			ARD1	0.483532
ARD1	10.67	22.28	20.9	16.25	21.21	21.93		ANT	-13.2051	-12.2662	-6.56299	-13.0252	-13.8655			ARD3	0.317037
	10.76	22.29	20.88	16.24	21.26	21.93		ARD1	-11.1039	-10.2555	-5.39922	-10.1915	-10.8583			ARD6	0.321228
								ARD3	-11.8113	-10.6305	-5.79175	-10.7519	-11.2559
ARD3	10.73	23.07	21.22	16.6	21.78	22.3		ARD6	-12.3855	-11.6613	-6.37036	-11.4546	-11.9678				sigB normalised to rsbW
	10.6	22.88	21.23	16.61	21.76	22.29										F2365	0.136019
									gadD3	inlA	lmo2230	sigB	rsbW			MQ140033	0.154176
ARD6	10.79	23.68	22.32	17.34	22.6	23.21		F2365	1.01607	1.87808	0.293587	1.54506	1.42519			POI	0.125793
	10.77	23.7	22.46	17.3	22.63	23.09		MQ140033	1.47064	0.893893	-0.682913	-1.61625	-1.77905			INT	0.12925
								POI	-1.10659	-0.0716394	-2.773	0.464575	0.345687			ANT	0.219451
								INT	0.9562	1.20111	0.933878	1.49344	1.3787			ARD1	0.0690361
								ANT	-0.42869	-0.29479	-0.403906	-0.237559	-0.458261			ARD3	-0.0974582
								ARD1	1.67259	1.71587	0.759864	2.59616	2.54898			ARD6	-0.0932672
								ARD3	0.96518	1.34084	0.367341	2.03567	2.1514
								ARD6	0.390973	0.310099	-0.211271	1.33299	1.43953
									gadD3	inlA	lmo2230	sigB	rsbW
								F2365	1.01607	1.87808	0.293587	1.54506	1.42519
								MQ140033	1.47064	0.893893	-0.682913	-1.61625	-1.77905
								POI	-1.10659	-0.0716394	-2.773	0.464575	0.345687
								INT	0.9562	1.20111	0.933878	1.49344	1.3787
								ANT	-0.42869	-0.29479	-0.403906	-0.237559	-0.458261
								ARD1	1.67259	1.71587	0.759864	2.59616	2.54898
								ARD3	0.96518	1.34084	0.367341	2.03567	2.1514
								ARD6	0.390973	0.310099	-0.211271	1.33299	1.43953

## Sheet: 3rd bio
									gadD3	inlA	lmo2230	sigB	rsbW
primer efficiency	-3.49	-3.475	-3.3925	-3.4595	-3.4595	-3.4595		MQ140025 repaired	-12.7765	-11.9714	-6.15909	-12.7876	-13.4073
	16S	gadD3	inlA	lmo2230	sigB	rsbW			gadD3	inlA	lmo2230	sigB	rsbW			sigB normalised to rsbW
F2365	10.46	22.95	20.67	16.66	22.31	23.04		F2365	0.00024872	0.000807759	0.0151349	0.000359356	0.000218839		F2365	1.43617
	10.45	22.92	20.64	16.66	22.25	23.01		MQ140033	0.000329991	0.000555738	0.0108626	5.77579e-05	2.8784e-05		MQ140033	1.72369
								MQ140025	7.79814e-05	0.00028735	0.00278016	0.00020877	0.000141901		POI	1.28139
MQ140033	10.44	22.43	21.12	17.09	24.92	25.99		ashtown	0.000317134	0.000569072	0.0373805	0.000431038	0.000256467		INT	1.46572
	10.31	22.43	21.14	17.07	24.98	26		MQ140025 repaired	0.000132485	0.000254039	0.0152729	0.000123793	8.32892e-05		ANT	1.28792
								ARD1	0.000440167	0.000880614	0.0341557	0.000724121	0.000512272		ARD1	1.23975
POI	10.56	24.8	22.29	19.31	23.22	23.77		ARD3	0.000278899	0.000762359	0.0251033	0.000599995	0.000444704		ARD3	1.18411
	10.55	24.77	22.26	19.3	23.17	23.78		ARD6	0.000302541	0.000458847	0.0190236	0.000472412	0.000378068		ARD6	1.09228
INT	11.22	23.33	21.93	16.07	22.75	23.55			gadD3	inlA	lmo2230	sigB	rsbW			sigB normalised to rsbW
	11.2	23.31	21.88	16.03	22.76	23.52		F2365	-11.9732	-10.2738	-6.04598	-11.4423	-12.1578		F2365	0.522228
								MQ140033	-11.5653	-10.8133	-6.52448	-14.0796	-15.0844		MQ140033	0.785502		MQ140025 repaired	0.365044
ANT	10.62	24.07	22.53	16.81	24.08	24.64		MQ140025	-13.6465	-11.7649	-8.49062	-12.2258	-12.7828		POI	0.357709		MQ140025 repaired	0.633947
	10.6	24.01	22.49	16.79	23.99	24.62		ashtown	-11.6226	-10.7791	-4.74157	-11.1799	-11.9289		INT	0.551609		MQ140025 repaired	0.244496
								MQ140025 repaired	-12.8819	-11.9427	-6.03288	-12.9798	-13.5515		ANT	0.365044			0.414495
ARD1	11.27	22.89	21.31	16.25	22.04	22.56		ARD1	-11.1497	-10.1492	-4.87173	-10.4315	-10.9308		ARD1	0.310046			0.414495
	11.27	22.88	21.33	16.24	22.03	22.55		ARD3	-11.808	-10.3572	-5.31598	-10.7028	-11.1349		ARD3	0.2438
								ARD6	-11.6906	-11.0897	-5.71606	-11.0477	-11.3691		ARD6	0.127337
ARD3	11.01	23.29	21.27	16.45	22.08	22.49
	10.99	23.32	21.27	16.43	22.02	22.51			gadD3	inlA	lmo2230	sigB	rsbW			sigB normalised to rsbW
								F2365	0.803272	1.69758	0.11311	1.34532	1.24944		F2365	0.107732
ARD6	11.48	23.66	22.48	17.42	22.89	23.19		MQ140033	1.21117	1.15806	-0.365397	-1.29201	-1.67709		MQ140033	0.371006
	11.45	23.63	22.46	17.22	22.85	23.22		MQ140025	-0.870052	0.206465	-2.33153	0.561816	0.624452		POI	-0.0567865
								ashtown	1.15384	1.19227	1.41752	1.60772	1.47834		INT	0.137114
								MQ140025 repaired	-0.105422	0.028706	0.126204	-0.192164	-0.144228		ANT	-0.0494513
								ARD1	1.6268	1.82216	1.28736	2.35613	2.47648		ARD1	-0.104449
								ARD3	0.96849	1.61413	0.843107	2.08485	2.27241		ARD3	-0.170695
								ARD6	1.08588	0.881671	0.443022	1.73995	2.03822		ARD6	-0.287159
									gadD3	inlA	lmo2230	sigB	rsbW
								F2365	0.803272	1.69758	0.11311	1.34532	1.24944
								MQ140033	1.21117	1.15806	-0.365397	-1.29201	-1.67709
								MQ140025	-0.870052	0.206465	-2.33153	0.561816	0.624452
								ashtown	1.15384	1.19227	1.41752	1.60772	1.47834
								MQ140025 repaired	-0.105422	0.028706	0.126204	-0.192164	-0.144228
								ARD1	1.6268	1.82216	1.28736	2.35613	2.47648
								ARD3	0.96849	1.61413	0.843107	2.08485	2.27241
								ARD6	1.08588	0.881671	0.443022	1.73995	2.03822

## Sheet: ref
primer efficiency	-3.49	-3.475	-3.3925	-3.4595	-3.4595	-3.4595
	16S	gadD3	inlA	lmo2230	sigB	rsbW
MQ140025 repaired	10.9	23.63	22.55	16.91	23.71	24.14
	10.86	23.65	22.51	16.91	23.6	24.1
MQ140025 repaired	10.28	24.01	22.55	17.02	23.73	24.64
	10.27	24.08	22.48	17.02	23.77	24.61
MQ140025 repaired	10.62	24.07	22.53	16.81	24.08	24.64
	10.6	24.01	22.49	16.79	23.99	24.62
primer efficiency	-3.475	-3.3925	-3.4595	-3.4595	-3.4595
	gadD3	inlA	lmo2230	sigB	rsbW
MQ140025 repaired	0.000206389	0.000299474	0.0169639	0.000190504	0.000139757
MQ140025 repaired	0.00010589	0.00020301	0.0105765	0.000119959	6.6997e-05
MQ140025 repaired	0.000132485	0.000254039	0.0152729	0.000123793	8.32892e-05
	gadD3	inlA	lmo2230	sigB	rsbW
MQ140025 repaired	-12.2423	-11.7053	-5.88138	-12.3579	-12.8048
MQ140025 repaired	-13.2051	-12.2662	-6.56299	-13.0252	-13.8655
MQ140025 repaired	-12.8819	-11.9427	-6.03288	-12.9798	-13.5515
	gadD3	inlA	lmo2230	sigB	rsbW
MQ140025 repaired	-12.7765	-11.9714	-6.15909	-12.7876	-13.4073
	gadD3	inlA	lmo2230	sigB	rsbW
MQ140025 repaired	-12.7765	-11.9714	-6.15909	-12.7876	-13.4073

## Sheet: Sheet1
		F2365	MQ140033	POI	INT	ANT	ARD1	ARD3	ARD6
	gadD3	1.36398	1.59691	-0.759811	1.40837	0.534112	3.25753	1.60694	1.03548
	inlA	1.87408	0.911255	-0.0365902	1.32797	0.266084	3.70392	1.67523	0.676454
	lmo2230	0.313167	-0.576449	-2.46022	1.1273	0.277702	2.52567	1.16108	0.437023
	sigB	1.31768	-1.39277	0.413786	1.39966	0.429724	4.82355	2.53707	1.66926
	rsbW	1.40649	-1.56221	0.610636	1.60566	0.602489	5.15515	2.91687	2.07831
		F2365	MQ140033	POI	INT	ANT	ARD1	ARD3	ARD6
	gadD3	1.01607	1.47064	-1.10659	0.9562	-0.42869	1.67259	0.96518	0.390973
	inlA	1.87808	0.893893	-0.0716394	1.20111	-0.29479	1.71587	1.34084	0.310099
	lmo2230	0.293587	-0.682913	-2.773	0.933878	-0.403906	0.759864	0.367341	-0.211271
	sigB	1.54506	-1.61625	0.464575	1.49344	-0.237559	2.59616	2.03567	1.33299
	rsbW	1.42519	-1.77905	0.345687	1.3787	-0.458261	2.54898	2.1514	1.43953
		F2365	MQ140033	POI	INT	ANT	ARD1	ARD3	ARD6
	gadD3	0.803272	1.21117	-0.870052	1.15384	-0.105422	1.6268	0.96849	1.08588
	inlA	1.69758	1.15806	0.206465	1.19227	0.028706	1.82216	1.61413	0.881671
	lmo2230	0.11311	-0.365397	-2.33153	1.41752	0.126204	1.28736	0.843107	0.443022
	sigB	1.34532	-1.29201	0.561816	1.60772	-0.192164	2.35613	2.08485	1.73995
	rsbW	1.24944	-1.67709	0.624452	1.47834	-0.144228	2.47648	2.27241	2.03822
		F2365	MQ140033	POI	INT	ANT	ARD1	ARD3	ARD6
	gadD3	1.36398	1.59691	-0.759811	1.40837	0.534112	3.25753	1.60694	1.03548
	gadD3	1.01607	1.47064	-1.10659	0.9562	-0.42869	1.67259	0.96518	0.390973
	gadD3	0.803272	1.21117	-0.870052	1.15384	-0.105422	1.6268	0.96849	1.08588
	inlA	1.87408	0.911255	-0.0365902	1.32797	0.266084	3.70392	1.67523	0.676454
	inlA	1.87808	0.893893	-0.0716394	1.20111	-0.29479	1.71587	1.34084	0.310099
	inlA	1.69758	1.15806	0.206465	1.19227	0.028706	1.82216	1.61413	0.881671
	lmo2230	0.313167	-0.576449	-2.46022	1.1273	0.277702	2.52567	1.16108	0.437023
	lmo2230	0.293587	-0.682913	-2.773	0.933878	-0.403906	0.759864	0.367341	-0.211271
	lmo2230	0.11311	-0.365397	-2.33153	1.41752	0.126204	1.28736	0.843107	0.443022
	sigB	1.31768	-1.39277	0.413786	1.39966	0.429724	4.82355	2.53707	1.66926
	sigB	1.54506	-1.61625	0.464575	1.49344	-0.237559	2.59616	2.03567	1.33299
	sigB	1.34532	-1.29201	0.561816	1.60772	-0.192164	2.35613	2.08485	1.73995
	rsbW	1.40649	-1.56221	0.610636	1.60566	0.602489	5.15515	2.91687	2.07831
	rsbW	1.42519	-1.77905	0.345687	1.3787	-0.458261	2.54898	2.1514	1.43953
	rsbW	1.24944	-1.67709	0.624452	1.47834	-0.144228	2.47648	2.27241	2.03822
