# Supplementary material for: Translation control by altered start codon usage as a means of modulating the general stress response and virulence in Listeria monocytogenes
Source: PLoS Genet. 2026 Apr 6;22(4):e1011851. doi: 10.1371/journal.pgen.1011851 (PMC13068326; doi:10.1371/journal.pgen.1011851)
Supplement: S1 Data — (ZIP) [file pgen.1011851.s005.zip › Wu_2026_PG_fulldata/Fig4BC_FigS2A.xlsx]

## Sheet: 1st bio 37
														BHI	F2365	MQ140033	POI	INT	ANT	ARD1	ARD3	ARD6	BHI			BHI	F2365	MQ140033	POI	INT	ANT	ARD1	ARD3	ARD6	BHI			BHI	F2365	MQ140033	POI	INT	ANT	ARD1	ARD3	ARD6	BHI
	A1	A2	A3	A4	A5	A6	A7	A8	A9	A10	A11	A12	B1	B2	B3	B4	B5	B6	B7	B8	B9	B10	B11	B12	C1	C2	C3	C4	C5	C6	C7	C8	C9	C10	C11	C12	D1	D2	D3	D4	D5	D6	D7	D8	D9	D10	D11	D12	E1
0	0.085	0.083	0.083	0.083	0.085	0.085	0.08	0.083	0.083	0.083	0.084	0.086	0.082	0.124	0.146	0.142	0.147	0.146	0.147	0.146	0.144	0.146	0.124	0.082	0.092	0.123	0.146	0.142	0.145	0.147	0.145	0.145	0.146	0.145	0.123	0.083	0.082	0.122	0.144	0.142	0.145	0.153	0.144	0.144	0.144	0.145	0.121	0.084	0.083
0.25	0.086	0.082	0.082	0.083	0.085	0.085	0.081	0.082	0.082	0.082	0.083	0.083	0.081	0.123	0.145	0.142	0.146	0.146	0.147	0.145	0.144	0.146	0.124	0.081	0.091	0.122	0.146	0.142	0.146	0.147	0.146	0.145	0.145	0.145	0.123	0.081	0.082	0.121	0.143	0.141	0.144	0.153	0.143	0.143	0.143	0.144	0.121	0.082	0.082
0.5	0.084	0.082	0.082	0.083	0.084	0.085	0.081	0.083	0.082	0.082	0.082	0.083	0.081	0.123	0.148	0.147	0.151	0.149	0.151	0.148	0.146	0.148	0.124	0.08	0.091	0.122	0.148	0.147	0.15	0.15	0.149	0.147	0.148	0.148	0.123	0.081	0.081	0.121	0.145	0.146	0.148	0.155	0.147	0.146	0.145	0.146	0.121	0.082	0.082
0.75	0.085	0.082	0.082	0.083	0.084	0.084	0.081	0.082	0.082	0.082	0.082	0.08	0.081	0.123	0.152	0.152	0.157	0.153	0.157	0.152	0.15	0.153	0.124	0.079	0.091	0.122	0.152	0.152	0.155	0.154	0.155	0.151	0.151	0.152	0.122	0.082	0.081	0.121	0.149	0.152	0.154	0.16	0.153	0.15	0.149	0.15	0.121	0.082	0.082
1	0.086	0.083	0.082	0.083	0.084	0.084	0.08	0.082	0.082	0.082	0.082	0.083	0.081	0.123	0.156	0.158	0.163	0.16	0.163	0.158	0.155	0.159	0.124	0.08	0.09	0.122	0.157	0.158	0.162	0.161	0.163	0.158	0.157	0.158	0.123	0.081	0.081	0.121	0.154	0.159	0.162	0.166	0.16	0.156	0.155	0.157	0.121	0.082	0.082
1.25	0.085	0.082	0.082	0.082	0.084	0.085	0.081	0.082	0.082	0.082	0.083	0.082	0.081	0.123	0.163	0.166	0.168	0.168	0.172	0.166	0.162	0.166	0.124	0.08	0.091	0.122	0.164	0.165	0.167	0.169	0.171	0.166	0.164	0.166	0.123	0.081	0.082	0.121	0.163	0.169	0.164	0.175	0.165	0.164	0.161	0.165	0.121	0.082	0.082
1.5	0.084	0.082	0.082	0.083	0.084	0.085	0.081	0.082	0.082	0.082	0.082	0.08	0.081	0.123	0.173	0.175	0.173	0.175	0.175	0.175	0.171	0.176	0.124	0.08	0.09	0.122	0.173	0.175	0.17	0.174	0.173	0.174	0.172	0.176	0.123	0.081	0.082	0.121	0.175	0.175	0.168	0.176	0.167	0.17	0.17	0.175	0.121	0.082	0.082
1.75	0.085	0.083	0.082	0.083	0.084	0.084	0.08	0.083	0.082	0.083	0.083	0.08	0.081	0.122	0.181	0.182	0.182	0.18	0.183	0.178	0.18	0.182	0.124	0.08	0.09	0.122	0.179	0.183	0.178	0.18	0.181	0.176	0.178	0.182	0.123	0.082	0.082	0.121	0.177	0.183	0.176	0.184	0.177	0.172	0.173	0.182	0.121	0.082	0.082
2	0.085	0.083	0.082	0.082	0.084	0.084	0.08	0.082	0.082	0.082	0.083	0.081	0.081	0.123	0.187	0.197	0.198	0.188	0.194	0.185	0.184	0.188	0.124	0.08	0.09	0.122	0.187	0.194	0.189	0.191	0.192	0.184	0.182	0.189	0.123	0.082	0.082	0.121	0.188	0.197	0.189	0.195	0.191	0.181	0.179	0.189	0.121	0.082	0.082
2.25	0.085	0.083	0.082	0.082	0.084	0.084	0.081	0.082	0.082	0.082	0.083	0.081	0.081	0.122	0.197	0.211	0.209	0.2	0.21	0.196	0.192	0.199	0.124	0.08	0.09	0.122	0.199	0.209	0.205	0.203	0.209	0.195	0.192	0.202	0.123	0.082	0.082	0.121	0.204	0.217	0.208	0.208	0.206	0.192	0.189	0.202	0.121	0.082	0.083
2.5	0.086	0.083	0.082	0.082	0.084	0.084	0.08	0.082	0.082	0.082	0.083	0.081	0.081	0.123	0.213	0.232	0.228	0.215	0.229	0.208	0.203	0.214	0.124	0.08	0.09	0.122	0.216	0.232	0.225	0.218	0.229	0.208	0.204	0.217	0.123	0.082	0.082	0.121	0.222	0.239	0.231	0.224	0.225	0.207	0.201	0.218	0.121	0.082	0.083
2.75	0.086	0.083	0.082	0.082	0.084	0.084	0.08	0.082	0.082	0.082	0.082	0.082	0.081	0.123	0.231	0.262	0.254	0.232	0.25	0.228	0.217	0.233	0.124	0.08	0.09	0.122	0.237	0.26	0.257	0.236	0.253	0.225	0.218	0.237	0.123	0.081	0.082	0.121	0.243	0.265	0.256	0.244	0.249	0.224	0.216	0.239	0.121	0.082	0.083
3	0.087	0.083	0.082	0.082	0.084	0.084	0.079	0.082	0.082	0.082	0.083	0.084	0.081	0.122	0.255	0.297	0.287	0.254	0.281	0.244	0.235	0.256	0.124	0.08	0.091	0.122	0.262	0.297	0.294	0.257	0.283	0.245	0.236	0.261	0.123	0.082	0.082	0.121	0.269	0.3	0.294	0.265	0.278	0.247	0.233	0.265	0.121	0.083	0.083
3.25	0.087	0.083	0.082	0.082	0.084	0.084	0.079	0.082	0.082	0.082	0.083	0.082	0.081	0.123	0.284	0.34	0.329	0.281	0.318	0.265	0.256	0.283	0.124	0.081	0.091	0.122	0.293	0.345	0.338	0.282	0.32	0.267	0.257	0.288	0.123	0.082	0.082	0.121	0.299	0.342	0.342	0.292	0.315	0.268	0.253	0.296	0.121	0.083	0.083
3.5	0.087	0.083	0.081	0.081	0.083	0.084	0.079	0.082	0.081	0.081	0.083	0.082	0.081	0.122	0.319	0.393	0.369	0.311	0.362	0.293	0.281	0.316	0.124	0.08	0.09	0.122	0.332	0.4	0.401	0.313	0.366	0.294	0.28	0.321	0.123	0.082	0.082	0.121	0.337	0.394	0.4	0.324	0.363	0.294	0.278	0.331	0.121	0.083	0.083
3.75	0.087	0.083	0.081	0.081	0.083	0.084	0.08	0.081	0.081	0.081	0.083	0.082	0.081	0.122	0.359	0.457	0.416	0.347	0.414	0.326	0.311	0.353	0.124	0.081	0.09	0.122	0.38	0.455	0.461	0.349	0.414	0.326	0.309	0.359	0.123	0.082	0.082	0.121	0.382	0.458	0.455	0.359	0.414	0.323	0.305	0.368	0.121	0.083	0.083
4	0.088	0.083	0.081	0.081	0.083	0.084	0.08	0.082	0.082	0.081	0.083	0.082	0.081	0.122	0.409	0.529	0.474	0.388	0.469	0.361	0.345	0.395	0.124	0.081	0.09	0.122	0.432	0.521	0.51	0.387	0.469	0.362	0.342	0.401	0.123	0.082	0.082	0.121	0.434	0.538	0.504	0.402	0.469	0.359	0.339	0.407	0.121	0.083	0.083
4.25	0.087	0.083	0.081	0.081	0.083	0.083	0.079	0.081	0.081	0.081	0.084	0.083	0.081	0.122	0.459	0.566	0.533	0.434	0.53	0.399	0.382	0.44	0.123	0.081	0.091	0.122	0.485	0.57	0.56	0.435	0.532	0.402	0.379	0.446	0.123	0.082	0.082	0.121	0.495	0.588	0.581	0.45	0.533	0.399	0.379	0.451	0.121	0.083	0.083
4.5	0.087	0.083	0.081	0.081	0.083	0.083	0.08	0.081	0.081	0.081	0.083	0.082	0.081	0.123	0.514	0.592	0.588	0.484	0.546	0.443	0.418	0.486	0.124	0.081	0.09	0.122	0.545	0.609	0.606	0.49	0.553	0.447	0.415	0.491	0.123	0.082	0.082	0.121	0.552	0.605	0.608	0.497	0.561	0.44	0.417	0.493	0.121	0.083	0.083
4.75	0.086	0.083	0.081	0.081	0.083	0.083	0.08	0.081	0.081	0.081	0.083	0.082	0.081	0.122	0.571	0.619	0.622	0.533	0.575	0.484	0.455	0.534	0.124	0.081	0.09	0.122	0.616	0.63	0.639	0.537	0.596	0.489	0.451	0.538	0.123	0.082	0.082	0.121	0.607	0.627	0.642	0.545	0.593	0.478	0.456	0.536	0.121	0.083	0.083
5	0.086	0.083	0.081	0.081	0.083	0.083	0.079	0.081	0.081	0.081	0.083	0.083	0.081	0.122	0.584	0.634	0.654	0.549	0.597	0.531	0.495	0.542	0.123	0.08	0.09	0.122	0.623	0.654	0.662	0.55	0.608	0.532	0.495	0.544	0.123	0.082	0.082	0.121	0.623	0.642	0.664	0.558	0.612	0.514	0.498	0.544	0.121	0.083	0.083
5.25	0.086	0.083	0.081	0.081	0.083	0.083	0.078	0.081	0.081	0.081	0.083	0.083	0.081	0.122	0.604	0.648	0.667	0.567	0.609	0.541	0.534	0.563	0.123	0.08	0.091	0.122	0.649	0.67	0.675	0.575	0.626	0.547	0.532	0.567	0.123	0.082	0.082	0.121	0.649	0.656	0.681	0.578	0.626	0.529	0.538	0.571	0.121	0.083	0.083
5.5	0.087	0.083	0.081	0.081	0.083	0.083	0.079	0.081	0.081	0.081	0.083	0.084	0.081	0.122	0.62	0.661	0.684	0.587	0.624	0.559	0.551	0.579	0.124	0.081	0.09	0.122	0.668	0.689	0.685	0.593	0.641	0.566	0.551	0.583	0.123	0.082	0.082	0.121	0.66	0.681	0.694	0.593	0.643	0.544	0.545	0.588	0.121	0.083	0.083
5.75	0.086	0.083	0.081	0.081	0.083	0.083	0.079	0.081	0.081	0.081	0.083	0.083	0.081	0.122	0.64	0.679	0.701	0.603	0.643	0.576	0.572	0.592	0.123	0.081	0.09	0.122	0.684	0.707	0.696	0.611	0.661	0.583	0.576	0.597	0.123	0.082	0.082	0.121	0.673	0.698	0.707	0.611	0.658	0.562	0.57	0.599	0.12	0.083	0.083
6	0.087	0.083	0.081	0.081	0.083	0.083	0.08	0.081	0.081	0.081	0.084	0.083	0.081	0.122	0.66	0.7	0.717	0.617	0.661	0.588	0.587	0.603	0.124	0.081	0.091	0.122	0.699	0.724	0.709	0.623	0.676	0.599	0.604	0.604	0.123	0.081	0.082	0.121	0.687	0.712	0.72	0.627	0.668	0.576	0.588	0.608	0.121	0.083	0.083
6.25	0.087	0.083	0.081	0.081	0.083	0.083	0.078	0.081	0.081	0.08	0.083	0.083	0.081	0.122	0.684	0.721	0.731	0.63	0.684	0.6	0.598	0.616	0.123	0.081	0.091	0.122	0.711	0.739	0.721	0.635	0.692	0.613	0.63	0.618	0.122	0.082	0.082	0.121	0.697	0.729	0.734	0.646	0.679	0.594	0.602	0.624	0.121	0.083	0.083
6.5	0.086	0.083	0.081	0.081	0.083	0.084	0.079	0.081	0.081	0.081	0.083	0.083	0.081	0.122	0.704	0.74	0.744	0.641	0.705	0.612	0.61	0.632	0.124	0.081	0.091	0.122	0.722	0.748	0.735	0.645	0.702	0.63	0.643	0.628	0.123	0.082	0.083	0.121	0.708	0.739	0.743	0.663	0.691	0.616	0.624	0.637	0.121	0.083	0.083
6.75	0.087	0.083	0.081	0.081	0.083	0.083	0.079	0.081	0.081	0.081	0.084	0.084	0.082	0.122	0.72	0.754	0.752	0.654	0.726	0.625	0.62	0.647	0.124	0.081	0.091	0.122	0.733	0.759	0.749	0.659	0.713	0.651	0.656	0.644	0.123	0.082	0.082	0.121	0.718	0.747	0.752	0.682	0.707	0.634	0.643	0.659	0.12	0.083	0.083
7	0.086	0.083	0.081	0.081	0.082	0.083	0.078	0.081	0.081	0.081	0.083	0.083	0.082	0.122	0.738	0.766	0.768	0.666	0.739	0.645	0.632	0.666	0.124	0.081	0.091	0.122	0.741	0.768	0.762	0.675	0.72	0.664	0.672	0.662	0.122	0.082	0.082	0.121	0.728	0.755	0.763	0.697	0.719	0.656	0.667	0.682	0.12	0.083	0.083
7.25	0.086	0.083	0.081	0.081	0.082	0.083	0.08	0.08	0.081	0.08	0.083	0.085	0.081	0.122	0.754	0.78	0.777	0.688	0.752	0.667	0.646	0.684	0.124	0.081	0.091	0.122	0.751	0.777	0.776	0.691	0.736	0.682	0.682	0.682	0.123	0.082	0.082	0.121	0.739	0.763	0.774	0.717	0.734	0.681	0.686	0.699	0.12	0.083	0.083
7.5	0.086	0.083	0.081	0.081	0.083	0.083	0.08	0.081	0.081	0.08	0.083	0.084	0.082	0.122	0.767	0.789	0.783	0.708	0.764	0.692	0.66	0.704	0.123	0.081	0.091	0.122	0.762	0.784	0.789	0.71	0.748	0.7	0.703	0.701	0.122	0.082	0.082	0.121	0.748	0.77	0.781	0.736	0.748	0.7	0.7	0.717	0.12	0.083	0.083
7.75	0.086	0.083	0.081	0.081	0.082	0.083	0.08	0.081	0.081	0.081	0.084	0.084	0.082	0.122	0.78	0.801	0.799	0.735	0.778	0.71	0.676	0.722	0.124	0.082	0.091	0.122	0.772	0.792	0.793	0.726	0.763	0.72	0.721	0.719	0.122	0.082	0.082	0.121	0.758	0.779	0.787	0.75	0.76	0.717	0.715	0.739	0.121	0.083	0.083
8	0.086	0.083	0.081	0.081	0.083	0.083	0.079	0.081	0.081	0.081	0.083	0.084	0.082	0.122	0.795	0.809	0.81	0.751	0.79	0.723	0.695	0.74	0.123	0.081	0.091	0.122	0.786	0.801	0.799	0.741	0.773	0.737	0.742	0.745	0.122	0.082	0.082	0.121	0.77	0.786	0.791	0.761	0.771	0.73	0.72	0.759	0.12	0.083	0.083
8.25	0.086	0.084	0.081	0.081	0.083	0.083	0.08	0.081	0.081	0.081	0.083	0.085	0.082	0.122	0.805	0.816	0.811	0.764	0.8	0.736	0.716	0.762	0.123	0.081	0.091	0.122	0.795	0.807	0.804	0.754	0.783	0.758	0.759	0.768	0.122	0.082	0.082	0.121	0.78	0.792	0.797	0.77	0.78	0.746	0.732	0.771	0.12	0.083	0.083
8.5	0.087	0.083	0.081	0.081	0.083	0.083	0.08	0.081	0.081	0.081	0.084	0.084	0.082	0.122	0.816	0.825	0.811	0.779	0.81	0.744	0.734	0.791	0.123	0.081	0.091	0.122	0.806	0.814	0.806	0.769	0.791	0.769	0.769	0.79	0.122	0.082	0.082	0.121	0.789	0.798	0.798	0.785	0.788	0.761	0.746	0.786	0.12	0.083	0.083
8.75	0.087	0.083	0.081	0.081	0.083	0.083	0.08	0.081	0.081	0.081	0.084	0.086	0.082	0.122	0.83	0.833	0.812	0.793	0.819	0.75	0.752	0.812	0.123	0.081	0.091	0.121	0.817	0.822	0.807	0.782	0.798	0.787	0.781	0.815	0.122	0.082	0.082	0.121	0.799	0.806	0.797	0.8	0.795	0.771	0.764	0.807	0.12	0.084	0.083
9	0.087	0.084	0.081	0.081	0.083	0.083	0.079	0.081	0.081	0.081	0.083	0.089	0.082	0.122	0.841	0.841	0.818	0.806	0.827	0.756	0.769	0.805	0.123	0.082	0.091	0.122	0.826	0.829	0.808	0.797	0.805	0.792	0.784	0.82	0.122	0.083	0.082	0.121	0.807	0.812	0.799	0.809	0.802	0.777	0.767	0.817	0.12	0.084	0.083
9.25	0.087	0.083	0.081	0.081	0.083	0.083	0.08	0.081	0.081	0.081	0.084	0.084	0.082	0.122	0.855	0.847	0.815	0.816	0.83	0.77	0.784	0.822	0.124	0.081	0.091	0.121	0.835	0.835	0.809	0.812	0.811	0.805	0.789	0.821	0.122	0.082	0.082	0.121	0.815	0.819	0.8	0.817	0.808	0.784	0.779	0.811	0.121	0.084	0.083
9.5	0.086	0.083	0.081	0.081	0.083	0.083	0.08	0.081	0.081	0.081	0.083	0.087	0.082	0.122	0.866	0.853	0.818	0.819	0.83	0.77	0.802	0.823	0.123	0.082	0.091	0.122	0.842	0.841	0.81	0.818	0.817	0.807	0.787	0.817	0.122	0.083	0.082	0.121	0.823	0.824	0.801	0.818	0.811	0.788	0.787	0.801	0.12	0.083	0.083
9.75	0.087	0.084	0.081	0.081	0.083	0.083	0.08	0.081	0.081	0.081	0.083	0.086	0.082	0.122	0.862	0.86	0.819	0.836	0.829	0.784	0.812	0.826	0.123	0.082	0.091	0.122	0.852	0.848	0.812	0.826	0.821	0.818	0.798	0.811	0.122	0.082	0.082	0.121	0.832	0.829	0.802	0.826	0.816	0.805	0.795	0.8	0.12	0.083	0.083
10	0.087	0.084	0.081	0.081	0.083	0.083	0.08	0.081	0.081	0.081	0.084	0.086	0.082	0.122	0.869	0.866	0.821	0.85	0.834	0.798	0.82	0.825	0.124	0.081	0.091	0.121	0.858	0.852	0.812	0.824	0.822	0.818	0.798	0.793	0.122	0.082	0.082	0.121	0.838	0.832	0.802	0.832	0.818	0.815	0.799	0.79	0.12	0.083	0.083
10.25	0.087	0.083	0.081	0.081	0.083	0.083	0.08	0.081	0.081	0.081	0.084	0.085	0.082	0.122	0.864	0.869	0.82	0.862	0.834	0.802	0.83	0.811	0.123	0.081	0.091	0.121	0.866	0.857	0.813	0.828	0.821	0.828	0.804	0.778	0.122	0.082	0.082	0.121	0.844	0.838	0.803	0.837	0.821	0.82	0.805	0.787	0.12	0.083	0.083
10.5	0.086	0.084	0.081	0.081	0.083	0.083	0.081	0.081	0.081	0.081	0.084	0.086	0.082	0.122	0.859	0.875	0.821	0.861	0.834	0.798	0.83	0.813	0.123	0.081	0.091	0.121	0.872	0.859	0.814	0.832	0.822	0.835	0.821	0.777	0.122	0.082	0.083	0.121	0.85	0.841	0.804	0.848	0.821	0.827	0.809	0.785	0.12	0.083	0.083
10.75	0.086	0.084	0.081	0.081	0.083	0.083	0.08	0.081	0.081	0.081	0.085	0.087	0.082	0.122	0.871	0.878	0.821	0.857	0.838	0.807	0.825	0.821	0.124	0.082	0.091	0.121	0.878	0.863	0.813	0.842	0.823	0.836	0.827	0.78	0.122	0.083	0.082	0.121	0.856	0.844	0.803	0.849	0.821	0.83	0.822	0.787	0.12	0.084	0.084
11	0.087	0.084	0.081	0.081	0.083	0.083	0.08	0.081	0.081	0.081	0.084	0.085	0.082	0.122	0.887	0.882	0.822	0.856	0.835	0.812	0.825	0.812	0.123	0.081	0.091	0.121	0.884	0.868	0.813	0.858	0.824	0.828	0.831	0.778	0.122	0.082	0.082	0.12	0.86	0.847	0.802	0.85	0.822	0.829	0.824	0.783	0.12	0.083	0.083
11.25	0.087	0.084	0.081	0.081	0.083	0.083	0.08	0.081	0.081	0.081	0.084	0.085	0.082	0.122	0.89	0.884	0.822	0.848	0.838	0.797	0.823	0.818	0.123	0.081	0.091	0.121	0.889	0.87	0.813	0.859	0.825	0.829	0.827	0.78	0.122	0.082	0.083	0.12	0.866	0.85	0.802	0.856	0.823	0.832	0.823	0.794	0.12	0.084	0.083
11.5	0.088	0.084	0.081	0.081	0.083	0.083	0.08	0.081	0.081	0.081	0.084	0.086	0.082	0.122	0.896	0.888	0.823	0.848	0.843	0.803	0.834	0.823	0.123	0.081	0.091	0.121	0.894	0.874	0.813	0.859	0.826	0.833	0.828	0.782	0.122	0.082	0.082	0.12	0.87	0.853	0.802	0.858	0.824	0.831	0.822	0.794	0.12	0.083	0.083
11.75	0.087	0.084	0.081	0.081	0.083	0.083	0.08	0.081	0.081	0.081	0.083	0.085	0.082	0.122	0.901	0.889	0.825	0.845	0.843	0.812	0.839	0.821	0.124	0.082	0.091	0.121	0.897	0.875	0.812	0.857	0.828	0.837	0.834	0.785	0.122	0.082	0.083	0.12	0.874	0.855	0.802	0.853	0.826	0.831	0.823	0.793	0.12	0.083	0.084
12	0.087	0.084	0.081	0.081	0.083	0.083	0.08	0.081	0.081	0.081	0.084	0.086	0.082	0.122	0.905	0.888	0.823	0.841	0.849	0.803	0.842	0.822	0.123	0.081	0.091	0.121	0.902	0.875	0.812	0.861	0.826	0.836	0.833	0.784	0.122	0.082	0.083	0.12	0.877	0.855	0.801	0.854	0.827	0.831	0.823	0.806	0.12	0.083	0.083
12.25	0.087	0.084	0.081	0.082	0.083	0.084	0.081	0.081	0.081	0.081	0.084	0.086	0.082	0.122	0.908	0.889	0.823	0.849	0.852	0.811	0.841	0.82	0.123	0.081	0.091	0.121	0.904	0.875	0.811	0.857	0.829	0.836	0.834	0.794	0.122	0.082	0.083	0.12	0.882	0.856	0.801	0.85	0.828	0.83	0.822	0.806	0.12	0.083	0.083
12.5	0.087	0.084	0.081	0.081	0.083	0.083	0.08	0.081	0.081	0.081	0.084	0.085	0.082	0.122	0.906	0.89	0.822	0.847	0.844	0.814	0.834	0.817	0.123	0.082	0.091	0.121	0.906	0.876	0.809	0.863	0.829	0.836	0.837	0.791	0.122	0.083	0.083	0.12	0.884	0.856	0.799	0.849	0.827	0.827	0.823	0.815	0.12	0.083	0.083
12.75	0.087	0.084	0.081	0.081	0.083	0.083	0.08	0.081	0.081	0.081	0.084	0.086	0.082	0.122	0.909	0.89	0.822	0.843	0.844	0.814	0.837	0.818	0.123	0.082	0.091	0.121	0.906	0.876	0.81	0.864	0.83	0.837	0.837	0.797	0.122	0.083	0.083	0.12	0.884	0.857	0.799	0.848	0.827	0.826	0.826	0.815	0.12	0.083	0.083
13	0.087	0.084	0.081	0.082	0.083	0.083	0.081	0.081	0.081	0.081	0.084	0.086	0.082	0.122	0.909	0.889	0.821	0.836	0.849	0.816	0.819	0.815	0.123	0.081	0.091	0.121	0.907	0.877	0.808	0.86	0.829	0.837	0.843	0.803	0.122	0.082	0.083	0.12	0.884	0.857	0.797	0.852	0.826	0.83	0.826	0.812	0.12	0.083	0.083
13.25	0.087	0.084	0.081	0.081	0.083	0.083	0.08	0.081	0.081	0.081	0.084	0.085	0.082	0.122	0.905	0.888	0.82	0.84	0.854	0.811	0.817	0.814	0.123	0.081	0.091	0.121	0.908	0.876	0.808	0.86	0.831	0.837	0.842	0.815	0.122	0.083	0.083	0.12	0.885	0.855	0.796	0.846	0.827	0.83	0.827	0.809	0.12	0.083	0.083
13.5	0.087	0.084	0.081	0.081	0.083	0.083	0.079	0.081	0.081	0.081	0.084	0.089	0.082	0.122	0.92	0.887	0.819	0.844	0.853	0.808	0.82	0.812	0.123	0.082	0.091	0.121	0.907	0.873	0.806	0.864	0.833	0.835	0.842	0.813	0.122	0.082	0.083	0.12	0.884	0.854	0.796	0.848	0.826	0.829	0.827	0.805	0.12	0.084	0.083
13.75	0.087	0.084	0.081	0.082	0.083	0.083	0.08	0.081	0.081	0.081	0.084	0.086	0.082	0.122	0.919	0.885	0.817	0.837	0.855	0.802	0.815	0.813	0.123	0.082	0.091	0.121	0.906	0.87	0.804	0.859	0.833	0.833	0.839	0.819	0.122	0.083	0.083	0.12	0.886	0.852	0.794	0.848	0.826	0.831	0.834	0.8	0.12	0.083	0.083
14	0.087	0.084	0.081	0.082	0.083	0.084	0.08	0.081	0.081	0.081	0.084	0.086	0.083	0.122	0.916	0.883	0.817	0.829	0.853	0.806	0.823	0.812	0.123	0.081	0.091	0.121	0.905	0.867	0.805	0.858	0.833	0.83	0.837	0.819	0.122	0.082	0.083	0.12	0.885	0.848	0.792	0.846	0.825	0.829	0.83	0.8	0.12	0.083	0.083
14.25	0.087	0.084	0.081	0.081	0.083	0.083	0.08	0.081	0.081	0.081	0.084	0.085	0.082	0.122	0.917	0.881	0.817	0.823	0.851	0.809	0.821	0.809	0.123	0.082	0.091	0.121	0.904	0.865	0.803	0.858	0.83	0.831	0.833	0.818	0.122	0.083	0.083	0.12	0.883	0.845	0.792	0.845	0.824	0.83	0.838	0.804	0.12	0.084	0.083
14.5	0.087	0.084	0.081	0.082	0.083	0.083	0.08	0.081	0.081	0.081	0.084	0.086	0.083	0.122	0.92	0.878	0.816	0.817	0.851	0.808	0.812	0.817	0.123	0.082	0.091	0.121	0.905	0.863	0.802	0.858	0.834	0.833	0.833	0.822	0.122	0.083	0.083	0.12	0.884	0.843	0.791	0.847	0.823	0.829	0.835	0.805	0.12	0.084	0.083
14.75	0.087	0.084	0.081	0.082	0.083	0.083	0.081	0.081	0.081	0.081	0.084	0.086	0.083	0.122	0.923	0.876	0.815	0.809	0.848	0.813	0.82	0.814	0.123	0.082	0.091	0.121	0.906	0.861	0.801	0.856	0.834	0.835	0.835	0.819	0.122	0.083	0.083	0.12	0.883	0.84	0.79	0.844	0.823	0.828	0.836	0.803	0.12	0.084	0.083
15	0.087	0.084	0.081	0.082	0.083	0.083	0.081	0.081	0.081	0.081	0.084	0.087	0.083	0.122	0.922	0.874	0.815	0.817	0.844	0.813	0.82	0.818	0.123	0.081	0.091	0.121	0.905	0.859	0.8	0.855	0.83	0.835	0.833	0.815	0.122	0.083	0.083	0.12	0.88	0.837	0.788	0.844	0.819	0.827	0.836	0.803	0.12	0.083	0.083
15.25	0.087	0.084	0.082	0.082	0.083	0.084	0.081	0.081	0.081	0.081	0.084	0.086	0.083	0.122	0.921	0.873	0.814	0.836	0.841	0.816	0.821	0.818	0.123	0.082	0.091	0.121	0.903	0.857	0.798	0.856	0.829	0.832	0.835	0.814	0.122	0.083	0.083	0.12	0.881	0.835	0.787	0.842	0.818	0.827	0.84	0.806	0.12	0.084	0.083
15.5	0.087	0.084	0.081	0.082	0.083	0.083	0.081	0.081	0.081	0.081	0.084	0.086	0.083	0.122	0.921	0.873	0.815	0.835	0.84	0.818	0.821	0.814	0.123	0.082	0.091	0.121	0.904	0.855	0.797	0.857	0.827	0.833	0.836	0.81	0.122	0.083	0.083	0.12	0.881	0.833	0.786	0.846	0.817	0.829	0.839	0.811	0.12	0.084	0.083
15.75	0.087	0.084	0.082	0.082	0.083	0.083	0.081	0.081	0.081	0.081	0.084	0.086	0.083	0.122	0.919	0.872	0.814	0.826	0.841	0.822	0.817	0.812	0.123	0.082	0.091	0.121	0.905	0.852	0.795	0.855	0.825	0.834	0.836	0.817	0.122	0.083	0.083	0.12	0.878	0.83	0.783	0.844	0.816	0.828	0.839	0.807	0.12	0.084	0.083
16	0.087	0.084	0.081	0.082	0.083	0.083	0.081	0.081	0.081	0.081	0.085	0.087	0.083	0.122	0.919	0.871	0.813	0.822	0.842	0.821	0.825	0.807	0.123	0.082	0.091	0.121	0.905	0.851	0.793	0.854	0.825	0.837	0.835	0.811	0.122	0.083	0.083	0.12	0.878	0.829	0.782	0.842	0.816	0.827	0.838	0.805	0.12	0.084	0.083
16.25	0.087	0.084	0.081	0.082	0.083	0.084	0.081	0.082	0.081	0.081	0.084	0.087	0.083	0.121	0.921	0.868	0.812	0.819	0.838	0.816	0.815	0.796	0.123	0.082	0.091	0.121	0.904	0.849	0.791	0.854	0.823	0.837	0.833	0.81	0.122	0.083	0.083	0.12	0.878	0.826	0.78	0.842	0.814	0.822	0.838	0.806	0.12	0.084	0.083
16.5	0.087	0.084	0.081	0.082	0.083	0.084	0.081	0.081	0.082	0.081	0.084	0.09	0.083	0.121	0.924	0.866	0.81	0.823	0.839	0.817	0.818	0.79	0.123	0.082	0.091	0.121	0.905	0.847	0.79	0.851	0.822	0.839	0.833	0.81	0.122	0.083	0.083	0.12	0.876	0.825	0.778	0.84	0.815	0.825	0.838	0.808	0.12	0.084	0.083
16.75	0.087	0.084	0.082	0.082	0.083	0.084	0.08	0.081	0.081	0.081	0.085	0.087	0.083	0.121	0.923	0.865	0.811	0.837	0.837	0.818	0.816	0.777	0.123	0.082	0.091	0.121	0.904	0.845	0.788	0.847	0.821	0.839	0.833	0.807	0.122	0.083	0.083	0.12	0.877	0.823	0.777	0.838	0.811	0.824	0.835	0.806	0.12	0.084	0.083
17	0.087	0.084	0.081	0.082	0.083	0.083	0.081	0.081	0.081	0.081	0.084	0.085	0.083	0.121	0.921	0.862	0.809	0.833	0.836	0.817	0.817	0.763	0.123	0.082	0.091	0.121	0.903	0.843	0.787	0.85	0.817	0.84	0.832	0.803	0.122	0.083	0.083	0.12	0.875	0.82	0.776	0.839	0.809	0.822	0.836	0.801	0.12	0.084	0.083
17.25	0.087	0.084	0.081	0.082	0.083	0.084	0.08	0.082	0.081	0.081	0.084	0.085	0.083	0.121	0.918	0.861	0.807	0.828	0.832	0.815	0.812	0.759	0.123	0.082	0.091	0.121	0.901	0.841	0.785	0.846	0.818	0.838	0.832	0.801	0.122	0.083	0.083	0.12	0.874	0.818	0.773	0.835	0.808	0.82	0.834	0.795	0.12	0.084	0.083
17.5	0.087	0.084	0.081	0.082	0.083	0.084	0.081	0.082	0.081	0.081	0.084	0.089	0.083	0.121	0.912	0.857	0.807	0.837	0.832	0.815	0.816	0.753	0.123	0.083	0.091	0.121	0.9	0.84	0.784	0.846	0.816	0.837	0.83	0.8	0.122	0.083	0.083	0.12	0.871	0.817	0.772	0.833	0.807	0.818	0.832	0.791	0.119	0.084	0.084
17.75	0.087	0.084	0.081	0.082	0.083	0.084	0.081	0.081	0.081	0.081	0.084	0.085	0.083	0.121	0.909	0.855	0.807	0.834	0.832	0.814	0.816	0.763	0.123	0.082	0.091	0.121	0.896	0.837	0.782	0.846	0.814	0.835	0.83	0.797	0.122	0.083	0.083	0.12	0.871	0.814	0.771	0.833	0.805	0.816	0.831	0.787	0.12	0.084	0.084
18	0.087	0.084	0.082	0.082	0.083	0.083	0.081	0.082	0.081	0.081	0.084	0.085	0.083	0.121	0.905	0.852	0.807	0.826	0.829	0.812	0.814	0.777	0.123	0.082	0.091	0.121	0.895	0.835	0.78	0.843	0.811	0.833	0.829	0.795	0.121	0.083	0.083	0.12	0.869	0.812	0.77	0.83	0.804	0.813	0.828	0.785	0.119	0.084	0.083
18.25	0.087	0.084	0.082	0.082	0.083	0.084	0.081	0.081	0.081	0.081	0.084	0.086	0.083	0.121	0.905	0.849	0.804	0.814	0.827	0.805	0.815	0.781	0.122	0.082	0.091	0.121	0.894	0.833	0.779	0.844	0.811	0.83	0.829	0.792	0.121	0.083	0.083	0.12	0.868	0.81	0.768	0.831	0.803	0.812	0.827	0.78	0.119	0.084	0.083
18.5	0.087	0.084	0.081	0.082	0.083	0.083	0.081	0.081	0.081	0.081	0.084	0.125	0.083	0.121	0.904	0.849	0.803	0.825	0.827	0.804	0.811	0.786	0.123	0.082	0.091	0.121	0.893	0.83	0.778	0.842	0.809	0.829	0.829	0.788	0.122	0.083	0.083	0.12	0.866	0.808	0.767	0.831	0.801	0.81	0.823	0.776	0.119	0.084	0.083
18.75	0.087	0.084	0.081	0.082	0.083	0.084	0.081	0.082	0.082	0.081	0.084	0.142	0.083	0.121	0.902	0.844	0.802	0.82	0.825	0.806	0.81	0.787	0.123	0.082	0.091	0.121	0.892	0.829	0.777	0.84	0.808	0.826	0.826	0.785	0.121	0.083	0.082	0.12	0.865	0.806	0.764	0.829	0.8	0.806	0.822	0.777	0.119	0.084	0.083
19	0.087	0.084	0.082	0.082	0.083	0.083	0.081	0.082	0.081	0.082	0.084	0.138	0.083	0.121	0.901	0.842	0.801	0.82	0.822	0.808	0.796	0.788	0.123	0.082	0.091	0.121	0.89	0.826	0.774	0.841	0.806	0.825	0.826	0.782	0.121	0.083	0.083	0.12	0.863	0.803	0.762	0.827	0.797	0.807	0.818	0.778	0.119	0.084	0.083
19.25	0.087	0.084	0.082	0.082	0.083	0.084	0.081	0.082	0.082	0.082	0.084	0.134	0.083	0.121	0.899	0.842	0.8	0.816	0.822	0.806	0.797	0.789	0.123	0.082	0.091	0.121	0.889	0.823	0.773	0.84	0.805	0.822	0.824	0.781	0.121	0.083	0.083	0.12	0.861	0.802	0.762	0.826	0.795	0.804	0.817	0.78	0.119	0.084	0.083
19.5	0.087	0.084	0.082	0.082	0.083	0.084	0.081	0.082	0.082	0.082	0.084	0.131	0.083	0.121	0.898	0.837	0.798	0.816	0.819	0.803	0.805	0.788	0.123	0.082	0.091	0.12	0.886	0.822	0.772	0.837	0.803	0.82	0.821	0.777	0.121	0.083	0.083	0.12	0.86	0.799	0.759	0.825	0.793	0.803	0.814	0.781	0.12	0.084	0.084
19.75	0.087	0.084	0.081	0.082	0.083	0.084	0.081	0.081	0.082	0.081	0.084	0.084	0.083	0.121	0.897	0.835	0.797	0.81	0.817	0.81	0.809	0.791	0.122	0.082	0.091	0.12	0.884	0.819	0.769	0.839	0.801	0.818	0.819	0.778	0.121	0.083	0.083	0.12	0.857	0.797	0.757	0.822	0.791	0.8	0.811	0.782	0.119	0.084	0.083
20	0.087	0.084	0.082	0.082	0.083	0.084	0.081	0.082	0.081	0.081	0.084	0.085	0.083	0.121	0.897	0.833	0.796	0.811	0.816	0.811	0.788	0.794	0.123	0.082	0.091	0.12	0.882	0.817	0.769	0.835	0.8	0.815	0.817	0.782	0.121	0.083	0.083	0.12	0.855	0.795	0.756	0.821	0.79	0.798	0.808	0.782	0.119	0.084	0.083
20.25	0.087	0.084	0.082	0.082	0.083	0.084	0.081	0.082	0.081	0.081	0.084	0.086	0.083	0.121	0.896	0.833	0.794	0.803	0.812	0.806	0.78	0.798	0.122	0.082	0.092	0.12	0.88	0.816	0.767	0.834	0.798	0.814	0.814	0.783	0.121	0.083	0.083	0.12	0.853	0.793	0.755	0.819	0.787	0.796	0.806	0.782	0.119	0.084	0.083
20.5	0.087	0.084	0.082	0.082	0.084	0.084	0.081	0.082	0.081	0.082	0.084	0.086	0.083	0.121	0.894	0.828	0.794	0.812	0.811	0.814	0.785	0.801	0.122	0.083	0.091	0.12	0.878	0.813	0.765	0.832	0.797	0.811	0.814	0.785	0.121	0.083	0.083	0.12	0.85	0.79	0.753	0.817	0.786	0.794	0.804	0.78	0.119	0.084	0.084
20.75	0.087	0.084	0.082	0.082	0.083	0.084	0.081	0.082	0.082	0.082	0.084	0.086	0.083	0.121	0.895	0.826	0.79	0.807	0.809	0.806	0.793	0.8	0.122	0.083	0.091	0.12	0.876	0.811	0.763	0.83	0.794	0.81	0.811	0.783	0.121	0.084	0.083	0.12	0.848	0.788	0.751	0.815	0.783	0.792	0.801	0.776	0.119	0.084	0.084
21	0.087	0.084	0.082	0.082	0.083	0.083	0.081	0.081	0.082	0.082	0.084	0.086	0.083	0.121	0.896	0.825	0.791	0.807	0.806	0.801	0.796	0.8	0.122	0.082	0.091	0.12	0.874	0.81	0.761	0.829	0.792	0.807	0.809	0.789	0.121	0.083	0.083	0.12	0.847	0.786	0.75	0.813	0.782	0.79	0.798	0.783	0.119	0.084	0.083
21.25	0.087	0.084	0.082	0.082	0.083	0.084	0.082	0.082	0.082	0.082	0.084	0.091	0.083	0.121	0.895	0.822	0.789	0.809	0.805	0.805	0.801	0.801	0.122	0.082	0.091	0.12	0.872	0.807	0.76	0.828	0.789	0.805	0.806	0.794	0.121	0.083	0.083	0.12	0.844	0.784	0.748	0.811	0.779	0.788	0.794	0.785	0.119	0.084	0.083
21.5	0.087	0.084	0.082	0.082	0.083	0.084	0.081	0.082	0.082	0.081	0.084	0.092	0.083	0.121	0.887	0.82	0.787	0.807	0.805	0.8	0.803	0.8	0.123	0.082	0.092	0.12	0.871	0.805	0.759	0.826	0.788	0.803	0.804	0.795	0.121	0.083	0.083	0.12	0.842	0.782	0.746	0.809	0.777	0.787	0.793	0.789	0.119	0.084	0.084
21.75	0.087	0.084	0.082	0.082	0.084	0.084	0.081	0.082	0.082	0.082	0.084	0.088	0.083	0.121	0.892	0.819	0.786	0.821	0.803	0.794	0.8	0.799	0.122	0.083	0.092	0.12	0.868	0.803	0.757	0.824	0.787	0.801	0.803	0.798	0.121	0.084	0.083	0.12	0.84	0.78	0.745	0.807	0.777	0.783	0.791	0.791	0.119	0.084	0.083
22	0.087	0.084	0.082	0.082	0.083	0.083	0.082	0.082	0.082	0.082	0.084	0.093	0.084	0.121	0.893	0.817	0.784	0.819	0.803	0.789	0.801	0.797	0.122	0.082	0.091	0.12	0.866	0.802	0.755	0.822	0.786	0.799	0.8	0.797	0.121	0.083	0.083	0.119	0.838	0.779	0.743	0.804	0.775	0.783	0.788	0.789	0.119	0.084	0.084
22.25	0.087	0.084	0.082	0.082	0.084	0.084	0.082	0.082	0.082	0.082	0.085	0.092	0.083	0.121	0.889	0.814	0.783	0.821	0.799	0.786	0.801	0.795	0.122	0.082	0.091	0.12	0.864	0.799	0.754	0.821	0.783	0.796	0.799	0.796	0.121	0.083	0.083	0.12	0.836	0.775	0.741	0.804	0.773	0.779	0.785	0.786	0.119	0.084	0.084
22.5	0.087	0.084	0.082	0.082	0.083	0.084	0.082	0.082	0.082	0.082	0.084	0.094	0.083	0.121	0.886	0.812	0.781	0.82	0.798	0.787	0.802	0.794	0.122	0.082	0.091	0.12	0.862	0.797	0.752	0.819	0.781	0.793	0.797	0.794	0.121	0.083	0.083	0.12	0.834	0.773	0.739	0.801	0.77	0.778	0.783	0.786	0.119	0.084	0.084
22.75	0.087	0.084	0.082	0.082	0.084	0.084	0.082	0.082	0.082	0.082	0.085	0.092	0.083	0.121	0.883	0.81	0.779	0.811	0.797	0.788	0.802	0.793	0.123	0.083	0.092	0.12	0.86	0.795	0.751	0.817	0.78	0.792	0.796	0.793	0.121	0.083	0.083	0.119	0.832	0.771	0.738	0.799	0.769	0.776	0.782	0.782	0.119	0.084	0.084
23	0.087	0.084	0.082	0.082	0.084	0.084	0.082	0.082	0.082	0.082	0.084	0.095	0.083	0.121	0.882	0.809	0.778	0.818	0.794	0.786	0.804	0.792	0.122	0.082	0.091	0.12	0.859	0.792	0.749	0.816	0.778	0.79	0.795	0.794	0.121	0.083	0.083	0.119	0.83	0.769	0.737	0.798	0.767	0.774	0.781	0.78	0.119	0.084	0.084
23.25	0.088	0.084	0.082	0.082	0.083	0.083	0.082	0.082	0.082	0.082	0.085	0.101	0.083	0.121	0.881	0.807	0.776	0.817	0.793	0.787	0.805	0.791	0.122	0.083	0.092	0.12	0.856	0.791	0.747	0.814	0.777	0.79	0.793	0.793	0.121	0.084	0.083	0.119	0.828	0.767	0.735	0.795	0.766	0.773	0.778	0.776	0.119	0.084	0.084
23.5	0.087	0.084	0.082	0.083	0.084	0.084	0.082	0.082	0.082	0.082	0.085	0.099	0.084	0.121	0.881	0.805	0.776	0.817	0.792	0.789	0.804	0.79	0.122	0.082	0.091	0.12	0.855	0.789	0.746	0.812	0.776	0.786	0.792	0.79	0.121	0.083	0.083	0.119	0.826	0.765	0.733	0.794	0.764	0.771	0.778	0.776	0.119	0.085	0.084
23.75	0.087	0.084	0.082	0.082	0.084	0.084	0.082	0.082	0.082	0.082	0.085	0.1	0.083	0.121	0.877	0.803	0.773	0.81	0.79	0.791	0.801	0.788	0.122	0.082	0.092	0.12	0.853	0.787	0.744	0.81	0.775	0.785	0.79	0.789	0.121	0.083	0.083	0.119	0.824	0.762	0.731	0.792	0.763	0.769	0.774	0.774	0.119	0.084	0.084
24	0.087	0.084	0.082	0.082	0.084	0.084	0.082	0.082	0.082	0.082	0.085	0.101	0.084	0.121	0.876	0.801	0.771	0.81	0.788	0.794	0.8	0.787	0.122	0.082	0.092	0.12	0.852	0.785	0.743	0.807	0.772	0.784	0.789	0.788	0.121	0.083	0.083	0.119	0.822	0.76	0.73	0.789	0.76	0.768	0.772	0.77	0.119	0.085	0.084
			F2365	MQ140033	POI	INT	ANT	ARD1	ARD3	ARD6					F2365	MQ140033	POI	INT	ANT	ARD1	ARD3	ARD6	BHI				F2365	MQ140033	POI	INT	ANT	ARD1	ARD3	ARD6	BHI				F2365	MQ140033	POI	INT	ANT	ARD1	ARD3	ARD6	BHI
		0	0.0225	0.0191667	0.023	0.0263333	0.0236667	0.0228333	0.0225	0.023	0			0	0.022	0.018	0.023	0.022	0.023	0.022	0.02	0.022	0			0	0.023	0.019	0.022	0.024	0.022	0.022	0.023	0.022	0			0	0.023	0.021	0.024	0.032	0.023	0.023	0.023	0.024	0
		0.25	0.0221667	0.0185	0.0225	0.0255	0.0235	0.022	0.0215	0.0223333	0			0.25	0.021	0.018	0.022	0.022	0.023	0.021	0.02	0.022	0			0.25	0.023	0.019	0.023	0.024	0.023	0.022	0.022	0.022	0			0.25	0.022	0.02	0.023	0.032	0.022	0.022	0.022	0.023	0
		0.5	0.0246667	0.0233333	0.027	0.0286667	0.0273333	0.0246667	0.024	0.025	0			0.5	0.024	0.023	0.027	0.025	0.027	0.024	0.022	0.024	0			0.5	0.025	0.024	0.027	0.027	0.026	0.024	0.025	0.025	0			0.5	0.024	0.025	0.027	0.034	0.026	0.025	0.024	0.025	0
		0.75	0.0291667	0.0298333	0.0338333	0.0335	0.034	0.0293333	0.0281667	0.0296667	0			0.75	0.028	0.028	0.033	0.029	0.033	0.028	0.026	0.029	0			0.75	0.03	0.03	0.033	0.032	0.033	0.029	0.029	0.03	0			0.75	0.028	0.031	0.033	0.039	0.032	0.029	0.028	0.029	0
		1	0.034	0.0366667	0.0418333	0.04	0.041	0.0351667	0.0335	0.0358333	0			1	0.032	0.034	0.039	0.036	0.039	0.034	0.031	0.035	0			1	0.034	0.035	0.039	0.038	0.04	0.035	0.034	0.035	0			1	0.033	0.038	0.041	0.045	0.039	0.035	0.034	0.036	0
		1.25	0.0421667	0.0463333	0.0455	0.0486667	0.0478333	0.0431667	0.0401667	0.0436667	0			1.25	0.039	0.042	0.044	0.044	0.048	0.042	0.038	0.042	0			1.25	0.041	0.042	0.044	0.046	0.048	0.043	0.041	0.043	0			1.25	0.042	0.048	0.043	0.054	0.044	0.043	0.04	0.044	0
		1.5	0.0526667	0.0533333	0.0505	0.0523333	0.0508333	0.0501667	0.0491667	0.0538333	0			1.5	0.049	0.051	0.049	0.051	0.051	0.051	0.047	0.052	0			1.5	0.05	0.052	0.047	0.051	0.05	0.051	0.049	0.053	0			1.5	0.054	0.054	0.047	0.055	0.046	0.049	0.049	0.054	0
		1.75	0.0583333	0.0606667	0.0603333	0.0593333	0.06	0.0526667	0.0556667	0.0615	0			1.75	0.057	0.058	0.058	0.056	0.059	0.054	0.056	0.058	0			1.75	0.056	0.06	0.055	0.057	0.058	0.053	0.055	0.059	0			1.75	0.056	0.062	0.055	0.063	0.056	0.051	0.052	0.061	0
		2	0.067	0.0746667	0.075	0.0701667	0.0725	0.0615	0.0605	0.0683333	0			2	0.063	0.073	0.074	0.064	0.07	0.061	0.06	0.064	0			2	0.064	0.071	0.066	0.068	0.069	0.061	0.059	0.066	0			2	0.067	0.076	0.068	0.074	0.07	0.06	0.058	0.068	0
		2.25	0.0803333	0.0941667	0.0928333	0.0838333	0.0888333	0.0733333	0.0705	0.0805	0			2.25	0.073	0.087	0.085	0.076	0.086	0.072	0.068	0.075	0			2.25	0.076	0.086	0.082	0.08	0.086	0.072	0.069	0.079	0			2.25	0.083	0.096	0.087	0.087	0.085	0.071	0.068	0.081	0
		2.5	0.0973333	0.119167	0.115	0.100667	0.109	0.0866667	0.0825	0.0961667	0			2.5	0.089	0.108	0.104	0.091	0.105	0.084	0.079	0.09	0			2.5	0.093	0.109	0.102	0.095	0.106	0.085	0.081	0.094	0			2.5	0.101	0.118	0.11	0.103	0.104	0.086	0.08	0.097	0
		2.75	0.1185	0.149167	0.144333	0.1205	0.133	0.1045	0.0973333	0.115833	0			2.75	0.107	0.138	0.13	0.108	0.126	0.104	0.093	0.109	0			2.75	0.114	0.137	0.134	0.113	0.13	0.102	0.095	0.114	0			2.75	0.122	0.144	0.135	0.123	0.128	0.103	0.095	0.118	0
		3	0.144167	0.185667	0.177	0.1435	0.162667	0.124333	0.114833	0.139833	0			3	0.131	0.173	0.163	0.13	0.157	0.12	0.111	0.132	0			3	0.139	0.174	0.171	0.134	0.16	0.122	0.113	0.138	0			3	0.148	0.179	0.173	0.144	0.157	0.126	0.112	0.144	0
		3.25	0.176	0.231	0.2195	0.1715	0.199833	0.1475	0.136833	0.167333	0			3.25	0.16	0.216	0.205	0.157	0.194	0.141	0.132	0.159	0			3.25	0.17	0.222	0.215	0.159	0.197	0.144	0.134	0.165	0			3.25	0.178	0.221	0.221	0.171	0.194	0.147	0.132	0.175	0
		3.5	0.213	0.286167	0.274833	0.204833	0.245	0.175667	0.162333	0.199667	0			3.5	0.195	0.269	0.245	0.187	0.238	0.169	0.157	0.192	0			3.5	0.209	0.277	0.278	0.19	0.243	0.171	0.157	0.198	0			3.5	0.216	0.273	0.279	0.203	0.242	0.173	0.157	0.21	0
		3.75	0.2585	0.346	0.328	0.242	0.296167	0.208	0.193167	0.235833	0			3.75	0.235	0.333	0.292	0.223	0.29	0.202	0.187	0.229	0			3.75	0.257	0.332	0.338	0.226	0.291	0.203	0.186	0.236	0			3.75	0.261	0.337	0.334	0.238	0.293	0.202	0.184	0.247	0
		4	0.3115	0.417667	0.386	0.284	0.353667	0.243167	0.228333	0.276	0			4	0.285	0.405	0.35	0.264	0.345	0.237	0.221	0.271	0			4	0.309	0.398	0.387	0.264	0.346	0.239	0.219	0.278	0			4	0.313	0.417	0.383	0.281	0.348	0.238	0.218	0.286	0
		4.25	0.369167	0.471667	0.459167	0.332	0.4195	0.284167	0.266667	0.3205	0			4.25	0.336	0.443	0.41	0.311	0.407	0.276	0.259	0.317	0			4.25	0.362	0.447	0.437	0.312	0.409	0.279	0.256	0.323	0			4.25	0.374	0.467	0.46	0.329	0.412	0.278	0.258	0.33	0
		4.5	0.429	0.495167	0.4895	0.3835	0.443833	0.329833	0.302833	0.364167	0			4.5	0.39	0.468	0.464	0.36	0.422	0.319	0.294	0.362	0			4.5	0.422	0.486	0.483	0.367	0.43	0.324	0.292	0.368	0			4.5	0.431	0.484	0.487	0.376	0.44	0.319	0.296	0.372	0
		4.75	0.488333	0.5175	0.522333	0.433	0.475167	0.373	0.340833	0.411	0			4.75	0.447	0.495	0.498	0.409	0.451	0.36	0.331	0.41	0			4.75	0.493	0.507	0.516	0.414	0.473	0.366	0.328	0.415	0			4.75	0.486	0.506	0.521	0.424	0.472	0.357	0.335	0.415	0
		5	0.501167	0.535333	0.5475	0.448333	0.495833	0.412167	0.382667	0.420833	0			5	0.461	0.511	0.531	0.426	0.474	0.408	0.372	0.419	0			5	0.5	0.531	0.539	0.427	0.485	0.409	0.372	0.421	0			5	0.502	0.521	0.543	0.437	0.491	0.393	0.377	0.423	0
		5.25	0.527833	0.553667	0.564833	0.472167	0.5135	0.4235	0.423	0.446167	0			5.25	0.481	0.525	0.544	0.444	0.486	0.418	0.411	0.44	0			5.25	0.526	0.547	0.552	0.452	0.503	0.424	0.409	0.444	0			5.25	0.528	0.535	0.56	0.457	0.505	0.408	0.417	0.45	0
		5.5	0.544167	0.571	0.578	0.4925	0.529	0.442167	0.4365	0.4635	0			5.5	0.496	0.537	0.56	0.463	0.5	0.435	0.427	0.455	0			5.5	0.545	0.566	0.562	0.47	0.518	0.443	0.428	0.46	0			5.5	0.539	0.56	0.573	0.472	0.522	0.423	0.424	0.467	0
		5.75	0.559667	0.587	0.592333	0.511833	0.545667	0.461167	0.4595	0.478333	0			5.75	0.517	0.556	0.578	0.48	0.52	0.453	0.449	0.469	0			5.75	0.561	0.584	0.573	0.488	0.538	0.46	0.453	0.474	0			5.75	0.553	0.578	0.587	0.491	0.538	0.442	0.45	0.479	0
		6	0.573333	0.602333	0.604833	0.527333	0.557833	0.4755	0.477833	0.489333	0			6	0.536	0.576	0.593	0.493	0.537	0.464	0.463	0.479	0			6	0.576	0.601	0.586	0.5	0.553	0.476	0.481	0.481	0			6	0.566	0.591	0.599	0.506	0.547	0.455	0.467	0.487	0
		6.25	0.588167	0.619667	0.618	0.5415	0.5725	0.492833	0.492	0.506667	0			6.25	0.561	0.598	0.608	0.507	0.561	0.477	0.475	0.493	0			6.25	0.589	0.617	0.599	0.513	0.57	0.491	0.508	0.496	0			6.25	0.576	0.608	0.613	0.525	0.558	0.473	0.481	0.503	0
		6.5	0.600833	0.632667	0.628667	0.554667	0.5845	0.513	0.506333	0.522833	0			6.5	0.58	0.616	0.62	0.517	0.581	0.488	0.486	0.508	0			6.5	0.599	0.625	0.612	0.522	0.579	0.507	0.52	0.505	0			6.5	0.587	0.618	0.622	0.542	0.57	0.495	0.503	0.516	0
		6.75	0.611333	0.643833	0.637833	0.569167	0.599167	0.530167	0.520333	0.5415	0			6.75	0.596	0.63	0.628	0.53	0.602	0.501	0.496	0.523	0			6.75	0.61	0.636	0.626	0.536	0.59	0.528	0.533	0.521	0			6.75	0.598	0.627	0.632	0.562	0.587	0.514	0.523	0.539	0
		7	0.622	0.6535	0.6495	0.583	0.609833	0.549	0.537167	0.561333	0			7	0.614	0.642	0.644	0.542	0.615	0.521	0.508	0.542	0			7	0.619	0.646	0.64	0.553	0.598	0.542	0.55	0.54	0			7	0.608	0.635	0.643	0.577	0.599	0.536	0.547	0.562	0
		7.25	0.632167	0.663333	0.660167	0.598833	0.623333	0.568333	0.552	0.578333	0			7.25	0.63	0.656	0.653	0.564	0.628	0.543	0.522	0.56	0			7.25	0.628	0.654	0.653	0.568	0.613	0.559	0.559	0.559	0			7.25	0.619	0.643	0.654	0.597	0.614	0.561	0.566	0.579	0
		7.5	0.641833	0.670833	0.668333	0.616	0.635833	0.586	0.565167	0.597333	0			7.5	0.644	0.666	0.66	0.585	0.641	0.569	0.537	0.581	0			7.5	0.64	0.662	0.667	0.588	0.626	0.578	0.581	0.579	0			7.5	0.628	0.65	0.661	0.616	0.628	0.58	0.58	0.597	0
		7.75	0.650833	0.679333	0.674667	0.635167	0.6485	0.6025	0.579833	0.615333	0			7.75	0.656	0.677	0.675	0.611	0.654	0.586	0.552	0.598	0			7.75	0.65	0.67	0.671	0.604	0.641	0.598	0.599	0.597	0			7.75	0.637	0.658	0.666	0.629	0.639	0.596	0.594	0.618	0
		8	0.661667	0.686667	0.680667	0.649	0.659333	0.617	0.597167	0.635833	0			8	0.672	0.686	0.687	0.628	0.667	0.6	0.572	0.617	0			8	0.664	0.679	0.677	0.619	0.651	0.615	0.62	0.623	0			8	0.65	0.666	0.671	0.641	0.651	0.61	0.6	0.639	0
		8.25	0.670167	0.692333	0.6845	0.659333	0.669	0.631833	0.614833	0.654	0			8.25	0.682	0.693	0.688	0.641	0.677	0.613	0.593	0.639	0			8.25	0.673	0.685	0.682	0.632	0.661	0.636	0.637	0.646	0			8.25	0.66	0.672	0.677	0.65	0.66	0.626	0.612	0.651	0
		8.5	0.679167	0.698333	0.685	0.673833	0.678	0.643	0.627833	0.677167	0			8.5	0.693	0.702	0.688	0.656	0.687	0.621	0.611	0.668	0			8.5	0.684	0.692	0.684	0.647	0.669	0.647	0.647	0.668	0			8.5	0.669	0.678	0.678	0.665	0.668	0.641	0.626	0.666	0
		8.75	0.689	0.705667	0.685167	0.686833	0.685333	0.657333	0.643	0.698167	0			8.75	0.707	0.71	0.689	0.67	0.696	0.627	0.629	0.689	0			8.75	0.695	0.7	0.685	0.66	0.676	0.665	0.659	0.693	0			8.75	0.679	0.686	0.677	0.68	0.675	0.651	0.644	0.687	0
		9	0.697167	0.711167	0.687333	0.6975	0.693333	0.6655	0.653333	0.699	0			9	0.718	0.718	0.695	0.683	0.704	0.633	0.646	0.682	0			9	0.704	0.707	0.686	0.675	0.683	0.67	0.662	0.698	0			9	0.687	0.692	0.679	0.689	0.682	0.657	0.647	0.697	0
		9.25	0.706833	0.716333	0.687	0.706833	0.698333	0.677167	0.6675	0.699167	0			9.25	0.731	0.723	0.691	0.692	0.706	0.646	0.66	0.698	0			9.25	0.713	0.713	0.687	0.69	0.689	0.683	0.667	0.699	0			9.25	0.694	0.698	0.679	0.696	0.687	0.663	0.658	0.69	0
		9.5	0.715333	0.721833	0.6885	0.711833	0.704	0.686833	0.6765	0.698	0			9.5	0.743	0.73	0.695	0.696	0.707	0.647	0.679	0.7	0			9.5	0.72	0.719	0.688	0.696	0.695	0.685	0.665	0.695	0			9.5	0.703	0.704	0.681	0.698	0.691	0.668	0.667	0.681	0
		9.75	0.722167	0.727	0.689667	0.720667	0.706333	0.698833	0.685167	0.695167	0			9.75	0.739	0.737	0.696	0.713	0.706	0.661	0.689	0.703	0			9.75	0.73	0.726	0.69	0.704	0.699	0.696	0.676	0.689	0			9.75	0.712	0.709	0.682	0.706	0.696	0.685	0.675	0.68	0
		10	0.7285	0.730667	0.690167	0.728	0.708667	0.705833	0.69	0.691167	0			10	0.745	0.742	0.697	0.726	0.71	0.674	0.696	0.701	0			10	0.736	0.73	0.69	0.702	0.7	0.696	0.676	0.671	0			10	0.718	0.712	0.682	0.712	0.698	0.695	0.679	0.67	0
		10.25	0.733833	0.734667	0.691	0.734667	0.710167	0.7115	0.696833	0.682	0			10.25	0.741	0.746	0.697	0.739	0.711	0.679	0.707	0.688	0			10.25	0.744	0.735	0.691	0.706	0.699	0.706	0.682	0.656	0			10.25	0.724	0.718	0.683	0.717	0.701	0.7	0.685	0.667	0
		10.5	0.738167	0.737667	0.691667	0.739333	0.710167	0.712	0.7075	0.681	0			10.5	0.736	0.752	0.698	0.738	0.711	0.675	0.707	0.69	0			10.5	0.75	0.737	0.692	0.71	0.7	0.713	0.699	0.655	0			10.5	0.73	0.721	0.684	0.728	0.701	0.707	0.689	0.665	0
		10.75	0.746	0.740333	0.691167	0.741333	0.711	0.712833	0.712833	0.678167	0			10.75	0.747	0.754	0.697	0.733	0.714	0.683	0.701	0.697	0			10.75	0.756	0.741	0.691	0.72	0.701	0.714	0.705	0.658	0			10.75	0.736	0.724	0.683	0.729	0.701	0.71	0.702	0.667	0
		11	0.754667	0.743833	0.691333	0.744667	0.711167	0.7115	0.713667	0.673	0			11	0.764	0.759	0.699	0.733	0.712	0.689	0.702	0.689	0			11	0.762	0.746	0.691	0.736	0.702	0.706	0.709	0.656	0			11	0.74	0.727	0.682	0.73	0.702	0.709	0.704	0.663	0
		11.25	0.757667	0.746167	0.690667	0.745167	0.712333	0.7085	0.713333	0.674	0			11.25	0.767	0.761	0.699	0.725	0.715	0.674	0.7	0.695	0			11.25	0.767	0.748	0.691	0.737	0.703	0.707	0.705	0.658	0			11.25	0.746	0.73	0.682	0.736	0.703	0.712	0.703	0.674	0
		11.5	0.764333	0.7495	0.691167	0.7455	0.7135	0.708167	0.713833	0.675833	0			11.5	0.773	0.765	0.7	0.725	0.72	0.68	0.711	0.7	0			11.5	0.772	0.752	0.691	0.737	0.704	0.711	0.706	0.66	0			11.5	0.75	0.733	0.682	0.738	0.704	0.711	0.702	0.674	0
		11.75	0.768	0.7515	0.690833	0.743167	0.714667	0.710333	0.7115	0.672833	0			11.75	0.777	0.765	0.701	0.721	0.719	0.688	0.715	0.697	0			11.75	0.775	0.753	0.69	0.735	0.706	0.715	0.712	0.663	0			11.75	0.754	0.735	0.682	0.733	0.706	0.711	0.703	0.673	0
		12	0.772667	0.7515	0.689833	0.742667	0.716	0.7085	0.710667	0.672333	0			12	0.782	0.765	0.7	0.718	0.726	0.68	0.719	0.699	0			12	0.78	0.753	0.69	0.739	0.704	0.714	0.711	0.662	0			12	0.757	0.735	0.681	0.734	0.707	0.711	0.703	0.686	0
		12.25	0.775833	0.751667	0.689333	0.742667	0.717333	0.710833	0.712833	0.673167	0			12.25	0.785	0.766	0.7	0.726	0.729	0.688	0.718	0.697	0			12.25	0.782	0.753	0.689	0.735	0.707	0.714	0.712	0.672	0			12.25	0.762	0.736	0.681	0.73	0.708	0.71	0.702	0.686	0
		12.5	0.777	0.752	0.687833	0.7425	0.716	0.710667	0.713	0.672667	0			12.5	0.783	0.767	0.699	0.724	0.721	0.691	0.711	0.694	0			12.5	0.784	0.754	0.687	0.741	0.707	0.714	0.715	0.669	0			12.5	0.764	0.736	0.679	0.729	0.707	0.707	0.703	0.695	0
		12.75	0.7785	0.752	0.687833	0.740667	0.715667	0.709667	0.714667	0.673833	0			12.75	0.786	0.767	0.699	0.72	0.721	0.691	0.714	0.695	0			12.75	0.784	0.754	0.688	0.742	0.708	0.715	0.715	0.675	0			12.75	0.764	0.737	0.679	0.728	0.707	0.706	0.706	0.695	0
		13	0.778833	0.751833	0.686	0.739667	0.716	0.709167	0.7125	0.675667	0			13	0.786	0.766	0.698	0.713	0.726	0.693	0.696	0.692	0			13	0.785	0.755	0.686	0.738	0.707	0.715	0.721	0.681	0			13	0.764	0.737	0.677	0.732	0.706	0.71	0.706	0.692	0
		13.25	0.778167	0.7505	0.685667	0.738333	0.717167	0.709167	0.707833	0.6805	0			13.25	0.782	0.765	0.697	0.717	0.731	0.688	0.694	0.691	0			13.25	0.786	0.754	0.686	0.738	0.709	0.715	0.72	0.693	0			13.25	0.765	0.735	0.676	0.726	0.707	0.71	0.707	0.689	0
		13.5	0.78	0.748	0.684	0.739833	0.7175	0.708	0.706333	0.679833	0			13.5	0.797	0.764	0.696	0.721	0.73	0.685	0.697	0.689	0			13.5	0.785	0.751	0.684	0.742	0.711	0.713	0.72	0.691	0			13.5	0.764	0.734	0.676	0.728	0.706	0.709	0.707	0.685	0
		13.75	0.779	0.745667	0.682	0.737167	0.716667	0.7055	0.711167	0.681	0			13.75	0.796	0.762	0.694	0.714	0.732	0.679	0.692	0.69	0			13.75	0.784	0.748	0.682	0.737	0.711	0.711	0.717	0.697	0			13.75	0.766	0.732	0.674	0.728	0.706	0.711	0.714	0.68	0
		14	0.777333	0.742833	0.6815	0.734667	0.715167	0.704333	0.710833	0.682833	0			14	0.793	0.76	0.694	0.706	0.73	0.683	0.7	0.689	0			14	0.783	0.745	0.683	0.736	0.711	0.708	0.715	0.697	0			14	0.765	0.728	0.672	0.726	0.705	0.709	0.71	0.68	0
		14.25	0.777333	0.740167	0.6805	0.732833	0.713833	0.705333	0.7125	0.684	0			14.25	0.794	0.758	0.694	0.7	0.728	0.686	0.698	0.686	0			14.25	0.782	0.743	0.681	0.736	0.708	0.709	0.711	0.696	0			14.25	0.763	0.725	0.672	0.725	0.704	0.71	0.718	0.684	0
		14.5	0.777833	0.737667	0.6795	0.732167	0.713833	0.704	0.710667	0.688	0			14.5	0.797	0.755	0.693	0.694	0.728	0.685	0.689	0.694	0			14.5	0.783	0.741	0.68	0.736	0.712	0.711	0.711	0.7	0			14.5	0.764	0.723	0.671	0.727	0.703	0.709	0.715	0.685	0
		14.75	0.776667	0.735167	0.678167	0.7295	0.712667	0.705833	0.712667	0.684333	0			14.75	0.8	0.753	0.692	0.686	0.725	0.69	0.697	0.691	0			14.75	0.784	0.739	0.679	0.734	0.712	0.713	0.713	0.697	0			14.75	0.763	0.72	0.67	0.724	0.703	0.708	0.716	0.683	0
		15	0.776167	0.732667	0.677	0.73	0.709833	0.704333	0.7105	0.687833	0			15	0.799	0.751	0.692	0.694	0.721	0.69	0.697	0.695	0			15	0.783	0.737	0.678	0.733	0.708	0.713	0.711	0.693	0			15	0.76	0.717	0.668	0.724	0.699	0.707	0.716	0.683	0
		15.25	0.7765	0.730333	0.6755	0.732167	0.708667	0.704167	0.711667	0.687667	0			15.25	0.798	0.75	0.691	0.713	0.718	0.693	0.698	0.695	0			15.25	0.781	0.735	0.676	0.734	0.707	0.71	0.713	0.692	0			15.25	0.761	0.715	0.667	0.722	0.698	0.707	0.72	0.686	0
		15.5	0.7765	0.728667	0.6745	0.733	0.706833	0.704833	0.712	0.691333	0			15.5	0.798	0.75	0.692	0.712	0.717	0.695	0.698	0.691	0			15.5	0.782	0.733	0.675	0.735	0.705	0.711	0.714	0.688	0			15.5	0.761	0.713	0.666	0.726	0.697	0.709	0.719	0.691	0
		15.75	0.775667	0.725667	0.672667	0.730167	0.7055	0.704333	0.710667	0.690333	0			15.75	0.796	0.749	0.691	0.703	0.718	0.699	0.694	0.689	0			15.75	0.783	0.73	0.673	0.733	0.703	0.712	0.714	0.695	0			15.75	0.758	0.71	0.663	0.724	0.696	0.708	0.719	0.687	0
		16	0.776	0.724667	0.671	0.728333	0.704833	0.704833	0.7125	0.690833	0			16	0.796	0.748	0.69	0.699	0.719	0.698	0.702	0.684	0			16	0.783	0.729	0.671	0.732	0.703	0.715	0.713	0.689	0			16	0.758	0.709	0.662	0.722	0.696	0.707	0.718	0.685	0
		16.25	0.775167	0.721333	0.6695	0.727	0.703667	0.702167	0.709667	0.690667	0			16.25	0.798	0.745	0.689	0.696	0.715	0.693	0.692	0.673	0			16.25	0.782	0.727	0.669	0.732	0.701	0.715	0.711	0.688	0			16.25	0.758	0.706	0.66	0.722	0.694	0.702	0.718	0.686	0
		16.5	0.775667	0.7195	0.668	0.725833	0.703	0.702667	0.708333	0.6915	0			16.5	0.801	0.743	0.687	0.7	0.716	0.694	0.695	0.667	0			16.5	0.783	0.725	0.668	0.729	0.7	0.717	0.711	0.688	0			16.5	0.756	0.705	0.658	0.72	0.695	0.705	0.718	0.688	0
		16.75	0.775167	0.718	0.666833	0.726	0.701	0.701333	0.706833	0.688	0			16.75	0.8	0.742	0.688	0.714	0.714	0.695	0.693	0.654	0			16.75	0.782	0.723	0.666	0.725	0.699	0.717	0.711	0.685	0			16.75	0.757	0.703	0.657	0.718	0.691	0.704	0.715	0.686	0
		17	0.7735	0.715333	0.665167	0.725667	0.699167	0.7015	0.705833	0.685667	0			17	0.798	0.739	0.686	0.71	0.713	0.694	0.694	0.64	0			17	0.781	0.721	0.665	0.728	0.695	0.718	0.71	0.681	0			17	0.755	0.7	0.656	0.719	0.689	0.702	0.716	0.681	0
		17.25	0.7715	0.713333	0.662833	0.721833	0.698	0.699667	0.703833	0.683167	0			17.25	0.795	0.738	0.684	0.705	0.709	0.692	0.689	0.636	0			17.25	0.779	0.719	0.663	0.724	0.696	0.716	0.71	0.679	0			17.25	0.754	0.698	0.653	0.715	0.688	0.7	0.714	0.675	0
		17.5	0.769833	0.711833	0.662333	0.7225	0.696833	0.699333	0.703667	0.681833	0			17.5	0.789	0.734	0.684	0.714	0.709	0.692	0.693	0.63	0			17.5	0.778	0.718	0.662	0.724	0.694	0.715	0.708	0.678	0			17.5	0.752	0.698	0.653	0.714	0.688	0.699	0.713	0.672	0
		17.75	0.767333	0.708333	0.660667	0.72	0.6945	0.696833	0.702167	0.681667	0			17.75	0.786	0.732	0.684	0.711	0.709	0.691	0.693	0.64	0			17.75	0.774	0.715	0.66	0.724	0.692	0.713	0.708	0.675	0			17.75	0.751	0.694	0.651	0.713	0.685	0.696	0.711	0.667	0
		18	0.7655	0.706333	0.659833	0.717167	0.693	0.696	0.7005	0.681833	0			18	0.782	0.729	0.684	0.703	0.706	0.689	0.691	0.654	0			18	0.774	0.714	0.659	0.722	0.69	0.712	0.708	0.674	0			18	0.75	0.693	0.651	0.711	0.685	0.694	0.709	0.666	0
		18.25	0.765	0.704333	0.658	0.714	0.692	0.693	0.700333	0.679	0			18.25	0.783	0.727	0.682	0.692	0.705	0.683	0.693	0.659	0			18.25	0.773	0.712	0.658	0.723	0.69	0.709	0.708	0.671	0			18.25	0.749	0.691	0.649	0.712	0.684	0.693	0.708	0.661	0
		18.5	0.763333	0.702333	0.6565	0.714167	0.690167	0.691333	0.695667	0.677	0			18.5	0.781	0.726	0.68	0.702	0.704	0.681	0.688	0.663	0			18.5	0.771	0.708	0.656	0.72	0.687	0.707	0.707	0.666	0			18.5	0.747	0.689	0.648	0.712	0.682	0.691	0.704	0.657	0
		18.75	0.762	0.700667	0.655	0.711833	0.689167	0.689667	0.695333	0.677	0			18.75	0.779	0.721	0.679	0.697	0.702	0.683	0.687	0.664	0			18.75	0.771	0.708	0.656	0.719	0.687	0.705	0.705	0.664	0			18.75	0.746	0.687	0.645	0.71	0.681	0.687	0.703	0.658	0
		19	0.759333	0.697333	0.652833	0.710167	0.686167	0.689167	0.692	0.677	0			19	0.778	0.719	0.678	0.697	0.699	0.685	0.673	0.665	0			19	0.769	0.705	0.653	0.72	0.685	0.704	0.705	0.661	0			19	0.744	0.684	0.643	0.708	0.678	0.688	0.699	0.659	0
		19.25	0.757667	0.6955	0.651667	0.708333	0.684667	0.686833	0.691333	0.675833	0			19.25	0.776	0.719	0.677	0.693	0.699	0.683	0.674	0.666	0			19.25	0.768	0.702	0.652	0.719	0.684	0.701	0.703	0.66	0			19.25	0.742	0.683	0.643	0.707	0.676	0.685	0.698	0.661	0
		19.5	0.755333	0.692333	0.65	0.706167	0.6825	0.684667	0.6905	0.6725	0			19.5	0.775	0.714	0.675	0.693	0.696	0.68	0.682	0.665	0			19.5	0.765	0.701	0.651	0.716	0.682	0.699	0.7	0.656	0			19.5	0.74	0.679	0.639	0.705	0.673	0.683	0.694	0.661	0
		19.75	0.753833	0.690333	0.647833	0.704167	0.681333	0.684333	0.690333	0.6745	0			19.75	0.775	0.713	0.675	0.688	0.695	0.688	0.687	0.669	0			19.75	0.763	0.698	0.648	0.718	0.68	0.697	0.698	0.657	0			19.75	0.738	0.678	0.638	0.703	0.672	0.681	0.692	0.663	0
		20	0.7515	0.688333	0.6465	0.702	0.6795	0.682667	0.6855	0.6745	0			20	0.774	0.71	0.673	0.688	0.693	0.688	0.665	0.671	0			20	0.761	0.696	0.648	0.714	0.679	0.694	0.696	0.661	0			20	0.736	0.676	0.637	0.702	0.671	0.679	0.689	0.663	0
		20.25	0.749833	0.686833	0.645333	0.698833	0.676667	0.680167	0.682833	0.674167	0			20.25	0.774	0.711	0.672	0.681	0.69	0.684	0.658	0.676	0			20.25	0.759	0.695	0.646	0.713	0.677	0.693	0.693	0.662	0			20.25	0.734	0.674	0.636	0.7	0.668	0.677	0.687	0.663	0
		20.5	0.7475	0.683167	0.643667	0.698667	0.675333	0.6795	0.680833	0.674333	0			20.5	0.772	0.706	0.672	0.69	0.689	0.692	0.663	0.679	0			20.5	0.757	0.692	0.644	0.711	0.676	0.69	0.693	0.664	0			20.5	0.731	0.671	0.634	0.698	0.667	0.675	0.685	0.661	0
		20.75	0.746	0.681167	0.641333	0.696	0.673	0.6765	0.679833	0.669333	0			20.75	0.773	0.704	0.668	0.685	0.687	0.684	0.671	0.678	0			20.75	0.755	0.69	0.642	0.709	0.673	0.689	0.69	0.662	0			20.75	0.729	0.669	0.632	0.696	0.664	0.673	0.682	0.657	0
		21	0.744667	0.679167	0.640333	0.6945	0.6705	0.6735	0.68	0.670667	0			21	0.774	0.703	0.669	0.685	0.684	0.679	0.674	0.678	0			21	0.753	0.689	0.64	0.708	0.671	0.686	0.688	0.668	0			21	0.728	0.667	0.631	0.694	0.663	0.671	0.679	0.664	0
		21.25	0.742167	0.676833	0.6385	0.6925	0.668	0.672333	0.677667	0.670167	0			21.25	0.773	0.7	0.667	0.687	0.683	0.683	0.679	0.679	0			21.25	0.751	0.686	0.639	0.707	0.668	0.684	0.685	0.673	0			21.25	0.725	0.665	0.629	0.692	0.66	0.669	0.675	0.666	0
		21.5	0.739167	0.674667	0.637	0.690333	0.6665	0.6705	0.676	0.669333	0			21.5	0.764	0.697	0.664	0.684	0.682	0.677	0.68	0.677	0			21.5	0.75	0.684	0.638	0.705	0.667	0.682	0.683	0.674	0			21.5	0.723	0.663	0.627	0.69	0.658	0.668	0.674	0.67	0
		21.75	0.738	0.672833	0.635833	0.691	0.665667	0.667333	0.674667	0.670167	0			21.75	0.77	0.697	0.664	0.699	0.681	0.672	0.678	0.677	0			21.75	0.747	0.682	0.636	0.703	0.666	0.68	0.682	0.677	0			21.75	0.721	0.661	0.626	0.688	0.658	0.664	0.672	0.672	0
		22	0.7365	0.671	0.633833	0.688	0.664	0.665667	0.672833	0.6685	0			22	0.771	0.695	0.662	0.697	0.681	0.667	0.679	0.675	0			22	0.745	0.681	0.634	0.701	0.665	0.678	0.679	0.676	0			22	0.719	0.66	0.624	0.685	0.656	0.664	0.669	0.67	0
		22.25	0.734	0.668333	0.6325	0.687333	0.661333	0.6625	0.672833	0.6665	0			22.25	0.767	0.692	0.661	0.699	0.677	0.664	0.679	0.673	0			22.25	0.743	0.678	0.633	0.7	0.662	0.675	0.678	0.675	0			22.25	0.717	0.656	0.622	0.685	0.654	0.66	0.666	0.667	0
		22.5	0.731833	0.666	0.630667	0.685167	0.659	0.660833	0.6715	0.665167	0			22.5	0.764	0.69	0.659	0.698	0.676	0.665	0.68	0.672	0			22.5	0.741	0.676	0.631	0.698	0.66	0.672	0.676	0.673	0			22.5	0.715	0.654	0.62	0.682	0.651	0.659	0.664	0.667	0
		22.75	0.728833	0.663667	0.628667	0.681167	0.657167	0.659	0.67	0.663	0			22.75	0.76	0.687	0.656	0.688	0.674	0.665	0.679	0.67	0			22.75	0.739	0.674	0.63	0.696	0.659	0.671	0.675	0.672	0			22.75	0.713	0.652	0.619	0.68	0.65	0.657	0.663	0.663	0
		23	0.727333	0.661667	0.627833	0.681333	0.6555	0.6575	0.669167	0.663	0			23	0.76	0.687	0.656	0.696	0.672	0.664	0.682	0.67	0			23	0.738	0.671	0.628	0.695	0.657	0.669	0.674	0.673	0			23	0.711	0.65	0.618	0.679	0.648	0.655	0.662	0.661	0
		23.25	0.725333	0.659833	0.625833	0.678833	0.6535	0.6565	0.667	0.6615	0			23.25	0.759	0.685	0.654	0.695	0.671	0.665	0.683	0.669	0			23.25	0.735	0.67	0.626	0.693	0.656	0.669	0.672	0.672	0			23.25	0.709	0.648	0.616	0.676	0.647	0.654	0.659	0.657	0
		23.5	0.723833	0.6575	0.6245	0.677167	0.652167	0.654667	0.666167	0.661	0			23.5	0.759	0.683	0.654	0.695	0.67	0.667	0.682	0.668	0			23.5	0.734	0.668	0.625	0.691	0.655	0.665	0.671	0.669	0			23.5	0.707	0.646	0.614	0.675	0.645	0.652	0.659	0.657	0
		23.75	0.721333	0.6555	0.622333	0.674333	0.651167	0.653833	0.663167	0.659167	0			23.75	0.755	0.681	0.651	0.688	0.668	0.669	0.679	0.666	0			23.75	0.732	0.666	0.623	0.689	0.654	0.664	0.669	0.668	0			23.75	0.705	0.643	0.612	0.673	0.644	0.65	0.655	0.655	0
		24	0.719667	0.6535	0.621167	0.672	0.648167	0.653167	0.661833	0.657833	0			24	0.754	0.679	0.649	0.688	0.666	0.672	0.678	0.665	0			24	0.731	0.664	0.622	0.686	0.651	0.663	0.668	0.667	0			24	0.703	0.641	0.611	0.67	0.641	0.649	0.653	0.651	0
			F2365	MQ140033	POI	INT	ANT	ARD1	ARD3	ARD6
		max growth rate	0.802745	0.929767	0.908616	0.724909	0.826059	0.753008	0.737792	0.768716	#DIV/0!
															F2365	MQ140033	POI	INT	ANT	ARD1	ARD3	ARD6	BHI				F2365	MQ140033	POI	INT	ANT	ARD1	ARD3	ARD6	BHI				F2365	MQ140033	POI	INT	ANT	ARD1	ARD3	ARD6	BHI
		Max	0.786757	0.91258	0.880359	0.725512	0.833599	0.753772	0.767255	0.77319	#DIV/0!			0.25	0.374693	0.635989	0.528067	0.492476	0.528067	0.435318	0.438255	0.464306	#DIV/0!			0.25	0.390866	0.610909	0.572519	0.459532	0.597837	0.464306	0.390866	0.464306	#DIV/0!			0.25	0.361013	0.593064	0.535518	0.340927	0.528067	0.419854	0.390866	0.405465	#DIV/0!
		Max	0.812878	0.94833	1.00265	0.693147	0.841067	0.753772	0.672944	0.751416	#DIV/0!			0.5	0.619039	0.847298	0.693147	0.693147	0.735707	0.693147	0.641854	0.646627	#DIV/0!			0.5	0.578078	0.793231	0.648695	0.650588	0.735707	0.670158	0.62253	0.670158	#DIV/0!			0.5	0.646627	0.875469	0.625706	0.523248	0.693147	0.670158	0.597837	0.648695	#DIV/0!
		Max	0.81093	0.856652	0.933784	0.678477	0.844547	0.741937	0.713766	0.772397	#DIV/0!			0.75	0.713766	0.796331	0.595983	0.71295	0.635989	0.753772	0.759105	0.77319	#DIV/0!			0.75	0.693147	0.77319	0.554311	0.635989	0.653926	0.753772	0.672944	0.751416	#DIV/0!			0.75	0.81093	0.770108	0.554311	0.480973	0.570545	0.672944	0.713766	0.770108	#DIV/0!
		Max	0.829279	0.900787	0.863298	0.693147	0.838958	0.712565	0.733969	0.747214	#DIV/0!			1	0.710847	0.728239	0.563935	0.658056	0.58103	0.65678	0.767255	0.693147	#DIV/0!			1	0.624154	0.693147	0.510826	0.577315	0.563935	0.602996	0.640037	0.67634	#DIV/0!			1	0.693147	0.693147	0.510826	0.479573	0.559616	0.56453	0.619039	0.743578	#DIV/0!
		Max	0.798921	1.01764	0.897363	0.77723	0.797408	0.763765	0.812878	0.775839	#DIV/0!			1.25	0.677399	0.764099	0.640503	0.575364	0.584934	0.584513	0.660357	0.603535	#DIV/0!			1.25	0.632523	0.707332	0.526093	0.581922	0.545227	0.555526	0.551177	0.634307	#DIV/0!			1.25	0.708185	0.693147	0.505936	0.497403	0.584934	0.538997	0.534082	0.635989	#DIV/0!
		Max	0.777705	0.942608	0.874242	0.781943	0.800778	0.792238	0.725937	0.792238	#DIV/0!			1.5	0.626898	0.728239	0.658462	0.546544	0.583146	0.538997	0.581922	0.579818	#DIV/0!			1.5	0.617161	0.716678	0.62253	0.553385	0.583146	0.515466	0.520534	0.608248	#DIV/0!			1.5	0.681171	0.693147	0.704708	0.476924	0.658462	0.50148	0.530628	0.61026	#DIV/0!
														1.75	0.596816	0.750306	0.752571	0.579034	0.722135	0.498991	0.5193	0.548566	#DIV/0!			1.75	0.620576	0.740104	0.774825	0.622051	0.751416	0.510826	0.502629	0.573003	#DIV/0!			1.75	0.626136	0.781701	0.850333	0.627396	0.81575	0.562527	0.490206	0.585727	#DIV/0!
														2	0.629778	0.866811	0.807091	0.65678	0.758744	0.655407	0.507248	0.630905	#DIV/0!			2	0.710847	0.825636	0.890507	0.684337	0.807091	0.654681	0.546544	0.658661	#DIV/0!			2	0.778669	0.842679	0.897942	0.66905	0.826679	0.702903	0.602633	0.659811	#DIV/0!
														2.25	0.732063	0.862832	0.789685	0.708651	0.807751	0.676618	0.615186	0.723919	#DIV/0!			2.25	0.775591	0.896375	0.952009	0.678332	0.841067	0.693147	0.64985	0.737599	#DIV/0!			2.25	0.79252	0.856652	0.933784	0.665748	0.807751	0.741937	0.658056	0.750306	#DIV/0!
														2.5	0.784714	0.90937	0.880359	0.725512	0.813511	0.672094	0.663294	0.751416	#DIV/0!			2.5	0.805065	0.94833	0.963919	0.686878	0.828856	0.693147	0.663733	0.736498	#DIV/0!			2.5	0.762943	0.833815	0.932255	0.675755	0.825207	0.727753	0.663294	0.770337	#DIV/0!
														2.75	0.784363	0.91258	0.856867	0.720249	0.81831	0.699082	0.686798	0.757686	#DIV/0!			2.75	0.809735	0.93267	1.00265	0.693147	0.829622	0.699012	0.661797	0.744972	#DIV/0!			2.75	0.760158	0.838787	0.930731	0.678477	0.844547	0.698944	0.674219	0.772397	#DIV/0!
														3	0.786757	0.880889	0.809219	0.725041	0.833599	0.663877	0.698509	0.742374	#DIV/0!			3	0.812878	0.885154	0.925206	0.693147	0.805789	0.688233	0.67187	0.727633	#DIV/0!			3	0.760499	0.85027	0.905866	0.660086	0.828142	0.673539	0.661059	0.738704	#DIV/0!
														3.25	0.777292	0.850595	0.764183	0.708415	0.787299	0.680568	0.688633	0.719317	#DIV/0!			3.25	0.798867	0.827397	0.816761	0.678109	0.771265	0.672443	0.661684	0.700367	#DIV/0!			3.25	0.748991	0.8457	0.794743	0.668541	0.795957	0.635989	0.665996	0.686179	#DIV/0!
														3.5	0.741937	0.718291	0.693147	0.683547	0.740955	0.671641	0.674026	0.689998	#DIV/0!			3.5	0.755846	0.699881	0.709295	0.674099	0.730511	0.661398	0.647338	0.671707	#DIV/0!			3.5	0.742472	0.748167	0.733064	0.654394	0.753165	0.637189	0.670158	0.634307	#DIV/0!
														3.75	0.693147	0.553757	0.638626	0.654995	0.572735	0.635292	0.627334	0.634149	#DIV/0!			3.75	0.702671	0.562191	0.552396	0.658338	0.570724	0.63908	0.620508	0.619816	#DIV/0!			3.75	0.69083	0.572613	0.557052	0.616383	0.597837	0.6119	0.634114	0.571786	#DIV/0!
														4	0.642973	0.396415	0.533846	0.606543	0.441586	0.577836	0.57101	0.582435	#DIV/0!			4	0.651433	0.423376	0.423061	0.605331	0.485772	0.589427	0.567267	0.564447	#DIV/0!			4	0.621688	0.406454	0.444609	0.577463	0.476806	0.569468	0.599195	0.51889	#DIV/0!
														4.25	0.480909	0.232483	0.416829	0.47849	0.317663	0.543207	0.520731	0.435752	#DIV/0!			4.25	0.481267	0.28831	0.331291	0.480835	0.33771	0.537252	0.529822	0.415012	#DIV/0!			4.25	0.472397	0.222664	0.349074	0.441579	0.344242	0.501539	0.54775	0.39138	#DIV/0!
														4.5	0.358756	0.169828	0.282792	0.356032	0.177395	0.415081	0.461765	0.327873	#DIV/0!			4.5	0.373657	0.20189	0.233615	0.370679	0.206875	0.418522	0.468538	0.318172	#DIV/0!			4.5	0.34484	0.135937	0.19671	0.328626	0.203535	0.383646	0.480127	0.310155	#DIV/0!
														4.75	0.240429	0.13753	0.188052	0.251623	0.169603	0.310155	0.373204	0.228653	#DIV/0!			4.75	0.25578	0.152385	0.151485	0.247371	0.18619	0.312826	0.382369	0.223144	#DIV/0!			4.75	0.223607	0.145852	0.162622	0.22739	0.170893	0.282181	0.359374	0.227435	#DIV/0!
														5	0.145484	0.116211	0.148974	0.160071	0.142361	0.229788	0.304905	0.134446	#DIV/0!			5	0.129212	0.14139	0.104779	0.164449	0.128763	0.228593	0.322879	0.132929	#DIV/0!			5	0.129149	0.133037	0.119275	0.146711	0.13088	0.213574	0.295117	0.143422	#DIV/0!
														5.25	0.150736	0.119738	0.110432	0.14607	0.124791	0.128617	0.218833	0.13383	#DIV/0!			5.25	0.1415	0.123833	0.0836042	0.157824	0.131209	0.151703	0.256973	0.133234	#DIV/0!			5.25	0.119994	0.126066	0.0981523	0.146603	0.108005	0.146488	0.214084	0.140892	#DIV/0!
														5.5	0.153854	0.130192	0.111226	0.132686	0.143512	0.132035	0.144722	0.113734	#DIV/0!			5.5	0.113125	0.12042	0.0817136	0.126594	0.125046	0.146711	0.216766	0.110751	#DIV/0!			5.5	0.0870114	0.127908	0.0904282	0.138715	0.0998005	0.147828	0.142781	0.111343	#DIV/0!
														5.75	0.156452	0.137249	0.101783	0.110316	0.150143	0.114969	0.129425	0.110184	#DIV/0!			5.75	0.0944758	0.0991576	0.0852304	0.104935	0.111327	0.134941	0.194706	0.0933319	#DIV/0!			5.75	0.0853092	0.0985517	0.0820544	0.138287	0.0879688	0.157186	0.170857	0.0997775	#DIV/0!
														6	0.142198	0.124952	0.0829663	0.0990909	0.146429	0.100714	0.099553	0.108979	#DIV/0!			6	0.0837381	0.0852976	0.0884647	0.0938188	0.092264	0.13787	0.162629	0.0945427	#DIV/0!			6	0.0782328	0.0813727	0.0738646	0.135058	0.0871663	0.150913	0.150334	0.118015	#DIV/0!
														6.25	0.135861	0.108481	0.0825043	0.0947568	0.135624	0.115865	0.0927544	0.123565	#DIV/0!			6.25	0.0719976	0.0722046	0.0881484	0.10075	0.0782328	0.129848	0.134051	0.115702	#DIV/0!			6.25	0.0715808	0.071809	0.0708831	0.131306	0.0908128	0.163837	0.15812	0.143238	#DIV/0!
														6.5	0.115999	0.09257	0.0714022	0.106543	0.112819	0.129593	0.0943528	0.127428	#DIV/0!			6.5	0.064114	0.0582383	0.0863155	0.101846	0.0727286	0.129705	0.095668	0.119574	#DIV/0!			6.5	0.0719976	0.0559698	0.0647424	0.128519	0.095636	0.170626	0.162727	0.140712	#DIV/0!
														6.75	0.104671	0.0780427	0.0625204	0.123569	0.0982787	0.153565	0.0997895	0.134269	#DIV/0!			6.75	0.0662066	0.0575139	0.0860578	0.119059	0.0780479	0.131063	0.110922	0.136744	#DIV/0!			6.75	0.0675153	0.0504839	0.0608137	0.127981	0.0969038	0.15847	0.142438	0.14581	#DIV/0!
														7	0.0959201	0.0719515	0.0721725	0.14222	0.0828499	0.156714	0.106972	0.134009	#DIV/0!			7	0.0635134	0.0520791	0.0694188	0.11944	0.0829069	0.124494	0.11674	0.136167	#DIV/0!			7	0.0631789	0.0482584	0.0524003	0.112629	0.0848796	0.148017	0.127298	0.136773	#DIV/0!
														7.25	0.0902634	0.0662893	0.0646356	0.147274	0.0811678	0.14118	0.118658	0.129603	#DIV/0!			7.25	0.0701769	0.0498216	0.0562031	0.112747	0.0849189	0.126356	0.119801	0.142977	#DIV/0!			7.25	0.0667975	0.0476647	0.0426244	0.105187	0.083248	0.129325	0.0924809	0.128403	#DIV/0!
														7.5	0.0793098	0.0548692	0.0522117	0.127975	0.0751311	0.121256	0.127527	0.131968	#DIV/0!			7.5	0.0692052	0.0463115	0.0434525	0.106768	0.0753889	0.129049	0.13062	0.14465	#DIV/0!			7.5	0.0641346	0.0441136	0.0345639	0.0850552	0.0722449	0.109629	0.0781382	0.117207	#DIV/0!
														7.75	0.0733313	0.0526437	0.041549	0.114549	0.0693048	0.0874506	0.129099	0.139537	#DIV/0!			7.75	0.0664897	0.0443204	0.0251679	0.0956193	0.0664337	0.112772	0.107596	0.142986	#DIV/0!			7.75	0.0632439	0.0421749	0.0253934	0.0765401	0.061748	0.100001	0.0763223	0.109373	#DIV/0!
														8	0.0748699	0.0475937	0.0205286	0.0921808	0.0622423	0.0676268	0.130583	0.141651	#DIV/0!			8	0.0669395	0.0438026	0.0206497	0.0886656	0.0531636	0.106196	0.0954619	0.149113	#DIV/0!			8	0.0638515	0.0416727	0.0163816	0.0779615	0.0548082	0.088269	0.0808194	0.105846	#DIV/0!
														8.25	0.0662112	0.0455919	0.0115776	0.0839547	0.0539883	0.0535408	0.121661	0.100161	#DIV/0!			8.25	0.0584962	0.0404095	0.0132064	0.0866074	0.0479852	0.0856554	0.0655461	0.113673	#DIV/0!			8.25	0.0553619	0.0382963	0.011852	0.0722118	0.04652	0.0742251	0.0754166	0.086881	#DIV/0!
														8.5	0.0693838	0.0423792	0.00435099	0.0765565	0.041944	0.0524346	0.107045	0.0883146	#DIV/0!			8.5	0.0577361	0.0400626	0.00730463	0.0878022	0.0414874	0.0712963	0.0460204	0.0788512	#DIV/0!			8.5	0.0502321	0.0379608	0.00294985	0.0683773	0.0400945	0.0574246	0.0724726	0.058182	#DIV/0!
														8.75	0.069666	0.0391111	0.010123	0.0591889	0.0286964	0.0410152	0.105524	0.0467922	#DIV/0!			8.75	0.0512933	0.0382754	0.00583092	0.0730034	0.0381278	0.0570725	0.0274407	0.0396237	#DIV/0!			8.75	0.0495728	0.0376311	0.00441502	0.0484321	0.0338517	0.0412587	0.0634397	0.0222726	#DIV/0!
														9	0.0442673	0.0373229	0.0101084	0.0622037	0.0142656	0.0528073	0.09111	0.0201156	#DIV/0!			9	0.0491327	0.0364697	0.00727276	0.0645385	0.0334577	0.0455626	0.0254695	-0.00578873	#DIV/0!			9	0.0474568	0.0329779	0.00735838	0.0375224	0.030637	0.0509092	0.047014	-0.0102415	#DIV/0!
														9.25	0.0369146	0.0328797	0.00287357	0.0610552	0.00848661	0.0627597	0.0745502	0.0274782	#DIV/0!			9.25	0.0444518	0.0320139	0.00581397	0.0392207	0.0245855	0.0380719	0.0209275	-0.03945	#DIV/0!			9.25	0.0441353	0.028492	0.00440853	0.0328366	0.0231894	0.0562278	0.0482748	-0.0395077	#DIV/0!
														9.5	0.0135872	0.0313164	0.00864559	0.065712	0.00705719	0.0498216	0.0687908	-0.0144303	#DIV/0!			9.5	0.0425596	0.0303891	0.00580553	0.0229236	0.0144095	0.0331204	0.0222396	-0.06349	#DIV/0!			9.5	0.0423194	0.0282505	0.00587373	0.0297262	0.0201736	0.0543053	0.0402139	-0.0339016	#DIV/0!
														9.75	-0.00946593	0.0296918	0.00430726	0.0585942	0.00564176	0.0423664	0.0404095	-0.0143887	#DIV/0!			9.75	0.040822	0.0247265	0.00579712	0.0199153	0.00716849	0.0400626	0.0498637	-0.0592766	#DIV/0!			9.75	0.0376876	0.0238608	0.00439561	0.0420819	0.0143681	0.0567425	0.0324512	-0.0237753	#DIV/0!
														10	0.0107673	0.0228045	0.00143575	0.0276643	0.0112677	0.032741	0.0172666	-0.00857148	#DIV/0!			10	0.0349968	0.0204506	0.00144823	0.0224729	0.00285714	0.0255333	0.0420047	-0.0460363	#DIV/0!			10	0.0331522	0.0209359	0.0014652	0.0320585	0.00715823	0.0358461	0.0392207	-0.0193028	#DIV/0!
														10.25	0.0251836	0.0226525	0.00286533	0.00959569	0.00281294	0.0220112	0.00858374	-0.0172666	#DIV/0!			10.25	0.0347164	0.0216811	0.00144823	0.0472967	0.00285307	0.0142656	0.0476625	-0.0226083	#DIV/0!			10.25	0.0301806	0.0208486	0	0.0249666	0.0057143	0.0199437	0.0361572	-0.0105027	#DIV/0!
														10.5	0.0344862	0.0199078	0.00286533	-0.0191263	0.00561011	-0.00739102	-0.00995033	0.010123	#DIV/0!			10.5	0.0304458	0.0175325	0	0.0429727	0.00570615	0.00141543	0.0331681	0.00304414	#DIV/0!			10.5	0.0299342	0.016575	-0.0014652	0.0261543	0.002849	0.0169976	0.0259381	0.0104401	#DIV/0!
														10.75	0.0490489	0.0171395	0.00286123	-0.0177722	0.0125788	0.00738011	0.00564176	0.0143887	#DIV/0!			10.75	0.0289113	0.0201484	-0.00144613	0.0373229	0.00569802	-0.00280899	0.0099645	0.0076046	#DIV/0!			10.75	0.0270287	0.0165066	-0.00292826	0.0136428	0.00427047	0.00564176	0.0186921	0.0134431	#DIV/0!
														11	0.0393752	0.0144835	0.00572248	-0.0165066	0.0069784	0.00729398	0.0197747	0	#DIV/0!			11	0.0248217	0.0160646	-0.00144823	0.0206193	0.00710735	0.00139958	0.00988011	0.00757006	#DIV/0!			11	0.0241622	0.0150791	-0.0014652	0.00547197	0.00710735	0.00140746	0.00142349	0.00895528	#DIV/0!
														11.25	0.023287	0.00787406	0.00142959	-0.0206761	0.0194721	-0.0131485	0.023928	0.0144095	#DIV/0!			11.25	0.0233474	0.00933963	-0.00144823	0.0040678	0.00284495	0.0112677	0.0028169	0.00910477	#DIV/0!			11.25	0.0227131	0.010944	-0.00146735	0.00546449	0.00709726	0.0028169	-0.00142146	0.0341026	#DIV/0!
														11.5	0.0231969	0.00654881	0.00142959	0.00137836	0.0193912	0.0205587	0.0253892	0.00287357	#DIV/0!			11.5	0.0193679	0.00666225	-0.00289855	-0.00271739	0.00567377	0.0098523	0.00988011	0.0210534	#DIV/0!			11.5	0.021221	0.00818558	-0.00146735	-0.00818558	0.0070872	-0.00281294	-0.00142349	0.0176475	#DIV/0!
														11.75	0.0128536	0.00261097	-0.00142959	-0.00138026	0.00138793	0.016047	0	-0.00860837	#DIV/0!			11.75	0.0154245	0.00265604	-0.00580553	0.00541273	0.00425231	0.00421053	0.0126673	0.0135442	#DIV/0!			11.75	0.0184946	0.00408442	-0.00440853	-0.0122701	0.00425231	-0.00564176	0.00142349	0.0306817	#DIV/0!
														12	0.0115164	0.00261097	-0.00285714	-0.00138793	0.00277778	0.00435099	-0.00139958	-0.00287357	#DIV/0!			12	0.011546	0.00132714	-0.00290276	0.00947874	0.00282886	0	0.00420463	0.0179377	#DIV/0!			12	0.0131754	0.00271739	-0.00440853	-0.00684465	0.00141543	-0.00705719	0.00425835	0.0321665	#DIV/0!
														12.25	0.00510205	0.00130634	-0.00286123	-0.00698815	0	0.0189372	-0.0325117	-0.0100648	#DIV/0!			12.25	0.0063898	0.00265252	-0.00581397	-0.0013541	0.00425231	0.00139958	0.0139667	0.0282968	#DIV/0!			12.25	0.00920454	0.00271739	-0.00589103	-0.00272851	-0.00141543	-0.00140746	0.00425835	0.00870833	#DIV/0!
														12.5	-0.00382898	-0.00130634	-0.00429492	-0.0124742	0.00273973	0	-0.0339976	-0.00864559	#DIV/0!			12.5	0.00510205	0.00132714	-0.00436364	0.00407333	0.00282486	0.00139958	0.0111733	0.0307717	#DIV/0!			12.5	0.00392928	-0.00135962	-0.00736923	-0.00549452	-0.00141343	0	0.00709726	0.00436364	#DIV/0!
														12.75	0.017722	-0.00391901	-0.00430108	-0.00415226	0.0124054	-0.00872099	-0.019887	-0.00723069	#DIV/0!			12.75	0.0012747	-0.00398672	-0.00437637	0.00134862	0.00564176	-0.00140154	0.00696867	0.0323558	#DIV/0!			12.75	0	-0.00272109	-0.00442805	-0.00137268	-0.00141543	0.00282486	0.00567377	-0.014493	#DIV/0!
														13	0.0126424	-0.00654025	-0.00717878	-0.00836825	0.0151414	-0.0175187	-0.031297	-0.00722025	#DIV/0!			13	0	-0.00798939	-0.00875918	-0.00676135	0.00422834	-0.00561011	0.0027933	0.0320727	#DIV/0!			13	0.00261438	-0.00680738	-0.00739102	0	-0.00141543	0.00705719	0.0112677	-0.021819	#DIV/0!
														13.25	0.00886643	-0.00786374	-0.00574714	-0.00986618	0.00549452	-0.0145351	0.00573067	-0.00434468	#DIV/0!			13.25	-0.00255102	-0.0133335	-0.00438277	-0.00271371	0.00564176	-0.00983845	-0.00835659	0.0232231	#DIV/0!			13.25	0.00130804	-0.0122868	-0.00741293	-0.0082305	-0.00141743	-0.00140944	0.00564973	-0.0174932	#DIV/0!
														13.5	0.0152287	-0.00919245	-0.00431345	-0.0239955	-0.00411241	-0.00291121	0.00574714	-0.0072622	#DIV/0!			13.5	-0.00510205	-0.0146963	-0.00731532	-0.00271371	-0.00141143	-0.00842702	-0.0125788	0.00431966	#DIV/0!			13.5	-0.0026178	-0.0136988	-0.00593474	-0.00137836	-0.00425231	0	0.0154389	-0.00728335	#DIV/0!
														13.75	0	-0.01185	-0.00431966	-0.0381672	-0.00274349	0	-0.0115441	0.00723069	#DIV/0!			13.75	-0.00255102	-0.013405	-0.00586512	-0.00811912	0.00140548	-0.00280899	-0.0125788	0.0129405	#DIV/0!			13.75	0	-0.0150998	-0.00742394	-0.00137457	-0.00425835	0	0.0112519	0	#DIV/0!
														14	0.00501254	-0.0118813	-0.002886	-0.0400053	-0.00960886	0.0160705	0.00719946	0.00144823	#DIV/0!			14	0	-0.0121051	-0.00440853	-0.00407886	0.00140548	0.00280899	-0.00559442	0	#DIV/0!			14	-0.00392414	-0.0165293	-0.0059524	-0.00550966	-0.00425835	-0.00422834	0.0027972	0.00440206	#DIV/0!
														14.25	0.00753772	-0.0119128	-0.002886	-0.0171433	-0.0124054	0.0101967	-0.00429492	0.00867057	#DIV/0!			14.25	0	-0.0107963	-0.00734757	-0.00408442	-0.00422834	0.00703733	-0.00561011	-0.00575541	#DIV/0!			14.25	-0.0065574	-0.0152252	-0.00597017	-0.00275862	-0.00854706	-0.00282486	0.0084152	0.00440206	#DIV/0!
														14.5	0.00502514	-0.0106102	-0.00433214	0.0184011	-0.0138315	0.0101524	0	0.0130342	#DIV/0!			14.5	-0.00127959	-0.0108255	-0.00736923	-0.00272109	-0.00141343	0.00140944	0.00280899	-0.0057637	#DIV/0!			14.5	-0.00262467	-0.0138891	-0.00746829	-0.00414652	-0.00855925	-0.0042343	0.00278164	0.00291971	#DIV/0!
														14.75	0.00125392	-0.00664454	-0.00144404	0.025606	-0.0152252	0.014493	0.0129778	-0.00433214	#DIV/0!			14.75	-0.00127796	-0.0108549	-0.00738011	-0.00135962	-0.00988011	0	0.00421053	-0.0172915	#DIV/0!			14.75	-0.00393443	-0.0139278	-0.00747947	-0.00137646	-0.00857148	0	0.00557882	0.00872099	#DIV/0!
														15	-0.00501254	-0.00532624	-0.00144613	0.0244793	-0.00970209	0.0129591	-0.00431345	-0.00289855	#DIV/0!			15	-0.00127632	-0.0122534	-0.0088758	-0.00136333	-0.012721	-0.00140351	0.00140154	-0.00287357	#DIV/0!			15	-0.00657465	-0.0139862	-0.0105027	0	-0.0100072	0	0.00418119	0.00583943	#DIV/0!
														15.25	-0.00376176	-0.00400267	-0.00289436	0.00717878	-0.00277778	0.0115275	0.00714799	-0.0159539	#DIV/0!			15.25	0	-0.0109142	-0.0103782	-0.00136519	-0.0070872	0.00280112	0.00280899	-0.00578873	#DIV/0!			15.25	-0.00263505	-0.0112203	-0.00902262	-0.00276625	-0.00430108	0	0.0027894	0.00292398	#DIV/0!
														15.5	0	-0.00668899	-0.00289855	-0.0241318	-0.00418703	0	-0.00863315	-0.0321665	#DIV/0!			15.5	0.00127959	-0.010944	-0.010409	-0.00272851	-0.00852278	0.00701757	-0.00280899	-0.00579712	#DIV/0!			15.5	-0.00394997	-0.0126673	-0.0105502	0	-0.00574714	-0.00709726	-0.00278164	0	#DIV/0!
														15.75	0.00375235	-0.00937716	-0.00725166	-0.0169976	-0.00139567	-0.00143989	-0.00430726	-0.0353498	#DIV/0!			15.75	0.00127796	-0.010974	-0.0104245	-0.00819677	-0.00711747	0.00840341	-0.00421053	0	#DIV/0!			15.75	-0.00659198	-0.0112836	-0.0120847	-0.0082988	-0.00287357	-0.00565772	-0.00139179	-0.00435099	#DIV/0!
														16	0.00501254	-0.00938974	-0.00435099	0.0155261	-0.00558661	-0.0057389	-0.00144196	-0.0521339	#DIV/0!			16	-0.00127796	-0.00963531	-0.0104557	-0.010974	-0.00570615	0.00699793	-0.00421053	-0.014493	#DIV/0!			16	-0.00132013	-0.00990808	-0.00909097	-0.00832182	-0.00720984	-0.00566574	-0.00557882	-0.00145666	#DIV/0!
														16.25	0.00250941	-0.0121051	-0.00581397	0.0156142	-0.00837994	-0.00574714	-0.0114614	-0.0664897	#DIV/0!			16.25	-0.00255755	-0.0110346	-0.0089821	-0.00547947	-0.011445	0.00418703	-0.00421645	-0.011679	#DIV/0!			16.25	-0.00396564	-0.0127752	-0.00910477	-0.00416378	-0.0101084	-0.00709726	-0.0027894	-0.00585653	#DIV/0!
														16.5	-0.00376648	-0.00944039	-0.00728335	0.0128481	-0.00842702	-0.00144404	-0.00434468	-0.0565468	#DIV/0!			16.5	-0.00384369	-0.0110651	-0.00900907	-0.0109891	-0.00715823	0.00139762	-0.00140746	-0.0131677	#DIV/0!			16.5	-0.00529102	-0.0113961	-0.0106627	-0.0097426	-0.00868312	-0.00285307	-0.00558661	-0.0161649	#DIV/0!
														16.75	-0.0150946	-0.012187	-0.00437637	0.0198026	-0.00982464	-0.002886	-0.00288185	-0.0570702	#DIV/0!			16.75	-0.00640617	-0.00970209	-0.00902262	-0.00688234	-0.00860837	-0.0027933	-0.00422834	-0.0146415	#DIV/0!			16.75	-0.00530505	-0.0099787	-0.0076278	-0.00836825	-0.010123	-0.00854706	-0.00698815	-0.0235305	#DIV/0!
														17	-0.0176549	-0.0135687	-0.00583092	-0.00421053	-0.00702744	-0.00577202	0	-0.0216392	#DIV/0!			17	-0.0102829	-0.0111267	-0.00904984	-0.00138026	-0.0100648	-0.00559442	-0.00422834	-0.0147061	#DIV/0!			17	-0.0079576	-0.0128849	-0.00917438	-0.00698815	-0.00872099	-0.0114287	-0.00561011	-0.0280876	#DIV/0!
														17.25	-0.0202539	-0.0136242	-0.00291971	-0.00990808	-0.00986618	-0.00723069	-0.00433214	0.0216392	#DIV/0!			17.25	-0.00900328	-0.00975617	-0.00906351	-0.00827591	-0.00722025	-0.00839166	-0.00282088	-0.0103322	#DIV/0!			17.25	-0.00664454	-0.0100503	-0.00765115	-0.0111889	-0.00582243	-0.0114614	-0.00982464	-0.0222726	#DIV/0!
														17.5	-0.0152094	-0.0150173	-0.00292826	-0.0186118	-0.00565772	-0.0130911	0.00578873	0.035525	#DIV/0!			17.5	-0.007732	-0.00978345	-0.00757006	-0.00138217	-0.00865806	-0.00982464	-0.00282088	-0.011852	#DIV/0!			17.5	-0.00665338	-0.0100793	-0.00614441	-0.00420463	-0.00583092	-0.0100503	-0.00843887	-0.0209589	#DIV/0!
														17.75	-0.0101912	-0.010959	-0.00586512	-0.0169496	-0.00707717	-0.0160236	-0.00724116	0.0510552	#DIV/0!			17.75	-0.00903815	-0.0140255	-0.00910477	-0.00554018	-0.0101377	-0.0112519	-0.00141343	-0.0178576	#DIV/0!			17.75	-0.00667114	-0.0129778	-0.00768643	-0.00280505	-0.00875918	-0.0115109	-0.0127031	-0.0225743	#DIV/0!
														18	-0.00894575	-0.0151414	-0.00733679	-0.019887	-0.00992212	-0.011645	-0.00869571	0.036814	#DIV/0!			18	-0.0038835	-0.00983845	-0.00607905	-0.00693003	-0.00725166	-0.0112836	-0.00424629	-0.0164305	#DIV/0!			18	-0.00668005	-0.0101377	-0.00925933	-0.00421645	-0.00585653	-0.0130154	-0.0113155	-0.0135851	#DIV/0!
														18.25	-0.00512822	-0.0138124	-0.00881063	-0.00857148	-0.0099645	-0.00582243	-0.0263945	0.0166797	#DIV/0!			18.25	-0.0064809	-0.0126852	-0.00914641	-0.00277393	-0.00727276	-0.0112996	-0.00424629	-0.0194763	#DIV/0!			18.25	-0.00803217	-0.0130721	-0.0123649	-0.00422834	-0.0102716	-0.00868312	-0.0142048	-0.0105661	#DIV/0!
														18.5	-0.00898018	-0.0110651	-0.00735838	0.00144404	-0.00854706	0	-0.0277999	0.0105661	#DIV/0!			18.5	-0.00648932	-0.0141445	-0.00916037	-0.00554786	-0.00873368	-0.0113476	-0.0070872	-0.0165293	#DIV/0!			18.5	-0.00938974	-0.011645	-0.00928799	-0.00704725	-0.0117648	-0.0116112	-0.014225	0	#DIV/0!
														18.75	-0.00771212	-0.0166671	-0.00738011	-0.0129034	-0.0114287	-0.00146951	-0.00875918	0.00301205	#DIV/0!			18.75	-0.00781254	-0.00993621	-0.00765115	-0.00557105	-0.00730463	-0.0113799	-0.00995033	-0.0151289	#DIV/0!			18.75	-0.009415	-0.0146201	-0.0139862	-0.00988011	-0.0132843	-0.011645	-0.0143064	0.00606982	#DIV/0!
														19	-0.00514802	-0.0111577	-0.00590844	-0.0129966	-0.0100216	0.00729398	0	0.00750191	#DIV/0!			19	-0.0104303	-0.014225	-0.0122701	-0.00139179	-0.0102415	-0.0114124	-0.0099787	-0.0105981	#DIV/0!			19	-0.0107818	-0.013187	-0.010912	-0.00990808	-0.013304	-0.00877199	-0.0157709	0.00757006	#DIV/0!
														19.25	-0.00515465	-0.0125964	-0.00740196	-0.0129966	-0.00862074	0.00437	-0.0119583	0.0089821	#DIV/0!			19.25	-0.0104576	-0.0128481	-0.00768643	-0.00836825	-0.00879771	-0.0143064	-0.0128481	0	#DIV/0!			19.25	-0.0108109	-0.0117648	-0.00937507	-0.00851069	-0.0103782	-0.0131677	-0.0144095	0.00605146	#DIV/0!
														19.5	-0.00258065	-0.0111889	-0.00741293	-0.0174677	-0.0129591	0.00146306	-0.0240252	0.0149034	#DIV/0!			19.5	-0.011788	-0.0100216	-0.00924506	-0.00837994	-0.0102866	-0.0114779	-0.0143269	0.00302572	#DIV/0!			19.5	-0.0108402	-0.0132647	-0.0109462	-0.00995033	-0.0119049	-0.0117476	-0.0158848	0.00302115	#DIV/0!
														19.75	-0.00387848	-0.0112677	-0.00445435	-0.0043384	-0.0101084	0.0174932	-0.0282547	0.0208341	#DIV/0!			19.75	-0.0105126	-0.0129219	-0.0108109	-0.00700774	-0.00883658	-0.0129591	-0.0100503	0.0121214	#DIV/0!			19.75	-0.0122367	-0.011852	-0.0078555	-0.0099787	-0.00895528	-0.0117822	-0.0130531	0	#DIV/0!
														20	-0.00258398	-0.0127031	-0.0104245	-0.00437	-0.0115776	-0.00583092	-0.0235652	0.0133632	#DIV/0!			20	-0.0105403	-0.0115275	-0.00930239	-0.012614	-0.0103475	-0.0115441	-0.0115275	0.00758154	#DIV/0!			20	-0.0122701	-0.0133632	-0.00944889	-0.0100072	-0.0119762	-0.011817	-0.0145563	-0.00909097	#DIV/0!
														20.25	0	-0.00990808	-0.00596127	-0.00437	-0.0130721	-0.0131677	0.0134431	0.0103782	#DIV/0!			20.25	-0.0105681	-0.0101084	-0.0124225	-0.00843887	-0.011852	-0.0115943	-0.0115608	0.0105343	#DIV/0!			20.25	-0.0109291	-0.013403	-0.00946379	-0.0114614	-0.0119941	-0.011852	-0.0146201	0.00150716	#DIV/0!
														20.5	-0.00129283	-0.0155921	-0.00746829	0.00877199	-0.0101967	-0.00146306	0.0314162	0.00442805	#DIV/0!			20.5	-0.0105961	-0.0130342	-0.010895	-0.00845075	-0.0133831	-0.0130721	-0.0116112	0.0164798	#DIV/0!			20.5	-0.0123374	-0.0134431	-0.0110673	-0.0114944	-0.0120483	-0.0118872	-0.0176216	0.00451468	#DIV/0!
														20.75	-0.0104168	-0.0128298	-0.0119762	-0.00873368	-0.0102116	-0.0219147	0.0253178	-0.00294985	#DIV/0!			20.75	-0.00929005	-0.011628	-0.00936044	-0.00847463	-0.013403	-0.0116619	-0.0145351	0.014948	#DIV/0!			20.75	-0.0110042	-0.0119941	-0.0111024	-0.0115275	-0.0135851	-0.0104245	-0.0161887	0.0135239	#DIV/0!
														21	-0.00388853	-0.00999295	-0.00600602	0.0202319	-0.00877199	-0.0176996	0.0103782	-0.00147602	#DIV/0!			21	-0.0106526	-0.0116619	-0.00938974	-0.00849863	-0.0104557	-0.0131485	-0.0116619	0.0224057	#DIV/0!			21	-0.0110346	-0.0120302	-0.00953902	-0.0115608	-0.00907722	-0.0134632	-0.0147713	0.0225743	#DIV/0!
														21.25	-0.0038835	-0.011445	-0.0105185	0.0173666	-0.00439561	-0.0178311	0.00739102	-0.0044346	#DIV/0!			21.25	-0.010681	-0.011679	-0.00941922	-0.00993621	-0.0089821	-0.0117303	-0.0131677	0.0119049	#DIV/0!			21.25	-0.0124397	-0.0105502	-0.0111555	-0.0130531	-0.0106142	-0.010487	-0.0148371	0.00899556	#DIV/0!
														21.5	-0.00779225	-0.0114944	-0.00903621	0.0173165	-0.00882359	-0.0282127	0	-0.0088758	#DIV/0!			21.5	-0.0107096	-0.0117303	-0.00943403	-0.00995033	-0.00902262	-0.0132452	-0.0102716	0.00296736	#DIV/0!			21.5	-0.0110958	-0.0136263	-0.0111912	-0.0101671	-0.00913248	-0.0135442	-0.013423	0.00150038	#DIV/0!
														21.75	0	-0.0100938	-0.00755861	0.0202612	-0.00883658	-0.0178842	0	-0.00741293	#DIV/0!			21.75	-0.0120726	-0.0117648	-0.0110324	-0.0099787	-0.0105502	-0.0147713	-0.0103018	-0.00148478	#DIV/0!			21.75	-0.0111267	-0.0136676	-0.0112271	-0.0116619	-0.0106953	-0.0135646	-0.014948	-0.00448767	#DIV/0!
														22	-0.0130721	-0.0144511	-0.0121214	-0.0158619	-0.0103322	-0.0104713	0.00147384	-0.0103936	#DIV/0!			22	-0.0107673	-0.0117995	-0.00947874	-0.0100072	-0.0105661	-0.0133237	-0.010317	-0.00741293	#DIV/0!			22	-0.0111577	-0.0137093	-0.0112451	-0.011696	-0.0122326	-0.0105981	-0.0134834	-0.0134834	#DIV/0!
														22.25	-0.0143699	-0.0115776	-0.00910477	-0.00143575	-0.013304	-0.0045079	0.00440853	-0.00743498	#DIV/0!			22.25	-0.00944039	-0.0147932	-0.00950879	-0.00859604	-0.012103	-0.0133632	-0.00739102	-0.00444775	#DIV/0!			22.25	-0.0111889	-0.0152675	-0.00966191	-0.00879771	-0.0122701	-0.0136469	-0.0105185	-0.0135239	#DIV/0!
														22.5	-0.010485	-0.0101671	-0.0106465	-0.0057389	-0.00890214	0.00150489	0.00587373	-0.00596127	#DIV/0!			22.5	-0.0108255	-0.0118696	-0.0111201	-0.0100503	-0.00910477	-0.00892863	-0.00888895	-0.00445435	#DIV/0!			22.5	-0.0112203	-0.0122701	-0.00969313	-0.0132258	-0.0107611	-0.00913248	-0.0105661	-0.015106	#DIV/0!
														22.75	-0.00656601	-0.0101967	-0.00761618	-0.00430726	-0.00891536	0.00300301	0.00293686	-0.00597017	#DIV/0!			22.75	-0.0094916	-0.0119049	-0.00955421	-0.0100793	-0.0076046	-0.0104713	-0.00742394	-0.00596127	#DIV/0!			22.75	-0.0112519	-0.0123078	-0.00972455	-0.010317	-0.00925933	-0.010679	-0.00755861	-0.015106	#DIV/0!
														23	-0.00660068	-0.00877199	-0.00765115	0	-0.00894194	0.00599702	0	-0.00598804	#DIV/0!			23	-0.00951741	-0.0119404	-0.0111733	-0.0101084	-0.00761618	-0.010487	-0.00892863	-0.00597017	#DIV/0!			23	-0.0112836	-0.0138998	-0.011373	-0.0103475	-0.00927364	-0.0107117	-0.0121398	-0.0121398	#DIV/0!
														23.25	-0.00792607	-0.0117132	-0.0107281	-0.0115608	-0.00896867	0.0119762	-0.00588237	-0.00749067	#DIV/0!			23.25	-0.00953036	-0.010487	-0.00960007	-0.0130342	-0.00917438	-0.00900907	-0.00894194	-0.00895528	#DIV/0!			23.25	-0.0113155	-0.0139429	-0.0113915	-0.0133434	-0.0108612	-0.00920252	-0.0136884	-0.0152442	#DIV/0!
														Max	0.786757	0.91258	0.880359	0.725512	0.833599	0.753772	0.767255	0.77319	#DIV/0!			Max	0.812878	0.94833	1.00265	0.693147	0.841067	0.753772	0.672944	0.751416	#DIV/0!			Max	0.81093	0.856652	0.933784	0.678477	0.844547	0.741937	0.713766	0.772397	#DIV/0!
														Max	0.812878	0.94833	1.00265	0.693147	0.841067	0.753772	0.672944	0.751416	#DIV/0!
														Max	0.81093	0.856652	0.933784	0.678477	0.844547	0.741937	0.713766	0.772397	#DIV/0!
														Max	0.829279	0.900787	0.863298	0.693147	0.838958	0.712565	0.733969	0.747214	#DIV/0!
														Max	0.798921	1.01764	0.897363	0.77723	0.797408	0.763765	0.812878	0.775839	#DIV/0!
														Max	0.777705	0.942608	0.874242	0.781943	0.800778	0.792238	0.725937	0.792238	#DIV/0!
[truncated: 47 more columns]

## Sheet: 1st bio 30
														BHI	F2365	MQ140033	POI	INT	ANT	ARD1	ARD3	ARD6	BHI			BHI	F2365	MQ140033	POI	INT	ANT	ARD1	ARD3	ARD6	BHI			BHI	F2365	MQ140033	POI	INT	ANT	ARD1	ARD3	ARD6	BHI
	A1	A2	A3	A4	A5	A6	A7	A8	A9	A10	A11	A12	B1	B2	B3	B4	B5	B6	B7	B8	B9	B10	B11	B12	C1	C2	C3	C4	C5	C6	C7	C8	C9	C10	C11	C12	D1	D2	D3	D4	D5	D6	D7	D8	D9	D10	D11	D12	E1
0	0.084	0.092	0.094	0.093	0.089	0.086	0.084	0.085	0.085	0.087	0.104	0.098	0.084	0.15	0.172	0.165	0.168	0.167	0.159	0.156	0.148	0.154	0.144	0.105	0.084	0.149	0.169	0.164	0.165	0.163	0.153	0.148	0.147	0.147	0.14	0.098	0.084	0.143	0.165	0.153	0.159	0.153	0.147	0.148	0.146	0.147	0.14	0.097	0.093
0.25	0.084	0.085	0.084	0.084	0.084	0.084	0.083	0.085	0.085	0.084	0.082	0.084	0.084	0.125	0.148	0.143	0.148	0.149	0.148	0.148	0.146	0.147	0.127	0.084	0.084	0.125	0.149	0.145	0.147	0.151	0.148	0.148	0.147	0.147	0.126	0.082	0.084	0.126	0.149	0.143	0.152	0.149	0.148	0.148	0.146	0.147	0.124	0.083	0.093
0.5	0.084	0.085	0.084	0.083	0.084	0.084	0.083	0.084	0.085	0.084	0.082	0.084	0.084	0.125	0.148	0.144	0.149	0.149	0.148	0.148	0.147	0.147	0.126	0.084	0.083	0.125	0.149	0.145	0.148	0.151	0.148	0.148	0.147	0.147	0.126	0.082	0.084	0.126	0.149	0.143	0.152	0.148	0.148	0.148	0.146	0.148	0.124	0.083	0.093
0.75	0.084	0.085	0.084	0.083	0.084	0.084	0.084	0.085	0.085	0.084	0.082	0.084	0.084	0.125	0.15	0.147	0.151	0.151	0.15	0.15	0.148	0.149	0.126	0.084	0.083	0.125	0.151	0.148	0.15	0.152	0.15	0.15	0.148	0.149	0.126	0.082	0.084	0.126	0.151	0.146	0.154	0.15	0.15	0.149	0.148	0.149	0.124	0.083	0.093
1	0.084	0.085	0.084	0.083	0.084	0.084	0.084	0.085	0.085	0.084	0.082	0.084	0.084	0.125	0.152	0.149	0.154	0.154	0.153	0.153	0.151	0.152	0.126	0.084	0.083	0.125	0.153	0.151	0.153	0.155	0.154	0.153	0.151	0.152	0.126	0.082	0.084	0.126	0.153	0.149	0.158	0.153	0.153	0.152	0.15	0.153	0.124	0.083	0.093
1.25	0.084	0.085	0.084	0.083	0.084	0.085	0.084	0.085	0.086	0.084	0.082	0.085	0.084	0.125	0.156	0.153	0.158	0.158	0.158	0.157	0.155	0.156	0.127	0.084	0.084	0.125	0.157	0.155	0.157	0.16	0.158	0.157	0.155	0.156	0.126	0.082	0.084	0.126	0.157	0.154	0.162	0.158	0.158	0.156	0.154	0.157	0.124	0.083	0.093
1.5	0.084	0.084	0.084	0.083	0.084	0.084	0.084	0.085	0.085	0.084	0.082	0.085	0.084	0.125	0.161	0.158	0.165	0.164	0.164	0.162	0.159	0.162	0.126	0.084	0.084	0.125	0.162	0.16	0.164	0.165	0.165	0.162	0.159	0.162	0.126	0.082	0.084	0.126	0.162	0.159	0.168	0.163	0.164	0.161	0.158	0.162	0.124	0.083	0.093
1.75	0.084	0.084	0.084	0.083	0.084	0.085	0.083	0.085	0.086	0.084	0.082	0.085	0.084	0.125	0.167	0.166	0.172	0.171	0.172	0.168	0.165	0.169	0.126	0.084	0.084	0.125	0.168	0.167	0.171	0.172	0.172	0.168	0.165	0.169	0.126	0.082	0.084	0.126	0.168	0.165	0.174	0.171	0.172	0.168	0.164	0.169	0.124	0.083	0.093
2	0.084	0.085	0.084	0.083	0.084	0.085	0.084	0.085	0.085	0.084	0.083	0.085	0.084	0.125	0.175	0.176	0.182	0.181	0.183	0.177	0.173	0.178	0.126	0.084	0.084	0.125	0.176	0.177	0.176	0.182	0.18	0.176	0.172	0.177	0.126	0.082	0.084	0.126	0.176	0.173	0.177	0.179	0.178	0.176	0.172	0.178	0.124	0.083	0.093
2.25	0.084	0.085	0.084	0.083	0.084	0.084	0.083	0.085	0.086	0.084	0.083	0.085	0.084	0.125	0.185	0.187	0.183	0.19	0.189	0.186	0.181	0.188	0.126	0.084	0.084	0.125	0.187	0.185	0.184	0.186	0.186	0.185	0.181	0.187	0.126	0.082	0.084	0.126	0.184	0.18	0.184	0.181	0.184	0.183	0.18	0.186	0.124	0.083	0.093
2.5	0.084	0.085	0.084	0.083	0.084	0.085	0.084	0.085	0.085	0.084	0.082	0.085	0.084	0.125	0.195	0.192	0.191	0.195	0.196	0.195	0.192	0.195	0.126	0.084	0.083	0.125	0.191	0.194	0.192	0.195	0.195	0.191	0.19	0.193	0.126	0.082	0.084	0.126	0.189	0.191	0.192	0.192	0.196	0.189	0.188	0.194	0.124	0.083	0.093
2.75	0.084	0.085	0.083	0.083	0.084	0.085	0.084	0.085	0.085	0.084	0.082	0.085	0.084	0.125	0.202	0.207	0.205	0.204	0.208	0.202	0.199	0.203	0.126	0.084	0.084	0.125	0.203	0.208	0.204	0.207	0.209	0.201	0.199	0.204	0.126	0.082	0.084	0.126	0.201	0.206	0.206	0.207	0.209	0.202	0.198	0.205	0.124	0.083	0.093
3	0.084	0.085	0.084	0.083	0.084	0.085	0.084	0.085	0.085	0.084	0.082	0.085	0.084	0.125	0.209	0.217	0.215	0.214	0.219	0.21	0.207	0.214	0.126	0.084	0.084	0.125	0.213	0.222	0.214	0.214	0.222	0.21	0.207	0.214	0.126	0.082	0.084	0.126	0.211	0.219	0.22	0.216	0.223	0.21	0.205	0.213	0.124	0.083	0.093
3.25	0.084	0.085	0.084	0.083	0.084	0.085	0.084	0.085	0.085	0.084	0.082	0.085	0.084	0.125	0.219	0.235	0.234	0.227	0.234	0.22	0.216	0.226	0.126	0.084	0.084	0.125	0.222	0.238	0.235	0.229	0.237	0.224	0.218	0.226	0.126	0.082	0.084	0.126	0.228	0.236	0.231	0.228	0.236	0.225	0.218	0.228	0.124	0.083	0.093
3.5	0.084	0.085	0.084	0.083	0.084	0.085	0.084	0.085	0.086	0.084	0.082	0.085	0.084	0.125	0.235	0.259	0.256	0.242	0.253	0.234	0.228	0.241	0.126	0.084	0.084	0.125	0.242	0.256	0.251	0.241	0.256	0.237	0.23	0.243	0.126	0.082	0.084	0.126	0.241	0.254	0.251	0.242	0.251	0.237	0.231	0.243	0.124	0.083	0.093
3.75	0.084	0.085	0.084	0.083	0.084	0.085	0.084	0.085	0.085	0.084	0.082	0.085	0.084	0.125	0.255	0.287	0.281	0.258	0.276	0.25	0.243	0.259	0.126	0.084	0.084	0.125	0.26	0.285	0.276	0.26	0.277	0.253	0.244	0.261	0.126	0.082	0.084	0.126	0.263	0.285	0.274	0.26	0.278	0.253	0.244	0.261	0.124	0.083	0.093
4	0.084	0.085	0.084	0.083	0.084	0.085	0.084	0.085	0.085	0.084	0.082	0.085	0.084	0.124	0.281	0.329	0.317	0.282	0.307	0.27	0.26	0.282	0.126	0.084	0.084	0.125	0.284	0.314	0.307	0.28	0.297	0.275	0.264	0.282	0.126	0.082	0.084	0.126	0.285	0.317	0.301	0.281	0.299	0.272	0.261	0.284	0.124	0.083	0.093
4.25	0.084	0.085	0.084	0.083	0.084	0.085	0.084	0.085	0.085	0.084	0.082	0.085	0.084	0.125	0.313	0.371	0.35	0.305	0.344	0.294	0.28	0.306	0.126	0.084	0.084	0.125	0.31	0.351	0.341	0.302	0.335	0.296	0.284	0.306	0.126	0.082	0.084	0.126	0.307	0.351	0.333	0.305	0.326	0.294	0.281	0.308	0.123	0.083	0.093
4.5	0.084	0.085	0.084	0.083	0.084	0.085	0.084	0.085	0.085	0.084	0.082	0.085	0.084	0.125	0.342	0.416	0.389	0.335	0.379	0.318	0.302	0.335	0.126	0.084	0.084	0.125	0.336	0.398	0.379	0.334	0.365	0.321	0.305	0.334	0.126	0.082	0.084	0.126	0.336	0.388	0.361	0.332	0.362	0.32	0.304	0.334	0.123	0.083	0.093
4.75	0.084	0.085	0.084	0.083	0.084	0.085	0.083	0.085	0.085	0.084	0.082	0.085	0.084	0.124	0.38	0.474	0.47	0.37	0.425	0.343	0.326	0.367	0.126	0.084	0.084	0.125	0.369	0.453	0.462	0.371	0.411	0.348	0.33	0.363	0.126	0.082	0.084	0.126	0.377	0.441	0.457	0.362	0.407	0.35	0.333	0.367	0.123	0.083	0.093
5	0.084	0.085	0.084	0.083	0.084	0.085	0.084	0.085	0.085	0.084	0.082	0.085	0.084	0.124	0.419	0.546	0.499	0.405	0.467	0.377	0.355	0.402	0.126	0.085	0.084	0.125	0.414	0.536	0.472	0.409	0.462	0.375	0.355	0.401	0.126	0.082	0.084	0.126	0.411	0.527	0.468	0.399	0.454	0.379	0.359	0.402	0.123	0.083	0.093
5.25	0.084	0.085	0.084	0.083	0.084	0.085	0.084	0.085	0.085	0.084	0.083	0.085	0.084	0.124	0.472	0.683	0.576	0.445	0.554	0.411	0.384	0.444	0.126	0.084	0.084	0.124	0.445	0.637	0.564	0.449	0.553	0.412	0.39	0.441	0.126	0.082	0.084	0.126	0.457	0.609	0.536	0.438	0.543	0.415	0.391	0.439	0.123	0.083	0.093
5.5	0.084	0.085	0.084	0.083	0.084	0.085	0.084	0.085	0.085	0.084	0.082	0.086	0.084	0.124	0.54	0.683	0.672	0.482	0.624	0.441	0.412	0.479	0.126	0.085	0.084	0.124	0.564	0.688	0.642	0.491	0.596	0.443	0.419	0.485	0.126	0.082	0.084	0.125	0.554	0.674	0.577	0.472	0.598	0.448	0.419	0.483	0.123	0.083	0.093
5.75	0.085	0.085	0.084	0.083	0.084	0.085	0.084	0.085	0.085	0.084	0.083	0.086	0.084	0.124	0.629	0.709	0.699	0.531	0.652	0.476	0.446	0.528	0.126	0.085	0.084	0.124	0.644	0.712	0.683	0.537	0.653	0.481	0.456	0.521	0.125	0.082	0.084	0.126	0.661	0.699	0.685	0.519	0.653	0.483	0.454	0.52	0.123	0.083	0.093
6	0.085	0.085	0.084	0.083	0.084	0.085	0.084	0.085	0.085	0.084	0.082	0.086	0.084	0.124	0.704	0.737	0.707	0.584	0.683	0.517	0.475	0.578	0.126	0.085	0.084	0.124	0.685	0.731	0.699	0.59	0.68	0.522	0.486	0.569	0.126	0.082	0.084	0.126	0.691	0.72	0.701	0.572	0.687	0.528	0.489	0.569	0.123	0.083	0.093
6.25	0.085	0.085	0.084	0.083	0.084	0.085	0.084	0.085	0.085	0.084	0.083	0.086	0.084	0.124	0.718	0.772	0.742	0.611	0.714	0.552	0.514	0.592	0.126	0.085	0.084	0.125	0.708	0.764	0.736	0.618	0.711	0.553	0.517	0.59	0.126	0.082	0.084	0.126	0.715	0.752	0.737	0.597	0.714	0.558	0.521	0.585	0.123	0.083	0.093
6.5	0.085	0.085	0.084	0.083	0.084	0.085	0.084	0.085	0.085	0.084	0.083	0.085	0.084	0.124	0.739	0.788	0.747	0.621	0.733	0.579	0.543	0.62	0.126	0.085	0.084	0.124	0.736	0.781	0.74	0.65	0.731	0.585	0.548	0.618	0.125	0.082	0.084	0.125	0.737	0.763	0.731	0.622	0.731	0.584	0.551	0.62	0.123	0.083	0.093
6.75	0.085	0.085	0.084	0.083	0.084	0.085	0.084	0.085	0.085	0.084	0.083	0.086	0.084	0.124	0.77	0.811	0.752	0.648	0.755	0.595	0.583	0.642	0.126	0.085	0.084	0.124	0.768	0.802	0.744	0.671	0.751	0.607	0.582	0.635	0.126	0.082	0.084	0.125	0.766	0.786	0.732	0.646	0.749	0.607	0.586	0.641	0.123	0.083	0.093
7	0.085	0.085	0.084	0.083	0.084	0.085	0.084	0.085	0.085	0.084	0.083	0.086	0.084	0.124	0.789	0.826	0.749	0.668	0.767	0.621	0.599	0.654	0.126	0.085	0.084	0.124	0.786	0.816	0.754	0.7	0.764	0.626	0.6	0.656	0.125	0.082	0.084	0.125	0.782	0.803	0.723	0.678	0.761	0.628	0.599	0.657	0.123	0.083	0.093
7.25	0.085	0.085	0.084	0.083	0.084	0.085	0.084	0.085	0.085	0.084	0.083	0.086	0.084	0.124	0.797	0.833	0.777	0.702	0.774	0.637	0.617	0.67	0.126	0.085	0.084	0.124	0.794	0.825	0.767	0.735	0.775	0.637	0.623	0.671	0.125	0.082	0.084	0.125	0.795	0.817	0.737	0.702	0.777	0.647	0.625	0.672	0.123	0.083	0.093
7.5	0.085	0.085	0.084	0.083	0.084	0.085	0.084	0.085	0.086	0.084	0.083	0.086	0.084	0.124	0.812	0.848	0.791	0.731	0.79	0.651	0.636	0.691	0.126	0.085	0.084	0.124	0.814	0.839	0.782	0.75	0.793	0.652	0.635	0.692	0.125	0.082	0.084	0.125	0.812	0.831	0.765	0.719	0.794	0.658	0.646	0.694	0.123	0.083	0.093
7.75	0.085	0.085	0.084	0.083	0.084	0.085	0.084	0.085	0.085	0.084	0.083	0.086	0.085	0.124	0.828	0.868	0.817	0.762	0.81	0.664	0.656	0.707	0.126	0.085	0.084	0.124	0.832	0.861	0.803	0.767	0.809	0.67	0.66	0.716	0.125	0.082	0.084	0.125	0.826	0.848	0.792	0.738	0.807	0.672	0.66	0.717	0.123	0.083	0.093
8	0.085	0.085	0.084	0.083	0.084	0.085	0.084	0.085	0.085	0.084	0.083	0.086	0.084	0.124	0.836	0.878	0.814	0.779	0.819	0.675	0.668	0.726	0.126	0.085	0.084	0.124	0.842	0.87	0.808	0.782	0.818	0.685	0.674	0.739	0.125	0.082	0.084	0.125	0.835	0.861	0.809	0.755	0.82	0.69	0.671	0.744	0.123	0.083	0.093
8.25	0.085	0.085	0.084	0.083	0.084	0.085	0.084	0.085	0.085	0.084	0.083	0.086	0.084	0.124	0.852	0.901	0.837	0.802	0.841	0.691	0.676	0.752	0.126	0.085	0.084	0.124	0.862	0.893	0.83	0.801	0.841	0.706	0.689	0.769	0.125	0.082	0.084	0.125	0.851	0.882	0.83	0.775	0.84	0.702	0.69	0.773	0.123	0.083	0.093
8.5	0.085	0.085	0.084	0.083	0.084	0.085	0.084	0.085	0.085	0.084	0.083	0.086	0.084	0.124	0.863	0.914	0.855	0.818	0.857	0.703	0.688	0.783	0.126	0.085	0.084	0.124	0.87	0.907	0.841	0.819	0.857	0.72	0.7	0.796	0.125	0.082	0.084	0.125	0.864	0.896	0.843	0.795	0.855	0.715	0.7	0.8	0.123	0.083	0.093
8.75	0.085	0.085	0.084	0.083	0.084	0.085	0.084	0.085	0.085	0.084	0.083	0.086	0.084	0.124	0.879	0.915	0.858	0.837	0.866	0.722	0.706	0.809	0.126	0.085	0.084	0.124	0.884	0.913	0.855	0.836	0.869	0.738	0.713	0.837	0.125	0.082	0.084	0.125	0.878	0.91	0.858	0.816	0.872	0.733	0.716	0.831	0.123	0.083	0.093
9	0.085	0.085	0.084	0.083	0.084	0.085	0.084	0.085	0.085	0.084	0.083	0.086	0.084	0.124	0.893	0.934	0.865	0.856	0.885	0.738	0.716	0.851	0.125	0.085	0.084	0.124	0.896	0.928	0.864	0.853	0.883	0.747	0.72	0.869	0.125	0.082	0.084	0.125	0.89	0.921	0.863	0.834	0.887	0.748	0.722	0.867	0.123	0.083	0.093
9.25	0.085	0.085	0.084	0.083	0.084	0.085	0.084	0.085	0.086	0.084	0.083	0.086	0.084	0.124	0.912	0.941	0.862	0.883	0.896	0.752	0.734	0.894	0.126	0.085	0.084	0.124	0.912	0.938	0.865	0.875	0.9	0.766	0.741	0.896	0.125	0.082	0.084	0.125	0.905	0.931	0.859	0.856	0.902	0.764	0.74	0.893	0.123	0.083	0.093
9.5	0.085	0.085	0.084	0.083	0.084	0.085	0.084	0.085	0.085	0.084	0.083	0.086	0.084	0.124	0.912	0.965	0.873	0.896	0.918	0.766	0.739	0.924	0.125	0.085	0.084	0.124	0.924	0.959	0.868	0.892	0.915	0.777	0.749	0.915	0.125	0.082	0.084	0.125	0.915	0.945	0.861	0.875	0.912	0.782	0.755	0.912	0.123	0.083	0.093
9.75	0.085	0.085	0.084	0.083	0.084	0.085	0.084	0.085	0.085	0.085	0.083	0.086	0.084	0.124	0.929	0.969	0.862	0.903	0.924	0.783	0.757	0.947	0.125	0.085	0.084	0.124	0.934	0.965	0.862	0.908	0.924	0.796	0.764	0.93	0.125	0.082	0.084	0.125	0.93	0.957	0.864	0.893	0.923	0.796	0.768	0.925	0.123	0.083	0.093
10	0.085	0.085	0.084	0.083	0.084	0.085	0.084	0.085	0.086	0.084	0.083	0.086	0.084	0.124	0.935	0.99	0.876	0.917	0.939	0.792	0.766	0.97	0.125	0.085	0.084	0.124	0.949	0.983	0.876	0.923	0.94	0.805	0.772	0.954	0.125	0.082	0.084	0.125	0.944	0.972	0.871	0.91	0.937	0.808	0.776	0.948	0.123	0.083	0.093
10.25	0.085	0.085	0.084	0.084	0.084	0.085	0.084	0.085	0.085	0.084	0.083	0.086	0.084	0.124	0.951	1.005	0.888	0.93	0.955	0.807	0.78	0.977	0.125	0.085	0.084	0.124	0.963	0.997	0.877	0.939	0.952	0.827	0.79	0.963	0.125	0.082	0.084	0.125	0.955	0.985	0.877	0.927	0.95	0.823	0.791	0.957	0.123	0.083	0.093
10.5	0.085	0.085	0.084	0.083	0.084	0.085	0.084	0.085	0.085	0.085	0.083	0.086	0.084	0.124	0.961	1.016	0.889	0.95	0.965	0.818	0.79	0.976	0.125	0.085	0.084	0.124	0.972	1.009	0.878	0.955	0.967	0.839	0.806	0.965	0.125	0.082	0.084	0.125	0.968	0.998	0.873	0.944	0.966	0.836	0.805	0.959	0.123	0.083	0.093
10.75	0.085	0.085	0.084	0.083	0.084	0.085	0.084	0.085	0.086	0.085	0.083	0.086	0.084	0.124	0.973	1.024	0.878	0.958	0.965	0.828	0.803	0.976	0.125	0.085	0.084	0.124	0.985	1.017	0.873	0.966	0.968	0.846	0.806	0.964	0.125	0.082	0.084	0.125	0.979	1.004	0.866	0.954	0.967	0.843	0.814	0.955	0.123	0.083	0.093
11	0.085	0.085	0.084	0.083	0.084	0.085	0.084	0.085	0.085	0.084	0.083	0.086	0.084	0.124	0.981	1.029	0.865	0.966	0.965	0.848	0.811	0.972	0.125	0.085	0.084	0.124	0.995	1.021	0.862	0.976	0.966	0.863	0.822	0.965	0.125	0.082	0.084	0.125	0.988	1.013	0.858	0.963	0.967	0.857	0.823	0.958	0.123	0.083	0.093
11.25	0.085	0.085	0.084	0.083	0.084	0.085	0.084	0.085	0.085	0.084	0.083	0.086	0.084	0.124	0.993	1.039	0.863	0.979	0.969	0.871	0.822	0.974	0.125	0.085	0.084	0.124	1.009	1.031	0.861	0.985	0.969	0.892	0.834	0.967	0.125	0.082	0.084	0.125	0.999	1.021	0.853	0.974	0.969	0.897	0.838	0.958	0.123	0.083	0.093
11.5	0.085	0.085	0.084	0.083	0.084	0.085	0.084	0.085	0.086	0.084	0.083	0.086	0.084	0.124	0.999	1.052	0.866	0.98	0.974	0.896	0.834	0.975	0.125	0.085	0.084	0.124	1.017	1.039	0.86	0.993	0.972	0.919	0.854	0.969	0.125	0.082	0.084	0.125	1.006	1.027	0.852	0.983	0.969	0.91	0.854	0.958	0.123	0.083	0.093
11.75	0.085	0.085	0.084	0.083	0.084	0.085	0.084	0.085	0.086	0.084	0.083	0.086	0.084	0.124	1.012	1.046	0.837	0.985	0.967	0.921	0.855	0.968	0.125	0.085	0.084	0.124	1.025	1.038	0.841	0.991	0.969	0.936	0.865	0.97	0.125	0.082	0.084	0.125	1.017	1.028	0.837	0.98	0.97	0.923	0.865	0.962	0.123	0.083	0.093
12	0.085	0.085	0.084	0.083	0.084	0.085	0.084	0.085	0.086	0.085	0.083	0.086	0.084	0.124	1.024	1.056	0.851	0.985	0.978	0.933	0.89	0.975	0.125	0.085	0.084	0.124	1.032	1.046	0.846	0.989	0.974	0.945	0.901	0.973	0.125	0.082	0.084	0.125	1.024	1.033	0.838	0.979	0.97	0.931	0.892	0.96	0.123	0.083	0.093
12.25	0.085	0.085	0.084	0.083	0.084	0.085	0.084	0.085	0.085	0.084	0.083	0.086	0.085	0.124	1.032	1.051	0.838	0.989	0.975	0.946	0.923	0.973	0.125	0.085	0.084	0.124	1.046	1.042	0.833	0.991	0.97	0.953	0.946	0.972	0.125	0.082	0.084	0.125	1.034	1.031	0.828	0.98	0.969	0.939	0.932	0.961	0.123	0.083	0.093
12.5	0.085	0.085	0.084	0.083	0.084	0.085	0.084	0.085	0.086	0.084	0.083	0.086	0.084	0.124	1.042	1.056	0.844	0.992	0.987	0.954	0.947	0.979	0.125	0.085	0.084	0.124	1.051	1.047	0.842	0.992	0.982	0.96	0.956	0.974	0.125	0.082	0.084	0.125	1.042	1.036	0.836	0.981	0.977	0.946	0.946	0.962	0.123	0.083	0.093
12.75	0.085	0.085	0.084	0.083	0.084	0.085	0.084	0.085	0.086	0.084	0.083	0.086	0.084	0.124	1.051	1.053	0.833	0.99	0.983	0.959	0.964	0.977	0.125	0.085	0.084	0.124	1.056	1.043	0.832	0.993	0.977	0.96	0.962	0.973	0.125	0.082	0.084	0.125	1.048	1.03	0.826	0.982	0.975	0.95	0.953	0.963	0.123	0.083	0.093
13	0.085	0.085	0.084	0.083	0.084	0.085	0.084	0.085	0.085	0.084	0.083	0.086	0.084	0.124	1.056	1.059	0.838	0.998	0.992	0.963	0.975	0.984	0.125	0.085	0.084	0.124	1.061	1.048	0.835	0.995	0.983	0.968	0.975	0.979	0.125	0.082	0.084	0.125	1.049	1.033	0.826	0.984	0.979	0.957	0.963	0.967	0.123	0.083	0.093
13.25	0.085	0.085	0.084	0.083	0.084	0.085	0.084	0.085	0.086	0.084	0.083	0.086	0.084	0.124	1.056	1.056	0.829	0.997	0.989	0.966	0.983	0.982	0.125	0.085	0.084	0.124	1.06	1.044	0.826	0.996	0.981	0.97	0.977	0.977	0.125	0.082	0.084	0.125	1.048	1.03	0.82	0.985	0.979	0.959	0.966	0.965	0.123	0.084	0.093
13.5	0.085	0.085	0.084	0.083	0.084	0.085	0.084	0.085	0.086	0.084	0.083	0.086	0.084	0.124	1.057	1.058	0.824	0.995	0.991	0.964	0.985	0.984	0.125	0.085	0.084	0.124	1.061	1.048	0.828	0.998	0.984	0.973	0.983	0.981	0.125	0.082	0.084	0.125	1.05	1.036	0.82	0.986	0.98	0.963	0.974	0.968	0.123	0.083	0.093
13.75	0.085	0.085	0.084	0.083	0.084	0.085	0.084	0.085	0.085	0.084	0.083	0.086	0.085	0.124	1.056	1.035	0.806	0.994	0.974	0.968	0.993	0.978	0.125	0.085	0.084	0.124	1.063	1.029	0.812	0.997	0.978	0.975	0.988	0.982	0.125	0.082	0.084	0.125	1.05	1.024	0.808	0.987	0.983	0.967	0.982	0.972	0.123	0.084	0.093
14	0.085	0.085	0.084	0.083	0.084	0.085	0.084	0.085	0.086	0.084	0.083	0.086	0.084	0.124	1.06	1.057	0.817	1	0.994	0.97	0.998	0.988	0.125	0.085	0.084	0.124	1.065	1.045	0.819	1.001	0.985	0.976	0.989	0.983	0.125	0.082	0.084	0.125	1.051	1.031	0.812	0.988	0.981	0.966	0.981	0.97	0.123	0.083	0.093
14.25	0.085	0.085	0.084	0.083	0.084	0.085	0.084	0.085	0.085	0.084	0.083	0.086	0.085	0.124	1.059	1.046	0.808	0.997	0.983	0.964	0.996	0.983	0.125	0.085	0.084	0.124	1.066	1.033	0.809	0.998	0.977	0.974	0.991	0.981	0.125	0.082	0.084	0.125	1.051	1.022	0.807	0.987	0.977	0.965	0.982	0.969	0.123	0.084	0.093
14.5	0.085	0.085	0.084	0.083	0.084	0.085	0.084	0.085	0.085	0.084	0.083	0.086	0.085	0.124	1.064	1.063	0.816	1.006	0.998	0.968	0.997	0.992	0.125	0.085	0.084	0.124	1.069	1.048	0.815	1.004	0.989	0.981	0.994	0.986	0.125	0.082	0.084	0.125	1.057	1.031	0.809	0.991	0.984	0.97	0.986	0.972	0.123	0.083	0.093
14.75	0.085	0.085	0.084	0.083	0.084	0.085	0.084	0.085	0.085	0.084	0.083	0.086	0.085	0.123	1.062	1.04	0.802	0.998	0.982	0.966	1	0.982	0.125	0.085	0.084	0.124	1.068	1.03	0.806	0.999	0.98	0.979	0.991	0.982	0.125	0.082	0.084	0.125	1.052	1.016	0.8	0.987	0.979	0.969	0.985	0.969	0.123	0.083	0.093
15	0.085	0.085	0.084	0.083	0.084	0.085	0.084	0.085	0.085	0.084	0.083	0.086	0.085	0.124	1.061	1.027	0.796	0.998	0.981	0.966	1.001	0.982	0.125	0.085	0.084	0.124	1.068	1.023	0.801	0.999	0.983	0.982	0.996	0.983	0.125	0.083	0.084	0.125	1.055	1.012	0.799	0.989	0.985	0.973	0.99	0.973	0.123	0.084	0.093
15.25	0.085	0.085	0.084	0.083	0.084	0.085	0.084	0.085	0.086	0.085	0.083	0.086	0.085	0.124	1.072	1.042	0.802	1.005	0.99	0.967	0.999	0.99	0.125	0.085	0.084	0.124	1.076	1.032	0.804	1.003	0.983	0.98	0.994	0.982	0.125	0.082	0.084	0.125	1.059	1.018	0.798	0.991	0.979	0.971	0.988	0.97	0.123	0.083	0.093
15.5	0.085	0.085	0.084	0.083	0.084	0.085	0.084	0.085	0.085	0.085	0.083	0.086	0.085	0.124	1.071	1.035	0.798	1.003	0.987	0.966	0.996	0.987	0.125	0.085	0.084	0.124	1.075	1.026	0.801	1	0.981	0.98	0.994	0.981	0.125	0.082	0.084	0.125	1.057	1.017	0.798	0.989	0.979	0.97	0.988	0.969	0.123	0.083	0.093
15.75	0.085	0.085	0.084	0.084	0.084	0.085	0.084	0.085	0.085	0.084	0.083	0.086	0.085	0.124	1.077	1.038	0.799	1.009	0.993	0.969	0.995	0.993	0.125	0.085	0.084	0.124	1.077	1.028	0.801	1.003	0.985	0.982	0.995	0.983	0.125	0.083	0.084	0.125	1.06	1.016	0.795	0.991	0.98	0.971	0.99	0.971	0.123	0.084	0.093
16	0.085	0.085	0.084	0.084	0.084	0.085	0.084	0.085	0.085	0.085	0.083	0.086	0.085	0.123	1.07	1.025	0.792	1.001	0.982	0.963	0.986	0.985	0.125	0.085	0.084	0.124	1.074	1.019	0.797	0.998	0.982	0.981	0.996	0.984	0.125	0.083	0.084	0.125	1.055	1.01	0.793	0.988	0.982	0.972	0.99	0.972	0.123	0.084	0.093
16.25	0.085	0.085	0.084	0.083	0.084	0.085	0.084	0.085	0.085	0.085	0.083	0.086	0.085	0.123	1.085	1.051	0.805	1.022	1.01	0.976	0.996	1.003	0.125	0.085	0.084	0.124	1.088	1.037	0.805	1.016	0.996	0.99	1.002	0.991	0.125	0.083	0.084	0.125	1.069	1.018	0.797	0.998	0.987	0.978	0.994	0.975	0.123	0.084	0.093
16.5	0.085	0.085	0.084	0.084	0.084	0.085	0.084	0.085	0.086	0.085	0.083	0.086	0.085	0.123	1.087	1.044	0.797	1.019	1.005	0.974	0.993	0.999	0.125	0.085	0.084	0.124	1.091	1.033	0.802	1.012	0.992	0.986	1.001	0.987	0.125	0.083	0.084	0.125	1.07	1.017	0.795	0.997	0.986	0.975	0.992	0.971	0.123	0.084	0.093
16.75	0.085	0.085	0.084	0.083	0.084	0.085	0.084	0.085	0.086	0.085	0.083	0.086	0.085	0.123	1.077	1.026	0.791	1.004	0.983	0.966	0.985	0.984	0.125	0.085	0.084	0.124	1.079	1.019	0.796	1	0.979	0.981	0.997	0.981	0.125	0.083	0.084	0.125	1.059	1.008	0.79	0.988	0.979	0.97	0.993	0.969	0.123	0.084	0.093
17	0.085	0.085	0.084	0.083	0.084	0.085	0.084	0.085	0.086	0.085	0.083	0.086	0.085	0.123	1.083	1.03	0.791	1.009	0.995	0.973	0.99	0.992	0.125	0.085	0.084	0.124	1.084	1.021	0.796	1.005	0.987	0.982	0.998	0.984	0.125	0.082	0.084	0.125	1.067	1.01	0.791	0.99	0.982	0.969	0.991	0.971	0.123	0.084	0.093
17.25	0.085	0.085	0.084	0.083	0.084	0.085	0.084	0.085	0.086	0.085	0.083	0.086	0.085	0.123	1.091	1.035	0.794	1.019	1.007	0.977	0.996	1	0.125	0.085	0.084	0.124	1.095	1.025	0.797	1.011	0.993	0.985	1.002	0.988	0.125	0.083	0.084	0.125	1.072	1.012	0.791	0.995	0.986	0.972	0.994	0.973	0.123	0.084	0.093
17.5	0.085	0.085	0.084	0.083	0.084	0.085	0.084	0.085	0.085	0.085	0.083	0.086	0.085	0.123	1.078	1.02	0.788	1.002	0.982	0.968	0.987	0.983	0.125	0.085	0.084	0.124	1.081	1.015	0.794	0.999	0.982	0.979	0.995	0.982	0.125	0.083	0.084	0.125	1.06	1.002	0.786	0.986	0.981	0.97	0.991	0.969	0.123	0.084	0.093
17.75	0.085	0.085	0.084	0.083	0.084	0.085	0.084	0.085	0.086	0.085	0.083	0.086	0.085	0.123	1.08	1.021	0.788	1.008	0.99	0.97	0.99	0.988	0.125	0.085	0.084	0.124	1.086	1.017	0.795	1.003	0.988	0.979	0.995	0.984	0.124	0.083	0.084	0.125	1.069	1.005	0.788	0.989	0.984	0.968	0.989	0.97	0.122	0.084	0.093
18	0.085	0.085	0.084	0.083	0.084	0.085	0.084	0.085	0.086	0.084	0.083	0.086	0.085	0.123	1.095	1.029	0.791	1.019	1.005	0.976	0.996	1.001	0.125	0.085	0.084	0.124	1.097	1.021	0.796	1.009	0.992	0.982	0.998	0.987	0.125	0.083	0.084	0.125	1.074	1.007	0.789	0.992	0.984	0.967	0.99	0.969	0.123	0.084	0.093
18.25	0.085	0.085	0.084	0.084	0.084	0.085	0.084	0.085	0.086	0.085	0.083	0.086	0.085	0.123	1.078	1.015	0.786	1.001	0.98	0.964	0.984	0.982	0.124	0.085	0.084	0.124	1.08	1.01	0.791	0.996	0.979	0.973	0.99	0.979	0.124	0.083	0.084	0.125	1.061	0.998	0.785	0.983	0.978	0.964	0.986	0.966	0.122	0.084	0.093
18.5	0.085	0.085	0.084	0.084	0.084	0.085	0.084	0.085	0.086	0.085	0.083	0.086	0.085	0.123	1.088	1.021	0.789	1.015	0.998	0.973	0.993	0.995	0.124	0.085	0.084	0.124	1.09	1.015	0.793	1.006	0.991	0.98	0.996	0.985	0.124	0.083	0.084	0.125	1.071	1.001	0.786	0.989	0.984	0.966	0.987	0.969	0.123	0.084	0.093
18.75	0.085	0.085	0.084	0.083	0.084	0.085	0.084	0.085	0.086	0.085	0.083	0.086	0.085	0.123	1.082	1.014	0.787	1.005	0.985	0.967	0.988	0.988	0.124	0.085	0.084	0.124	1.084	1.008	0.791	0.997	0.979	0.973	0.991	0.979	0.124	0.083	0.084	0.124	1.062	0.997	0.786	0.983	0.976	0.962	0.984	0.964	0.122	0.084	0.093
19	0.085	0.085	0.084	0.083	0.084	0.085	0.084	0.085	0.086	0.085	0.083	0.086	0.085	0.123	1.085	1.017	0.789	1.015	0.996	0.972	0.993	0.995	0.125	0.085	0.084	0.123	1.085	1.012	0.793	1.004	0.989	0.978	0.995	0.986	0.124	0.083	0.084	0.124	1.07	1.001	0.788	0.989	0.984	0.964	0.986	0.97	0.122	0.084	0.093
19.25	0.085	0.085	0.084	0.084	0.084	0.085	0.084	0.085	0.086	0.085	0.083	0.086	0.085	0.123	1.08	1.014	0.787	1.012	0.99	0.966	0.989	0.989	0.124	0.085	0.084	0.124	1.084	1.009	0.792	1.002	0.986	0.973	0.99	0.981	0.124	0.083	0.084	0.124	1.069	0.998	0.786	0.987	0.984	0.961	0.982	0.966	0.122	0.084	0.093
19.5	0.085	0.085	0.084	0.083	0.084	0.085	0.084	0.085	0.086	0.085	0.083	0.086	0.085	0.123	1.078	1.008	0.784	1.008	0.982	0.964	0.989	0.989	0.124	0.085	0.084	0.124	1.081	1.005	0.791	0.997	0.981	0.972	0.989	0.978	0.124	0.083	0.084	0.124	1.06	0.992	0.785	0.981	0.977	0.96	0.982	0.963	0.122	0.084	0.093
19.75	0.085	0.085	0.084	0.083	0.084	0.085	0.084	0.085	0.086	0.085	0.083	0.086	0.085	0.123	1.081	1.008	0.786	1.007	0.983	0.964	0.987	0.988	0.124	0.085	0.084	0.123	1.084	1.003	0.79	0.993	0.979	0.971	0.988	0.977	0.124	0.083	0.084	0.124	1.061	0.992	0.785	0.98	0.976	0.959	0.98	0.962	0.122	0.084	0.093
20	0.085	0.085	0.084	0.084	0.084	0.085	0.084	0.085	0.086	0.085	0.083	0.086	0.085	0.123	1.076	1.007	0.785	1.005	0.98	0.961	0.983	0.983	0.124	0.085	0.084	0.123	1.077	1.001	0.789	0.994	0.976	0.968	0.985	0.976	0.124	0.083	0.084	0.124	1.063	0.99	0.784	0.981	0.975	0.959	0.98	0.963	0.122	0.084	0.093
20.25	0.085	0.085	0.084	0.084	0.084	0.085	0.084	0.085	0.086	0.085	0.083	0.086	0.085	0.123	1.076	1.005	0.783	1.009	0.983	0.964	0.988	0.988	0.124	0.085	0.084	0.123	1.078	1.001	0.79	0.996	0.979	0.969	0.987	0.977	0.124	0.083	0.084	0.124	1.062	0.99	0.784	0.981	0.976	0.957	0.978	0.961	0.122	0.084	0.093
20.5	0.085	0.085	0.084	0.084	0.084	0.085	0.084	0.085	0.086	0.085	0.083	0.086	0.085	0.123	1.081	1.008	0.783	1.017	0.992	0.968	0.992	0.995	0.124	0.085	0.084	0.123	1.08	1.002	0.792	1.004	0.988	0.974	0.99	0.983	0.124	0.083	0.084	0.124	1.068	0.991	0.787	0.988	0.984	0.96	0.982	0.966	0.122	0.084	0.093
20.75	0.085	0.085	0.084	0.084	0.084	0.085	0.084	0.085	0.086	0.084	0.083	0.086	0.085	0.123	1.087	1.008	0.782	1.016	0.993	0.965	0.99	0.996	0.124	0.085	0.084	0.123	1.085	1.002	0.79	1.003	0.986	0.973	0.989	0.981	0.124	0.083	0.084	0.124	1.069	0.989	0.784	0.986	0.981	0.96	0.981	0.965	0.122	0.084	0.093
21	0.085	0.085	0.084	0.084	0.084	0.085	0.084	0.085	0.086	0.085	0.083	0.086	0.085	0.123	1.085	1.007	0.781	1.017	0.994	0.966	0.991	0.995	0.124	0.085	0.084	0.123	1.082	1.002	0.788	1.006	0.989	0.973	0.99	0.983	0.124	0.083	0.084	0.124	1.07	0.988	0.784	0.988	0.984	0.959	0.981	0.965	0.122	0.084	0.093
21.25	0.085	0.085	0.084	0.084	0.084	0.085	0.084	0.085	0.086	0.085	0.083	0.086	0.085	0.123	1.081	1.001	0.779	1.015	0.987	0.962	0.987	0.992	0.124	0.085	0.084	0.123	1.079	0.999	0.785	1.003	0.988	0.971	0.988	0.982	0.124	0.083	0.084	0.124	1.069	0.988	0.782	0.987	0.985	0.958	0.979	0.966	0.122	0.084	0.093
21.5	0.085	0.085	0.084	0.083	0.084	0.085	0.084	0.085	0.086	0.085	0.083	0.086	0.085	0.123	1.071	0.996	0.776	1.004	0.973	0.954	0.981	0.983	0.124	0.085	0.084	0.123	1.07	0.994	0.781	0.993	0.975	0.964	0.981	0.973	0.124	0.083	0.084	0.124	1.058	0.983	0.778	0.977	0.974	0.952	0.974	0.957	0.122	0.084	0.093
21.75	0.085	0.085	0.084	0.084	0.084	0.085	0.084	0.085	0.086	0.085	0.083	0.086	0.085	0.123	1.067	0.995	0.775	1.002	0.972	0.953	0.979	0.979	0.124	0.085	0.084	0.123	1.068	0.992	0.779	0.991	0.972	0.96	0.978	0.971	0.124	0.083	0.084	0.124	1.057	0.98	0.776	0.977	0.972	0.951	0.971	0.954	0.122	0.084	0.093
22	0.085	0.085	0.084	0.084	0.084	0.085	0.084	0.085	0.086	0.085	0.083	0.086	0.085	0.123	1.076	0.998	0.778	1.012	0.983	0.96	0.986	0.991	0.124	0.085	0.085	0.123	1.073	0.993	0.781	1.002	0.983	0.969	0.986	0.981	0.124	0.083	0.084	0.124	1.061	0.98	0.776	0.983	0.979	0.954	0.976	0.962	0.122	0.084	0.093
22.25	0.085	0.085	0.084	0.084	0.084	0.085	0.084	0.085	0.085	0.085	0.083	0.086	0.085	0.123	1.072	0.992	0.776	1.01	0.978	0.952	0.98	0.984	0.124	0.085	0.084	0.123	1.071	0.991	0.779	0.998	0.979	0.963	0.981	0.975	0.124	0.083	0.084	0.124	1.06	0.979	0.774	0.98	0.977	0.951	0.973	0.959	0.122	0.084	0.093
22.5	0.085	0.085	0.084	0.083	0.084	0.085	0.084	0.085	0.086	0.085	0.083	0.086	0.085	0.123	1.073	0.991	0.776	1.012	0.98	0.956	0.984	0.991	0.124	0.085	0.084	0.123	1.072	0.99	0.778	0.999	0.98	0.965	0.982	0.977	0.124	0.083	0.084	0.124	1.06	0.978	0.773	0.98	0.976	0.951	0.973	0.96	0.122	0.084	0.093
22.75	0.085	0.085	0.084	0.084	0.084	0.085	0.084	0.085	0.086	0.085	0.083	0.086	0.085	0.123	1.077	0.994	0.776	1.017	0.984	0.96	0.988	0.993	0.124	0.085	0.085	0.123	1.075	0.991	0.779	1.003	0.984	0.968	0.985	0.979	0.124	0.083	0.084	0.124	1.063	0.979	0.774	0.983	0.98	0.953	0.975	0.962	0.122	0.084	0.093
23	0.085	0.085	0.084	0.084	0.084	0.085	0.084	0.085	0.086	0.085	0.083	0.086	0.085	0.123	1.075	0.99	0.776	1.012	0.978	0.956	0.98	0.988	0.124	0.085	0.085	0.123	1.073	0.99	0.777	1.001	0.98	0.965	0.982	0.977	0.124	0.083	0.084	0.124	1.061	0.976	0.771	0.982	0.978	0.951	0.973	0.96	0.122	0.084	0.093
23.25	0.085	0.085	0.084	0.084	0.084	0.085	0.084	0.085	0.086	0.085	0.083	0.086	0.085	0.123	1.071	0.988	0.776	1.012	0.976	0.956	0.98	0.988	0.124	0.085	0.085	0.123	1.07	0.987	0.775	1	0.977	0.963	0.98	0.977	0.124	0.083	0.084	0.124	1.057	0.975	0.771	0.981	0.975	0.949	0.971	0.959	0.122	0.084	0.093
23.5	0.085	0.085	0.084	0.084	0.084	0.085	0.084	0.085	0.086	0.085	0.083	0.086	0.085	0.123	1.066	0.986	0.774	1.009	0.973	0.951	0.977	0.985	0.124	0.085	0.085	0.123	1.067	0.985	0.773	0.999	0.976	0.961	0.978	0.975	0.124	0.083	0.084	0.124	1.056	0.972	0.769	0.981	0.976	0.949	0.971	0.959	0.122	0.084	0.093
23.75	0.085	0.085	0.084	0.084	0.084	0.085	0.084	0.085	0.086	0.085	0.083	0.086	0.085	0.123	1.065	0.985	0.774	1.01	0.973	0.951	0.979	0.986	0.124	0.085	0.085	0.123	1.068	0.984	0.773	0.998	0.975	0.961	0.978	0.974	0.124	0.083	0.084	0.124	1.056	0.971	0.769	0.979	0.974	0.946	0.968	0.957	0.122	0.084	0.093
24	0.085	0.085	0.084	0.084	0.084	0.085	0.084	0.085	0.086	0.085	0.083	0.086	0.085	0.123	1.061	0.983	0.773	1.002	0.968	0.947	0.975	0.978	0.124	0.085	0.085	0.123	1.062	0.98	0.77	0.991	0.97	0.956	0.973	0.969	0.124	0.083	0.084	0.124	1.051	0.967	0.766	0.974	0.969	0.944	0.966	0.953	0.122	0.084	0.093
			F2365	MQ140033	POI	INT	ANT	ARD1	ARD3	ARD6					F2365	MQ140033	POI	INT	ANT	ARD1	ARD3	ARD6	BHI				F2365	MQ140033	POI	INT	ANT	ARD1	ARD3	ARD6	BHI				F2365	MQ140033	POI	INT	ANT	ARD1	ARD3	ARD6	BHI
		0	0.0248333	0.0186667	0.0211667	0.0191667	0.015	0.0136667	0.0111667	0.0125	0			0	0.028	0.021	0.024	0.023	0.015	0.012	0.004	0.01	0			0	0.029	0.024	0.025	0.023	0.013	0.008	0.007	0.007	0			0	0.025	0.013	0.019	0.013	0.007	0.008	0.006	0.007	0
		0.25	0.023	0.0193333	0.024	0.0238333	0.023	0.0226667	0.0211667	0.0218333	0			0.25	0.021	0.016	0.021	0.022	0.021	0.021	0.019	0.02	0			0.25	0.023	0.019	0.021	0.025	0.022	0.022	0.021	0.021	0			0.25	0.025	0.019	0.028	0.025	0.024	0.024	0.022	0.023	0
		0.5	0.0233333	0.02	0.0248333	0.0238333	0.0233333	0.0228333	0.0215	0.0225	0			0.5	0.022	0.018	0.023	0.023	0.022	0.022	0.021	0.021	0			0.5	0.023	0.019	0.022	0.025	0.022	0.022	0.021	0.021	0			0.5	0.025	0.019	0.028	0.024	0.024	0.024	0.022	0.024	0
		0.75	0.0253333	0.023	0.0271667	0.0258333	0.0256667	0.0248333	0.023	0.0241667	0			0.75	0.024	0.021	0.025	0.025	0.024	0.024	0.022	0.023	0			0.75	0.025	0.022	0.024	0.026	0.024	0.024	0.022	0.023	0			0.75	0.027	0.022	0.03	0.026	0.026	0.025	0.024	0.025	0
		1	0.0276667	0.026	0.0306667	0.0286667	0.0288333	0.0275	0.0256667	0.0276667	0			1	0.026	0.023	0.028	0.028	0.027	0.027	0.025	0.026	0			1	0.027	0.025	0.027	0.029	0.028	0.027	0.025	0.026	0			1	0.029	0.025	0.034	0.029	0.029	0.028	0.026	0.029	0
		1.25	0.0313333	0.0301667	0.0348333	0.0333333	0.0333333	0.0315	0.0295	0.0313333	0			1.25	0.029	0.026	0.031	0.031	0.031	0.03	0.028	0.029	0			1.25	0.031	0.029	0.031	0.034	0.032	0.031	0.029	0.03	0			1.25	0.033	0.03	0.038	0.034	0.034	0.032	0.03	0.033	0
		1.5	0.0365	0.0356667	0.0416667	0.039	0.0398333	0.0366667	0.0336667	0.0371667	0			1.5	0.035	0.032	0.039	0.038	0.038	0.036	0.033	0.036	0			1.5	0.036	0.034	0.038	0.039	0.039	0.036	0.033	0.036	0			1.5	0.038	0.035	0.044	0.039	0.04	0.037	0.034	0.038	0
		1.75	0.043	0.0428333	0.0481667	0.0461667	0.0476667	0.0431667	0.0398333	0.0443333	0			1.75	0.041	0.04	0.046	0.045	0.046	0.042	0.039	0.043	0			1.75	0.042	0.041	0.045	0.046	0.046	0.042	0.039	0.043	0			1.75	0.044	0.041	0.05	0.047	0.048	0.044	0.04	0.045	0
		2	0.0513333	0.0518333	0.053	0.0551667	0.0555	0.0511667	0.0473333	0.0528333	0			2	0.049	0.05	0.056	0.055	0.057	0.051	0.047	0.052	0			2	0.05	0.051	0.05	0.056	0.054	0.05	0.046	0.051	0			2	0.052	0.049	0.053	0.055	0.054	0.052	0.048	0.054	0
		2.25	0.0603333	0.0593333	0.0598333	0.0595	0.0613333	0.0596667	0.056	0.0611667	0			2.25	0.059	0.061	0.057	0.064	0.063	0.06	0.055	0.062	0			2.25	0.061	0.059	0.058	0.06	0.06	0.059	0.055	0.061	0			2.25	0.06	0.056	0.06	0.057	0.06	0.059	0.056	0.062	0
		2.5	0.0656667	0.0681667	0.0685	0.0683333	0.0711667	0.0656667	0.0645	0.0686667	0			2.5	0.069	0.066	0.065	0.069	0.07	0.069	0.066	0.069	0			2.5	0.065	0.068	0.066	0.069	0.069	0.065	0.064	0.067	0			2.5	0.065	0.067	0.068	0.068	0.072	0.065	0.064	0.07	0
		2.75	0.0768333	0.0833333	0.082	0.0805	0.0838333	0.0763333	0.0731667	0.0793333	0			2.75	0.076	0.081	0.079	0.078	0.082	0.076	0.073	0.077	0			2.75	0.077	0.082	0.078	0.081	0.083	0.075	0.073	0.078	0			2.75	0.077	0.082	0.082	0.083	0.085	0.078	0.074	0.081	0
		3	0.086	0.0956667	0.0936667	0.0898333	0.0958333	0.0851667	0.081	0.0891667	0			3	0.083	0.091	0.089	0.088	0.093	0.084	0.081	0.088	0			3	0.087	0.096	0.088	0.088	0.096	0.084	0.081	0.088	0			3	0.087	0.095	0.096	0.092	0.099	0.086	0.081	0.089	0
		3.25	0.0986667	0.114	0.110167	0.103	0.110333	0.098	0.0928333	0.102	0			3.25	0.093	0.109	0.108	0.101	0.108	0.094	0.09	0.1	0			3.25	0.096	0.112	0.109	0.103	0.111	0.098	0.092	0.1	0			3.25	0.104	0.112	0.107	0.104	0.112	0.101	0.094	0.104	0
		3.5	0.115333	0.134667	0.128333	0.117667	0.1285	0.111333	0.104833	0.117	0			3.5	0.109	0.133	0.13	0.116	0.127	0.108	0.102	0.115	0			3.5	0.116	0.13	0.125	0.115	0.13	0.111	0.104	0.117	0			3.5	0.117	0.13	0.127	0.118	0.127	0.113	0.107	0.119	0
		3.75	0.1355	0.162667	0.152	0.135	0.153333	0.127	0.118833	0.1355	0			3.75	0.129	0.161	0.155	0.132	0.15	0.124	0.117	0.133	0			3.75	0.134	0.159	0.15	0.134	0.151	0.127	0.118	0.135	0			3.75	0.139	0.161	0.15	0.136	0.154	0.129	0.12	0.137	0
		4	0.159667	0.195667	0.182167	0.156667	0.1785	0.147167	0.1365	0.157667	0			4	0.155	0.203	0.191	0.156	0.181	0.144	0.134	0.156	0			4	0.158	0.188	0.181	0.154	0.171	0.149	0.138	0.156	0			4	0.161	0.193	0.177	0.157	0.175	0.148	0.137	0.16	0
		4.25	0.185833	0.234333	0.213333	0.180667	0.211	0.1695	0.156667	0.182333	0			4.25	0.187	0.245	0.224	0.179	0.218	0.168	0.154	0.18	0			4.25	0.184	0.225	0.215	0.176	0.209	0.17	0.158	0.18	0			4.25	0.184	0.228	0.21	0.182	0.203	0.171	0.158	0.185	0
		4.5	0.215333	0.279167	0.249167	0.210167	0.245333	0.194167	0.178833	0.2105	0			4.5	0.216	0.29	0.263	0.209	0.253	0.192	0.176	0.209	0			4.5	0.21	0.272	0.253	0.208	0.239	0.195	0.179	0.208	0			4.5	0.213	0.265	0.238	0.209	0.239	0.197	0.181	0.211	0
		4.75	0.252667	0.334167	0.332	0.242667	0.289333	0.222	0.205	0.2425	0			4.75	0.254	0.348	0.344	0.244	0.299	0.217	0.2	0.241	0			4.75	0.243	0.327	0.336	0.245	0.285	0.222	0.204	0.237	0			4.75	0.254	0.318	0.334	0.239	0.284	0.227	0.21	0.244	0
		5	0.291167	0.415667	0.354333	0.279667	0.337667	0.252167	0.232	0.277167	0			5	0.293	0.42	0.373	0.279	0.341	0.251	0.229	0.276	0			5	0.288	0.41	0.346	0.283	0.336	0.249	0.229	0.275	0			5	0.288	0.404	0.345	0.276	0.331	0.256	0.236	0.279	0
		5.25	0.337833	0.5175	0.425	0.318833	0.428833	0.287	0.263333	0.316667	0			5.25	0.346	0.557	0.45	0.319	0.428	0.285	0.258	0.318	0			5.25	0.319	0.511	0.438	0.323	0.427	0.286	0.264	0.315	0			5.25	0.334	0.486	0.413	0.315	0.42	0.292	0.268	0.316	0
		5.5	0.432	0.560333	0.492	0.361333	0.481333	0.319833	0.293333	0.359167	0			5.5	0.414	0.557	0.546	0.356	0.498	0.315	0.286	0.353	0			5.5	0.438	0.562	0.516	0.365	0.47	0.317	0.293	0.359	0			5.5	0.431	0.551	0.454	0.349	0.475	0.325	0.296	0.36	0
		5.75	0.526333	0.583	0.559667	0.400833	0.527333	0.355833	0.327667	0.399333	0			5.75	0.503	0.583	0.573	0.405	0.526	0.35	0.32	0.402	0			5.75	0.519	0.587	0.558	0.412	0.528	0.356	0.331	0.396	0			5.75	0.538	0.576	0.562	0.396	0.53	0.36	0.331	0.397	0
		6	0.569333	0.6065	0.582667	0.460333	0.560167	0.397667	0.3595	0.450167	0			6	0.578	0.611	0.581	0.458	0.557	0.391	0.349	0.452	0			6	0.559	0.605	0.573	0.464	0.554	0.396	0.36	0.443	0			6	0.568	0.597	0.578	0.449	0.564	0.405	0.366	0.446	0
		6.25	0.592833	0.638	0.6165	0.489333	0.589167	0.431833	0.394333	0.468167	0			6.25	0.592	0.646	0.616	0.485	0.588	0.426	0.388	0.466	0			6.25	0.582	0.638	0.61	0.492	0.585	0.427	0.391	0.464	0			6.25	0.592	0.629	0.614	0.474	0.591	0.435	0.398	0.462	0
		6.5	0.615	0.652333	0.62	0.511833	0.606	0.458333	0.4255	0.497333	0			6.5	0.613	0.662	0.621	0.495	0.607	0.453	0.417	0.494	0			6.5	0.611	0.656	0.615	0.525	0.606	0.46	0.423	0.493	0			6.5	0.614	0.64	0.608	0.499	0.608	0.461	0.428	0.497	0
		6.75	0.643	0.674667	0.624	0.535333	0.6245	0.479167	0.461	0.5165	0			6.75	0.644	0.685	0.626	0.522	0.629	0.469	0.457	0.516	0			6.75	0.642	0.676	0.618	0.545	0.625	0.481	0.456	0.509	0			6.75	0.643	0.663	0.609	0.523	0.626	0.484	0.463	0.518	0
		7	0.658667	0.6895	0.6225	0.5645	0.638	0.502333	0.475333	0.533	0			7	0.663	0.7	0.623	0.542	0.641	0.495	0.473	0.528	0			7	0.661	0.691	0.629	0.575	0.639	0.501	0.475	0.531	0			7	0.659	0.68	0.6	0.555	0.638	0.505	0.476	0.534	0
		7.25	0.670833	0.702	0.640167	0.59	0.651833	0.518333	0.5005	0.551167	0			7.25	0.671	0.707	0.651	0.576	0.648	0.511	0.491	0.544	0			7.25	0.669	0.7	0.642	0.61	0.65	0.512	0.498	0.546	0			7.25	0.672	0.694	0.614	0.579	0.654	0.524	0.502	0.549	0
		7.5	0.688833	0.717333	0.658	0.609667	0.667833	0.532	0.519667	0.571	0			7.5	0.686	0.722	0.665	0.605	0.664	0.525	0.51	0.565	0			7.5	0.689	0.714	0.657	0.625	0.668	0.527	0.51	0.567	0			7.5	0.689	0.708	0.642	0.596	0.671	0.535	0.523	0.571	0
		7.75	0.704333	0.735333	0.676333	0.6275	0.683833	0.547167	0.5345	0.5915	0			7.75	0.702	0.742	0.691	0.636	0.684	0.538	0.53	0.581	0			7.75	0.707	0.736	0.678	0.642	0.684	0.545	0.535	0.591	0			7.75	0.703	0.725	0.669	0.615	0.684	0.549	0.537	0.594	0
		8	0.714	0.748333	0.690333	0.643667	0.697	0.562167	0.551	0.614833	0			8	0.71	0.752	0.688	0.653	0.693	0.549	0.542	0.6	0			8	0.717	0.745	0.683	0.657	0.693	0.56	0.549	0.614	0			8	0.712	0.738	0.686	0.632	0.697	0.567	0.548	0.621	0
		8.25	0.731167	0.768	0.708667	0.662333	0.716667	0.576	0.562833	0.642333	0			8.25	0.726	0.775	0.711	0.676	0.715	0.565	0.55	0.626	0			8.25	0.737	0.768	0.705	0.676	0.716	0.581	0.564	0.644	0			8.25	0.728	0.759	0.707	0.652	0.717	0.579	0.567	0.65	0
		8.5	0.742333	0.782333	0.7225	0.679333	0.732167	0.5915	0.574833	0.6705	0			8.5	0.737	0.788	0.729	0.692	0.731	0.577	0.562	0.657	0			8.5	0.745	0.782	0.716	0.694	0.732	0.595	0.575	0.671	0			8.5	0.741	0.773	0.72	0.672	0.732	0.592	0.577	0.677	0
		8.75	0.757	0.791667	0.734667	0.699833	0.7465	0.6095	0.589333	0.706333	0			8.75	0.753	0.789	0.732	0.711	0.74	0.596	0.58	0.683	0			8.75	0.759	0.788	0.73	0.711	0.744	0.613	0.588	0.712	0			8.75	0.755	0.787	0.735	0.693	0.749	0.61	0.593	0.708	0
		9	0.7705	0.806333	0.7415	0.718167	0.762833	0.624167	0.599	0.740167	0			9	0.768	0.809	0.74	0.731	0.76	0.613	0.591	0.726	0			9	0.771	0.803	0.739	0.728	0.758	0.622	0.595	0.744	0			9	0.767	0.798	0.74	0.711	0.764	0.625	0.599	0.744	0
		9.25	0.785667	0.818167	0.738333	0.741	0.777	0.64	0.6155	0.770167	0			9.25	0.786	0.815	0.736	0.757	0.77	0.626	0.608	0.768	0			9.25	0.787	0.813	0.74	0.75	0.775	0.641	0.616	0.771	0			9.25	0.782	0.808	0.736	0.733	0.779	0.641	0.617	0.77	0
		9.5	0.795167	0.833167	0.743333	0.756833	0.791	0.653167	0.625	0.792833	0			9.5	0.787	0.84	0.748	0.771	0.793	0.641	0.614	0.799	0			9.5	0.799	0.834	0.743	0.767	0.79	0.652	0.624	0.79	0			9.5	0.792	0.822	0.738	0.752	0.789	0.659	0.632	0.789	0
		9.75	0.81	0.842167	0.744333	0.773167	0.802167	0.668	0.640667	0.8105	0			9.75	0.804	0.844	0.737	0.778	0.799	0.658	0.632	0.822	0			9.75	0.809	0.84	0.737	0.783	0.799	0.671	0.639	0.805	0			9.75	0.807	0.834	0.741	0.77	0.8	0.673	0.645	0.802	0
		10	0.8215	0.858333	0.754167	0.788167	0.815167	0.678333	0.647833	0.8305	0			10	0.81	0.865	0.751	0.792	0.814	0.667	0.641	0.845	0			10	0.824	0.858	0.751	0.798	0.815	0.68	0.647	0.829	0			10	0.821	0.849	0.748	0.787	0.814	0.685	0.653	0.825	0
		10.25	0.835	0.870833	0.757667	0.803667	0.828167	0.693	0.663333	0.838333	0			10.25	0.826	0.88	0.763	0.805	0.83	0.682	0.655	0.852	0			10.25	0.838	0.872	0.752	0.814	0.827	0.702	0.665	0.838	0			10.25	0.832	0.862	0.754	0.804	0.827	0.7	0.668	0.834	0
		10.5	0.845333	0.882167	0.756833	0.820333	0.840833	0.705333	0.675833	0.8385	0			10.5	0.836	0.891	0.764	0.825	0.84	0.693	0.665	0.851	0			10.5	0.847	0.884	0.753	0.83	0.842	0.714	0.681	0.84	0			10.5	0.845	0.875	0.75	0.821	0.843	0.713	0.682	0.836	0
		10.75	0.859	0.8905	0.749333	0.829833	0.841667	0.713333	0.686	0.836667	0			10.75	0.848	0.899	0.753	0.833	0.84	0.703	0.678	0.851	0			10.75	0.86	0.892	0.748	0.841	0.843	0.721	0.681	0.839	0			10.75	0.856	0.881	0.743	0.831	0.844	0.72	0.691	0.832	0
		11	0.867333	0.898167	0.741667	0.840333	0.842167	0.7305	0.697	0.837333	0			11	0.856	0.904	0.74	0.841	0.84	0.723	0.686	0.847	0			11	0.87	0.896	0.737	0.851	0.841	0.738	0.697	0.84	0			11	0.865	0.89	0.735	0.84	0.844	0.734	0.7	0.835	0
		11.25	0.8785	0.9055	0.734	0.849667	0.8445	0.7545	0.708667	0.838	0			11.25	0.868	0.914	0.738	0.854	0.844	0.746	0.697	0.849	0			11.25	0.884	0.906	0.736	0.86	0.844	0.767	0.709	0.842	0			11.25	0.876	0.898	0.73	0.851	0.846	0.774	0.715	0.835	0
		11.5	0.8875	0.913833	0.733833	0.8545	0.8465	0.7745	0.721333	0.8385	0			11.5	0.874	0.927	0.741	0.855	0.849	0.771	0.709	0.85	0			11.5	0.892	0.914	0.735	0.868	0.847	0.794	0.729	0.844	0			11.5	0.883	0.904	0.729	0.86	0.846	0.787	0.731	0.835	0
		11.75	0.897	0.913667	0.717167	0.8545	0.846167	0.791	0.7365	0.840333	0			11.75	0.887	0.921	0.712	0.86	0.842	0.796	0.73	0.843	0			11.75	0.9	0.913	0.716	0.866	0.844	0.811	0.74	0.845	0			11.75	0.894	0.905	0.714	0.857	0.847	0.8	0.742	0.839	0
		12	0.903667	0.918167	0.717833	0.8525	0.848167	0.799667	0.763	0.840667	0			12	0.899	0.931	0.726	0.86	0.853	0.808	0.765	0.85	0			12	0.907	0.921	0.721	0.864	0.849	0.82	0.776	0.848	0			12	0.901	0.91	0.715	0.856	0.847	0.808	0.769	0.837	0
		12.25	0.914667	0.9145	0.707833	0.855167	0.847333	0.809167	0.799	0.840833	0			12.25	0.907	0.926	0.713	0.864	0.85	0.821	0.798	0.848	0			12.25	0.921	0.917	0.708	0.866	0.845	0.828	0.821	0.847	0			12.25	0.911	0.908	0.705	0.857	0.846	0.816	0.809	0.838	0
		12.5	0.9215	0.919167	0.713167	0.855833	0.854333	0.815667	0.813833	0.842833	0			12.5	0.917	0.931	0.719	0.867	0.862	0.829	0.822	0.854	0			12.5	0.926	0.922	0.717	0.867	0.857	0.835	0.831	0.849	0			12.5	0.919	0.913	0.713	0.858	0.854	0.823	0.823	0.839	0
		12.75	0.925833	0.916	0.705167	0.855833	0.853167	0.819333	0.824	0.843333	0			12.75	0.926	0.928	0.708	0.865	0.858	0.834	0.839	0.852	0			12.75	0.931	0.918	0.707	0.868	0.852	0.835	0.837	0.848	0			12.75	0.925	0.907	0.703	0.859	0.852	0.827	0.83	0.84	0
		13	0.927667	0.917667	0.704	0.859	0.856	0.8255	0.8345	0.846333	0			13	0.931	0.934	0.713	0.873	0.867	0.838	0.85	0.859	0			13	0.936	0.923	0.71	0.87	0.858	0.843	0.85	0.854	0			13	0.926	0.91	0.703	0.861	0.856	0.834	0.84	0.844	0
		13.25	0.927833	0.917	0.6995	0.859167	0.857667	0.827833	0.84	0.8465	0			13.25	0.931	0.931	0.704	0.872	0.864	0.841	0.858	0.857	0			13.25	0.935	0.919	0.701	0.871	0.856	0.845	0.852	0.852	0			13.25	0.925	0.907	0.697	0.862	0.856	0.836	0.843	0.842	0
		13.5	0.929	0.9205	0.697833	0.860167	0.8585	0.83	0.845333	0.848667	0			13.5	0.932	0.933	0.699	0.87	0.866	0.839	0.86	0.859	0			13.5	0.936	0.923	0.703	0.873	0.859	0.848	0.858	0.856	0			13.5	0.927	0.913	0.697	0.863	0.857	0.84	0.851	0.845	0
		13.75	0.930667	0.909667	0.682	0.860833	0.853167	0.833333	0.852667	0.8505	0			13.75	0.931	0.91	0.681	0.869	0.849	0.843	0.868	0.853	0			13.75	0.938	0.904	0.687	0.872	0.853	0.85	0.863	0.857	0			13.75	0.927	0.901	0.685	0.864	0.86	0.844	0.859	0.849	0
		14	0.932	0.918333	0.69	0.862667	0.859667	0.834167	0.8535	0.850833	0			14	0.935	0.932	0.692	0.875	0.869	0.845	0.873	0.863	0			14	0.94	0.92	0.694	0.876	0.86	0.851	0.864	0.858	0			14	0.928	0.908	0.689	0.865	0.858	0.843	0.858	0.847	0
		14.25	0.931333	0.908333	0.682333	0.861833	0.8555	0.8335	0.855167	0.8495	0			14.25	0.934	0.921	0.683	0.872	0.858	0.839	0.871	0.858	0			14.25	0.941	0.908	0.684	0.873	0.852	0.849	0.866	0.856	0			14.25	0.928	0.899	0.684	0.864	0.854	0.842	0.859	0.846	0
		14.5	0.935333	0.917333	0.685167	0.865667	0.8615	0.836333	0.857	0.852167	0			14.5	0.939	0.938	0.691	0.881	0.873	0.843	0.872	0.867	0			14.5	0.944	0.923	0.69	0.879	0.864	0.856	0.869	0.861	0			14.5	0.934	0.908	0.686	0.868	0.861	0.847	0.863	0.849	0
		14.75	0.9335	0.904667	0.677333	0.862833	0.856833	0.836833	0.858667	0.8505	0			14.75	0.937	0.915	0.677	0.873	0.857	0.841	0.875	0.857	0			14.75	0.943	0.905	0.681	0.874	0.855	0.854	0.866	0.857	0			14.75	0.929	0.893	0.677	0.864	0.856	0.846	0.862	0.846	0
		15	0.9355	0.898	0.672833	0.8645	0.858833	0.84	0.861667	0.851667	0			15	0.936	0.902	0.671	0.873	0.856	0.841	0.876	0.857	0			15	0.943	0.898	0.676	0.874	0.858	0.857	0.871	0.858	0			15	0.932	0.889	0.676	0.866	0.862	0.85	0.867	0.85	0
		15.25	0.9395	0.903667	0.674167	0.864667	0.856667	0.836667	0.859167	0.8505	0			15.25	0.947	0.917	0.677	0.88	0.865	0.842	0.874	0.865	0			15.25	0.951	0.907	0.679	0.878	0.858	0.855	0.869	0.857	0			15.25	0.936	0.895	0.675	0.868	0.856	0.848	0.865	0.847	0
		15.5	0.9385	0.900333	0.672333	0.864167	0.856167	0.837667	0.859333	0.85	0			15.5	0.946	0.91	0.673	0.878	0.862	0.841	0.871	0.862	0			15.5	0.95	0.901	0.676	0.875	0.856	0.855	0.869	0.856	0			15.5	0.934	0.894	0.675	0.866	0.856	0.847	0.865	0.846	0
		15.75	0.941333	0.9015	0.671833	0.865167	0.858667	0.838167	0.859833	0.852167	0			15.75	0.952	0.913	0.674	0.884	0.868	0.844	0.87	0.868	0			15.75	0.952	0.903	0.676	0.878	0.86	0.857	0.87	0.858	0			15.75	0.937	0.893	0.672	0.868	0.857	0.848	0.867	0.848	0
		16	0.938667	0.893833	0.668167	0.863167	0.856167	0.838167	0.859833	0.851833	0			16	0.945	0.9	0.667	0.876	0.857	0.838	0.861	0.86	0			16	0.949	0.894	0.672	0.873	0.857	0.856	0.871	0.859	0			16	0.932	0.887	0.67	0.865	0.859	0.849	0.867	0.849	0
		16.25	0.948333	0.904667	0.6735	0.872	0.865	0.842333	0.862833	0.8555	0			16.25	0.96	0.926	0.68	0.897	0.885	0.851	0.871	0.878	0			16.25	0.963	0.912	0.68	0.891	0.871	0.865	0.877	0.866	0			16.25	0.946	0.895	0.674	0.875	0.864	0.855	0.871	0.852	0
		16.5	0.950333	0.903167	0.671	0.870667	0.863333	0.839667	0.860667	0.852167	0			16.5	0.962	0.919	0.672	0.894	0.88	0.849	0.868	0.874	0			16.5	0.966	0.908	0.677	0.887	0.867	0.861	0.876	0.862	0			16.5	0.947	0.894	0.672	0.874	0.863	0.852	0.869	0.848	0
		16.75	0.941667	0.892	0.666167	0.863167	0.855	0.837	0.8595	0.847	0			16.75	0.952	0.901	0.666	0.879	0.858	0.841	0.86	0.859	0			16.75	0.954	0.894	0.671	0.875	0.854	0.856	0.872	0.856	0			16.75	0.936	0.885	0.667	0.865	0.856	0.847	0.87	0.846	0
		17	0.9475	0.895167	0.6665	0.864833	0.86	0.836667	0.859	0.851	0			17	0.958	0.905	0.666	0.884	0.87	0.848	0.865	0.867	0			17	0.959	0.896	0.671	0.88	0.862	0.857	0.873	0.859	0			17	0.944	0.887	0.668	0.867	0.859	0.846	0.868	0.848	0
		17.25	0.9535	0.897667	0.6675	0.869	0.864167	0.838667	0.860833	0.852333	0			17.25	0.966	0.91	0.669	0.894	0.882	0.852	0.871	0.875	0			17.25	0.97	0.9	0.672	0.886	0.868	0.86	0.877	0.863	0			17.25	0.949	0.889	0.668	0.872	0.863	0.849	0.871	0.85	0
		17.5	0.942333	0.8885	0.663667	0.860833	0.855667	0.835167	0.858167	0.848833	0			17.5	0.953	0.895	0.663	0.877	0.857	0.843	0.862	0.858	0			17.5	0.956	0.89	0.669	0.874	0.857	0.854	0.87	0.857	0			17.5	0.937	0.879	0.663	0.863	0.858	0.847	0.868	0.846	0
		17.75	0.948833	0.891167	0.665333	0.864	0.860667	0.834833	0.857333	0.850167	0			17.75	0.955	0.896	0.663	0.883	0.865	0.845	0.865	0.863	0			17.75	0.962	0.893	0.671	0.879	0.864	0.855	0.871	0.86	0			17.75	0.947	0.883	0.666	0.867	0.862	0.846	0.867	0.848	0
		18	0.954667	0.892667	0.665333	0.867333	0.862667	0.835167	0.857667	0.850833	0			18	0.97	0.904	0.666	0.894	0.88	0.851	0.871	0.876	0			18	0.972	0.896	0.671	0.884	0.867	0.857	0.873	0.862	0			18	0.951	0.884	0.666	0.869	0.861	0.844	0.867	0.846	0
		18.25	0.9425	0.884833	0.6625	0.8595	0.854667	0.8315	0.854167	0.8465	0			18.25	0.954	0.891	0.662	0.877	0.856	0.84	0.86	0.858	0			18.25	0.956	0.886	0.667	0.872	0.855	0.849	0.866	0.855	0			18.25	0.939	0.876	0.663	0.861	0.856	0.842	0.864	0.844	0
		18.5	0.951333	0.887667	0.663167	0.864833	0.861167	0.832833	0.8555	0.849333	0			18.5	0.964	0.897	0.665	0.891	0.874	0.849	0.869	0.871	0			18.5	0.966	0.891	0.669	0.882	0.867	0.856	0.872	0.861	0			18.5	0.948	0.878	0.663	0.866	0.861	0.843	0.864	0.846	0
		18.75	0.944333	0.883333	0.6625	0.859167	0.8545	0.829833	0.852833	0.846	0			18.75	0.958	0.89	0.663	0.881	0.861	0.843	0.864	0.864	0			18.75	0.96	0.884	0.667	0.873	0.855	0.849	0.867	0.855	0			18.75	0.94	0.875	0.664	0.861	0.854	0.84	0.862	0.842	0
		19	0.949833	0.886333	0.663833	0.864333	0.8615	0.832333	0.855	0.850333	0			19	0.96	0.892	0.664	0.89	0.871	0.847	0.868	0.87	0			19	0.961	0.888	0.669	0.88	0.865	0.854	0.871	0.862	0			19	0.948	0.879	0.666	0.867	0.862	0.842	0.864	0.848	0
		19.25	0.949167	0.883667	0.663	0.863333	0.860167	0.828833	0.852	0.847667	0			19.25	0.956	0.89	0.663	0.888	0.866	0.842	0.865	0.865	0			19.25	0.96	0.885	0.668	0.878	0.862	0.849	0.866	0.857	0			19.25	0.947	0.876	0.664	0.865	0.862	0.839	0.86	0.844	0
		19.5	0.943333	0.8795	0.6625	0.858667	0.855667	0.828167	0.8515	0.846333	0			19.5	0.954	0.884	0.66	0.884	0.858	0.84	0.865	0.865	0			19.5	0.957	0.881	0.667	0.873	0.857	0.848	0.865	0.854	0			19.5	0.938	0.87	0.663	0.859	0.855	0.838	0.86	0.841	0
		19.75	0.943167	0.8785	0.662167	0.857167	0.853	0.826833	0.85	0.845333	0			19.75	0.957	0.884	0.662	0.883	0.859	0.84	0.863	0.864	0			19.75	0.96	0.879	0.666	0.869	0.855	0.847	0.864	0.853	0			19.75	0.939	0.87	0.663	0.858	0.854	0.837	0.858	0.84	0
		20	0.943667	0.877	0.661667	0.857833	0.850833	0.825667	0.8485	0.843167	0			20	0.952	0.883	0.661	0.881	0.856	0.837	0.859	0.859	0			20	0.953	0.877	0.665	0.87	0.852	0.844	0.861	0.852	0			20	0.941	0.868	0.662	0.859	0.853	0.837	0.858	0.841	0
		20.25	0.942833	0.876333	0.6615	0.857333	0.852833	0.824833	0.848333	0.843667	0			20.25	0.952	0.881	0.659	0.885	0.859	0.84	0.864	0.864	0			20.25	0.954	0.877	0.666	0.872	0.855	0.845	0.863	0.853	0			20.25	0.94	0.868	0.662	0.859	0.854	0.835	0.856	0.839	0
		20.5	0.9475	0.877667	0.663333	0.863667	0.859833	0.828333	0.851	0.847833	0			20.5	0.957	0.884	0.659	0.893	0.868	0.844	0.868	0.871	0			20.5	0.956	0.878	0.668	0.88	0.864	0.85	0.866	0.859	0			20.5	0.946	0.869	0.665	0.866	0.862	0.838	0.86	0.844	0
		20.75	0.947833	0.875667	0.661167	0.861333	0.857167	0.826167	0.849	0.845667	0			20.75	0.963	0.884	0.658	0.892	0.869	0.841	0.866	0.872	0			20.75	0.961	0.878	0.666	0.879	0.862	0.849	0.865	0.857	0			20.75	0.947	0.867	0.662	0.864	0.859	0.838	0.859	0.843	0
		21	0.9485	0.875667	0.660333	0.863667	0.859833	0.826333	0.849833	0.846667	0			21	0.961	0.883	0.657	0.893	0.87	0.842	0.867	0.871	0			21	0.958	0.878	0.664	0.882	0.865	0.849	0.866	0.859	0			21	0.948	0.866	0.662	0.866	0.862	0.837	0.859	0.843	0
		21.25	0.946833	0.873833	0.658167	0.862167	0.858833	0.825	0.848	0.846333	0			21.25	0.957	0.877	0.655	0.891	0.863	0.838	0.863	0.868	0			21.25	0.955	0.875	0.661	0.879	0.864	0.847	0.864	0.858	0			21.25	0.947	0.866	0.66	0.865	0.863	0.836	0.857	0.844	0
		21.5	0.938167	0.869333	0.654667	0.8545	0.849	0.819833	0.843	0.840333	0			21.5	0.947	0.872	0.652	0.88	0.849	0.83	0.857	0.859	0			21.5	0.946	0.87	0.657	0.869	0.851	0.84	0.857	0.849	0			21.5	0.936	0.861	0.656	0.855	0.852	0.83	0.852	0.835	0
		21.75	0.936167	0.867667	0.653167	0.8535	0.846667	0.817667	0.841333	0.8385	0			21.75	0.943	0.871	0.651	0.878	0.848	0.829	0.855	0.855	0			21.75	0.944	0.868	0.655	0.867	0.848	0.836	0.854	0.847	0			21.75	0.935	0.858	0.654	0.855	0.85	0.829	0.849	0.832	0
		22	0.940667	0.867667	0.653333	0.859167	0.853833	0.821167	0.844667	0.843	0			22	0.952	0.874	0.654	0.888	0.859	0.836	0.862	0.867	0			22	0.949	0.869	0.657	0.878	0.859	0.845	0.862	0.857	0			22	0.939	0.858	0.654	0.861	0.857	0.832	0.854	0.84	0
		22.25	0.939167	0.865667	0.651833	0.857	0.852167	0.817667	0.841333	0.84	0			22.25	0.948	0.868	0.652	0.886	0.854	0.828	0.856	0.86	0			22.25	0.947	0.867	0.655	0.874	0.855	0.839	0.857	0.851	0			22.25	0.938	0.857	0.652	0.858	0.855	0.829	0.851	0.837	0
		22.5	0.939	0.8645	0.651	0.857	0.851833	0.8185	0.842167	0.841333	0			22.5	0.949	0.867	0.652	0.888	0.856	0.832	0.86	0.867	0			22.5	0.948	0.866	0.654	0.875	0.856	0.841	0.858	0.853	0			22.5	0.938	0.856	0.651	0.858	0.854	0.829	0.851	0.838	0
		22.75	0.941167	0.865	0.651	0.86	0.854333	0.820667	0.844333	0.842833	0			22.75	0.953	0.87	0.652	0.893	0.86	0.836	0.864	0.869	0			22.75	0.951	0.867	0.655	0.879	0.86	0.844	0.861	0.855	0			22.75	0.941	0.857	0.652	0.861	0.858	0.831	0.853	0.84	0
		23	0.940167	0.863	0.6495	0.858167	0.852167	0.8185	0.841667	0.840667	0			23	0.951	0.866	0.652	0.888	0.854	0.832	0.856	0.864	0			23	0.949	0.866	0.653	0.877	0.856	0.841	0.858	0.853	0			23	0.939	0.854	0.649	0.86	0.856	0.829	0.851	0.838	0
		23.25	0.937333	0.861167	0.648833	0.8575	0.8505	0.816667	0.840333	0.840167	0			23.25	0.947	0.864	0.652	0.888	0.852	0.832	0.856	0.864	0			23.25	0.946	0.863	0.651	0.876	0.853	0.839	0.856	0.853	0			23.25	0.935	0.853	0.649	0.859	0.853	0.827	0.849	0.837	0
		23.5	0.935333	0.858667	0.647	0.856333	0.849333	0.815	0.839167	0.839667	0			23.5	0.942	0.862	0.65	0.885	0.849	0.827	0.853	0.861	0			23.5	0.943	0.861	0.649	0.875	0.852	0.837	0.854	0.851	0			23.5	0.934	0.85	0.647	0.859	0.854	0.827	0.849	0.837	0
		23.75	0.934167	0.8575	0.646667	0.855333	0.848333	0.814167	0.838667	0.838833	0			23.75	0.941	0.861	0.65	0.886	0.849	0.827	0.855	0.862	0			23.75	0.944	0.86	0.649	0.874	0.851	0.837	0.854	0.85	0			23.75	0.934	0.849	0.647	0.857	0.852	0.824	0.846	0.835	0
		24	0.93	0.855	0.6445	0.850833	0.844333	0.811833	0.836333	0.835167	0			24	0.937	0.859	0.649	0.878	0.844	0.823	0.851	0.854	0			24	0.938	0.856	0.646	0.867	0.846	0.832	0.849	0.845	0			24	0.929	0.845	0.644	0.852	0.847	0.822	0.844	0.831	0
			F2365	MQ140033	POI	INT	ANT	ARD1	ARD3	ARD6
		max growth rate	0.738365	0.798012	0.780963	0.663663	0.721413	0.647827	0.655706	0.67113	#DIV/0!
															F2365	MQ140033	POI	INT	ANT	ARD1	ARD3	ARD6	BHI				F2365	MQ140033	POI	INT	ANT	ARD1	ARD3	ARD6	BHI				F2365	MQ140033	POI	INT	ANT	ARD1	ARD3	ARD6	BHI
		Max	0.710242	0.852777	0.797217	0.724896	0.747214	0.693147	0.693147	0.759839	#DIV/0!			0.25	-0.074108	0.0909718	0.154151	0.19671	0.587787	0.81093	1.83258	0.955511	#DIV/0!			0.25	-0.071459	0.040822	0.076961	0.231802	0.767255	1.2164	1.27297	1.31219	#DIV/0!			0.25	0.14842	0.653926	0.581922	0.802346	1.42139	1.25276	1.46634	1.42139	#DIV/0!
		Max	0.758842	0.820269	0.806476	0.658056	0.71445	0.64355	0.662376	0.709676	#DIV/0!			0.5	0.322773	0.485508	0.389465	0.342945	0.389465	0.356675	0.387766	0.371564	#DIV/0!			0.5	0.298493	0.422857	0.389465	0.307485	0.374693	0.342945	0.322773	0.356675	#DIV/0!			0.5	0.277632	0.456758	0.305382	0.307485	0.348307	0.287682	0.310155	0.361013	#DIV/0!
		Max	0.750524	0.756863	0.800506	0.640037	0.727049	0.619039	0.632523	0.630627	#DIV/0!			0.75	0.464306	0.575364	0.528067	0.502092	0.546544	0.492476	0.451985	0.538997	#DIV/0!			0.75	0.448025	0.581922	0.546544	0.444686	0.572519	0.492476	0.451985	0.538997	#DIV/0!			0.75	0.41871	0.610909	0.451985	0.485508	0.510826	0.432864	0.435318	0.459532	#DIV/0!
		Max	0.733191	0.794789	0.759397	0.65678	0.70521	0.619039	0.641854	0.621688	#DIV/0!			1	0.535518	0.644357	0.609766	0.587787	0.650588	0.559616	0.572519	0.625706	#DIV/0!			1	0.518794	0.62253	0.628609	0.570545	0.650588	0.559616	0.572519	0.625706	#DIV/0!			1	0.488353	0.62253	0.510826	0.592051	0.613104	0.565314	0.510826	0.587787	#DIV/0!
		Max	0.721478	0.798937	0.7407	0.609064	0.709221	0.619039	0.626456	0.64355	#DIV/0!			1.25	0.633724	0.776529	0.693147	0.675129	0.747214	0.635989	0.631272	0.693147	#DIV/0!			1.25	0.616186	0.71295	0.616186	0.658056	0.65678	0.616186	0.609766	0.673729	#DIV/0!			1.25	0.583948	0.672944	0.443931	0.640037	0.621688	0.619039	0.613104	0.621688	#DIV/0!
		Max	0.755913	0.764436	0.781485	0.693147	0.725334	0.693147	0.67788	0.661398	#DIV/0!			1.5	0.710242	0.852777	0.609064	0.724896	0.709148	0.693147	0.675129	0.759839	#DIV/0!			1.5	0.676887	0.710242	0.626456	0.567984	0.628609	0.64355	0.640037	0.709676	#DIV/0!			1.5	0.597837	0.624154	0.456758	0.516691	0.567984	0.611802	0.624154	0.630627	#DIV/0!
														1.75	0.678758	0.723919	0.510826	0.59652	0.610909	0.650588	0.693147	0.650588	#DIV/0!			1.75	0.590868	0.693147	0.552069	0.570545	0.570545	0.590868	0.662376	0.621174	#DIV/0!			1.75	0.536801	0.649345	0.435318	0.555946	0.587787	0.563469	0.632523	0.610909	#DIV/0!
														2	0.617161	0.70557	0.540806	0.550046	0.578078	0.593064	0.626898	0.582605	#DIV/0!			2	0.606136	0.693147	0.550046	0.565808	0.590199	0.579818	0.626898	0.595509	#DIV/0!			2	0.559616	0.693147	0.494696	0.568693	0.57145	0.572519	0.615186	0.587787	#DIV/0!
														2.25	0.52702	0.598837	0.463285	0.470004	0.489548	0.498991	0.544302	0.526093	#DIV/0!			2.25	0.553885	0.632523	0.565314	0.451985	0.575364	0.518794	0.565808	0.545511	#DIV/0!			2.25	0.514664	0.662057	0.594056	0.514455	0.606136	0.503104	0.523248	0.499652	#DIV/0!
														2.5	0.455062	0.580474	0.63908	0.456237	0.538997	0.44895	0.492476	0.478036	#DIV/0!			2.5	0.453474	0.640961	0.630905	0.540384	0.615186	0.50743	0.514455	0.494296	#DIV/0!			2.5	0.550046	0.693147	0.578484	0.60134	0.624154	0.537583	0.517943	0.517257	#DIV/0!
														2.75	0.457241	0.700694	0.693147	0.519484	0.595692	0.448025	0.435318	0.510826	#DIV/0!			2.75	0.579203	0.648027	0.638659	0.510826	0.633428	0.535143	0.485508	0.557481	#DIV/0!			2.75	0.587787	0.662842	0.624679	0.551177	0.567521	0.553001	0.513946	0.530628	#DIV/0!
														3	0.529079	0.686955	0.673977	0.526093	0.603916	0.489548	0.471714	0.546544	#DIV/0!			3	0.554034	0.662185	0.653926	0.503391	0.598439	0.526699	0.480225	0.548566	#DIV/0!			3	0.590669	0.674685	0.603916	0.493814	0.594301	0.503104	0.483427	0.525532	#DIV/0!
														3.25	0.624585	0.802346	0.763637	0.572519	0.665898	0.538997	0.503391	0.572519	#DIV/0!			3.25	0.596687	0.672094	0.72116	0.559616	0.577315	0.57313	0.532805	0.572519	#DIV/0!			3.25	0.615496	0.708813	0.611802	0.534457	0.569666	0.542865	0.525532	0.586537	#DIV/0!
														3.5	0.698509	0.80991	0.729515	0.572265	0.702364	0.580669	0.537143	0.587787	#DIV/0!			3.5	0.650588	0.697602	0.67929	0.535755	0.632804	0.550831	0.540806	0.587787	#DIV/0!			3.5	0.570545	0.710847	0.674279	0.559616	0.594707	0.526543	0.5193	0.575965	#DIV/0!
														3.75	0.683931	0.779532	0.70462	0.588744	0.689202	0.575364	0.545511	0.597402	#DIV/0!			3.75	0.593517	0.738268	0.705076	0.592606	0.608929	0.563469	0.542995	0.575364	#DIV/0!			3.75	0.599118	0.712195	0.628084	0.57165	0.632276	0.555816	0.525668	0.572735	#DIV/0!
														4	0.677522	0.770798	0.797217	0.614366	0.689808	0.559616	0.536143	0.594448	#DIV/0!			4	0.595222	0.721056	0.806476	0.603418	0.635209	0.55849	0.547435	0.562785	#DIV/0!			4	0.60286	0.680647	0.800506	0.563809	0.612022	0.565138	0.559616	0.577187	#DIV/0!
														4.25	0.636747	0.727049	0.669305	0.581356	0.633385	0.55564	0.535882	0.570545	#DIV/0!			4.25	0.600365	0.779715	0.647942	0.608494	0.675448	0.513507	0.506468	0.566915	#DIV/0!			4.25	0.581556	0.738725	0.667395	0.564155	0.637332	0.547965	0.543851	0.556038	#DIV/0!
														4.5	0.61533	0.821307	0.697602	0.577805	0.674628	0.528525	0.516007	0.569095	#DIV/0!			4.5	0.550255	0.820269	0.711581	0.607168	0.71445	0.520193	0.513354	0.559616	#DIV/0!			4.5	0.596205	0.756863	0.67634	0.548566	0.727049	0.53509	0.528392	0.535386	#DIV/0!
														4.75	0.650588	0.652684	0.730465	0.532596	0.677211	0.495077	0.485508	0.524134	#DIV/0!			4.75	0.735111	0.7257	0.712717	0.562359	0.676269	0.485902	0.492787	0.545784	#DIV/0!			4.75	0.704816	0.732005	0.645827	0.512738	0.686851	0.500621	0.491862	0.534246	#DIV/0!
														5	0.683256	0.515985	0.510244	0.506719	0.564858	0.478036	0.470004	0.511655	#DIV/0!			5	0.758842	0.585065	0.507248	0.519765	0.616607	0.472253	0.483998	0.513354	#DIV/0!			5	0.750524	0.594056	0.520361	0.504951	0.623903	0.461154	0.455011	0.486768	#DIV/0!
														5.25	0.679401	0.374842	0.443172	0.495657	0.490683	0.443255	0.42135	0.493281	#DIV/0!			5.25	0.663189	0.389071	0.504447	0.494438	0.500054	0.463961	0.452382	0.476799	#DIV/0!			5.25	0.679161	0.390502	0.516029	0.486622	0.532936	0.45871	0.438802	0.469107	#DIV/0!
														5.5	0.537068	0.148234	0.313999	0.418958	0.317604	0.40195	0.408046	0.382134	#DIV/0!			5.5	0.601279	0.221969	0.33124	0.420826	0.314828	0.400792	0.392758	0.387312	#DIV/0!			5.5	0.572366	0.257923	0.396547	0.408635	0.341561	0.398592	0.395465	0.379823	#DIV/0!
														5.75	0.392499	0.1727	0.128712	0.329627	0.197929	0.363319	0.377094	0.336067	#DIV/0!			5.75	0.332878	0.154659	0.175516	0.363501	0.254147	0.372325	0.3672	0.317187	#DIV/0!			5.75	0.353887	0.149733	0.292078	0.357534	0.24686	0.349573	0.368764	0.322486	#DIV/0!
														6	0.247109	0.161232	0.0884647	0.253781	0.17883	0.29267	0.356362	0.249655	#DIV/0!			6	0.212684	0.141168	0.102129	0.279762	0.168655	0.300937	0.320374	0.251034	#DIV/0!			6	0.178286	0.140667	0.0803164	0.278167	0.166473	0.295981	0.335609	0.266039	#DIV/0!
														6.25	0.137201	0.135983	0.0697958	0.168397	0.140464	0.23585	0.304023	0.155414	#DIV/0!			6.25	0.167604	0.132911	0.0932455	0.214485	0.14274	0.235192	0.277211	0.181192	#DIV/0!			6.25	0.148602	0.130176	0.0373558	0.211945	0.123284	0.220671	0.262785	0.180077	#DIV/0!
														6.5	0.125263	0.0902312	0.0552627	0.171959	0.0971637	0.18193	0.235439	0.154764	#DIV/0!			6.5	0.139314	0.0927421	0.0511293	0.21498	0.105361	0.181541	0.241893	0.162734	#DIV/0!			6.5	0.126752	0.0983407	0	0.200095	0.101291	0.186146	0.232148	0.172534	#DIV/0!
														6.75	0.112513	0.0867596	0.068456	0.200671	0.0897534	0.147506	0.201325	0.13429	#DIV/0!			6.75	0.120144	0.0847222	0.0660618	0.174353	0.0974082	0.135974	0.187039	0.13985	#DIV/0!			6.75	0.115246	0.100976	0.0544134	0.177635	0.0985943	0.148869	0.200458	0.138799	#DIV/0!
														7	0.0862347	0.0799304	0.0987895	0.197531	0.0838267	0.137256	0.148194	0.118644	#DIV/0!			7	0.0964424	0.085037	0.0926588	0.163803	0.0902063	0.124919	0.159774	0.149368	#DIV/0!			7	0.0892122	0.0893967	0.0939658	0.162041	0.0886075	0.126014	0.148271	0.136904	#DIV/0!
														7.25	0.06849	0.071656	0.0992423	0.186311	0.0780005	0.103541	0.136171	0.127833	#DIV/0!			7.25	0.081322	0.0752444	0.0823636	0.133314	0.0811255	0.111331	0.144784	0.145233	#DIV/0!			7.25	0.0773544	0.081851	0.133948	0.129921	0.0884471	0.115801	0.140857	0.150935	#DIV/0!
														7.5	0.0787809	0.0918324	0.0881628	0.160085	0.0983918	0.100456	0.113474	0.140401	#DIV/0!			7.5	0.0968038	0.0927094	0.0936095	0.102734	0.0967078	0.126426	0.124454	0.16508	#DIV/0!			7.5	0.0800427	0.0895298	0.141036	0.118742	0.0919685	0.0998108	0.121759	0.168874	#DIV/0!
														7.75	0.0717103	0.087473	0.0918867	0.134357	0.0961313	0.094444	0.0970911	0.150858	#DIV/0!			7.75	0.0781429	0.0909718	0.0859961	0.10472	0.0914923	0.121361	0.119959	0.16841	#DIV/0!			7.75	0.0727594	0.087835	0.114663	0.120018	0.0870114	0.10124	0.0982608	0.170282	#DIV/0!
														8	0.0701318	0.0614171	0.0576407	0.111474	0.0786923	0.102382	0.0901511	0.161744	#DIV/0!			8	0.0709711	0.068268	0.0738972	0.102084	0.0840831	0.117579	0.0944602	0.186262	#DIV/0!			8	0.0713609	0.0820566	0.0940864	0.119408	0.0907811	0.105361	0.0991963	0.175565	#DIV/0!
														8.25	0.0785248	0.0730626	0.0728613	0.112836	0.0922884	0.110266	0.08655	0.19062	#DIV/0!			8.25	0.0726125	0.0749705	0.0788031	0.102617	0.0896534	0.105003	0.080463	0.192046	#DIV/0!			8.25	0.0744089	0.0781648	0.0757726	0.117783	0.0917824	0.0973923	0.0889863	0.18071	#DIV/0!
														8.5	0.0794068	0.0503251	0.0345577	0.11317	0.074108	0.102525	0.100257	0.204439	#DIV/0!			8.5	0.0656404	0.0569414	0.0484524	0.10388	0.0791829	0.0982787	0.0881927	0.17999	#DIV/0!			8.5	0.0715537	0.0625603	0.0401995	0.117101	0.0829352	0.101727	0.0845097	0.169418	#DIV/0!
														8.75	0.0656404	0.0639038	0.0257292	0.108102	0.0814098	0.105187	0.0884931	0.195677	#DIV/0!			8.75	0.0699767	0.0643787	0.0370159	0.100015	0.0762524	0.0914832	0.0817803	0.163264	#DIV/0!			8.75	0.0665608	0.0614613	0.0246926	0.112478	0.0749858	0.107217	0.0910471	0.153095	#DIV/0!
														9	0.065534	0.0673862	0.00680738	0.0900541	0.0767108	0.0989643	0.0858613	0.185246	#DIV/0!			9	0.0637971	0.0639038	0.00954336	0.0964603	0.0713199	0.0904042	0.0831775	0.122764	#DIV/0!			9	0.0666059	0.0580052	0.00813013	0.105361	0.0658727	0.0982864	0.0840559	0.124665	#DIV/0!
														9.25	0.0532445	0.0669306	0.0147555	0.0801479	0.0686419	0.0844251	0.0812134	0.151787	#DIV/0!			9.25	0.0664822	0.0662494	0.0161077	0.0918075	0.0725047	0.0891527	0.0837849	0.108179	#DIV/0!			9.25	0.0680363	0.0619506	0.0107528	0.101556	0.0633926	0.0916672	0.0863155	0.103342	#DIV/0!
														9.5	0.049638	0.0767338	0.0360279	0.061479	0.0750352	0.0856793	0.0744604	0.103797	#DIV/0!			9.5	0.0627899	0.0700583	0.0160861	0.0818872	0.0649417	0.0909039	0.0765401	0.0833297	#DIV/0!			9.5	0.0619777	0.0646932	0.0241622	0.0924536	0.0597936	0.0880509	0.0794191	0.0798429	#DIV/0!
														9.75	0.0604004	0.0589425	0.0211648	0.067695	0.0575787	0.0780005	0.0797921	0.0630512	#DIV/0!			9.75	0.0583397	0.0582237	0.0133692	0.0789389	0.0637471	0.0908384	0.0874119	0.0613689	#DIV/0!			9.75	0.0647752	0.0624835	0.0161294	0.0877868	0.0662006	0.0787579	0.0761403	0.0578623	#DIV/0!
														10	0.0532814	0.0631305	0.0214773	0.0683071	0.0500409	0.066152	0.0702579	0.0346717	#DIV/0!			10	0.0611335	0.0600642	0.0148151	0.071459	0.053606	0.07187	0.0636579	0.0413684	#DIV/0!			10	0.0589467	0.0548242	0.00269542	0.0762393	0.0535408	0.0675059	0.0688895	0.0367238	#DIV/0!
														10.25	0.0552361	0.0440999	-0.0147555	0.0600303	0.0314415	0.0806192	0.0678482	0.00236407	#DIV/0!			10.25	0.0543227	0.0433363	-0.0188178	0.0643035	0.0314035	0.081851	0.0744391	0.0131817	#DIV/0!			10.25	0.0522064	0.0471623	-0.0175325	0.0651736	0.0361921	0.0690902	0.0695032	0.0120483	#DIV/0!
														10.5	0.0495969	0.0379087	-0.0333142	0.0590889	0.0167268	0.0896959	0.0621502	-0.00352734	#DIV/0!			10.5	0.053439	0.0382499	-0.0215062	0.054972	0.0203478	0.0885534	0.0640685	0.00476191	#DIV/0!			10.5	0.0515337	0.0409148	-0.0323478	0.0568129	0.0227147	0.100492	0.0679944	0.00119832	#DIV/0!
														10.75	0.0444518	0.0396091	-0.0305672	0.0357181	0.0106573	0.106658	0.0640685	-0.00117578	#DIV/0!			10.75	0.0517654	0.0333735	-0.0241947	0.044766	0.00592068	0.1062	0.0681114	0.0047506	#DIV/0!			10.75	0.0439886	0.0326055	-0.0283995	0.0464093	0.0035524	0.0987468	0.0693838	-0.00119689	#DIV/0!
														11	0.0449643	0.024177	-0.0559873	0.0318987	0.00237812	0.124242	0.0738972	-0.00944517	#DIV/0!			11	0.0454624	0.0232697	-0.0437228	0.0292932	0.00118554	0.117629	0.0830879	0.00712592	#DIV/0!			11	0.0434354	0.0268773	-0.0398131	0.0308081	0.0035482	0.105361	0.0712094	0.00837827	#DIV/0!
														11.25	0.0490127	0.0294299	-0.0191002	0.0223407	0.0153577	0.111153	0.108998	0.00353565	#DIV/0!			11.25	0.0416492	0.0275196	-0.0219488	0.0151606	0.00946753	0.105361	0.107367	0.00947874	#DIV/0!			11.25	0.0407758	0.0222231	-0.027588	0.0188685	0.0035482	0.096053	0.0940106	0.00239235	#DIV/0!
														11.5	0.0439507	0.0130437	-0.0344624	0.0116416	0.00708385	0.0957975	0.135323	-0.00117855	#DIV/0!			11.5	0.041003	0.0120682	-0.038786	0.00695252	0.00118413	0.0765264	0.146668	0.00592068	#DIV/0!			11.5	0.0391768	0.0110743	-0.0348467	0.00702579	0	0.0528425	0.123516	0.00358638	#DIV/0!
														11.75	0.0480271	0.00430571	-0.0301393	0.0139375	0.0151961	0.0725318	0.147885	0.00469484	#DIV/0!			11.75	0.0374081	0.00871465	-0.0247947	-0.00115274	0.0117372	0.0503483	0.130956	0.00590669	#DIV/0!			11.75	0.0399609	0.00990652	-0.0221923	-0.00232829	0.00941183	0.044728	0.118543	0.00477898	#DIV/0!
														12	0.0430293	0.0075717	-0.00563382	0.00579712	0.0188241	0.0466342	0.139166	0.0106196	#DIV/0!			12	0.0338645	0.00546151	-0.0126495	0.00230681	0.00943403	0.0291637	0.123174	0.00354401	#DIV/0!			12	0.034088	0.00220751	-0.0155261	0.002331	0.00588583	0.033193	0.112076	0.00119119	#DIV/0!
														12.25	0.0349762	0.00321716	-0.0180686	0.0150032	0.0162794	0.036456	0.105361	0.0105326	#DIV/0!			12.25	0.031473	0.0021692	-0.0153742	0.00692044	0.0105449	0.0276626	0.0910838	0.00705056	#DIV/0!			12.25	0.027369	0	-0.0169257	0.00582413	0.0105697	0.0316713	0.0883109	0.00832842	#DIV/0!
														12.5	0.0261168	0.00538504	-0.0127031	0.00921666	0.0163364	0.0240686	0.0724955	0.0105573	#DIV/0!			12.5	0.0150865	0.00217865	-0.00993621	0.00575707	0.0129337	0.0203235	0.0370634	0.00588583	#DIV/0!			12.5	0.0152508	-0.00110193	-0.0114124	0.00581735	0.011751	0.0242143	0.041168	0.00476191	#DIV/0!
														12.75	0.0162253	0.00214592	-0.0282106	0.00345423	0.00462964	0.0119906	0.045192	0.00583773	#DIV/0!			12.75	0.0107412	0.00108401	-0.0197189	0.00689658	0.002331	0.0154489	0.0319743	0.00821119	#DIV/0!			12.75	0.00866744	0	-0.022696	0.00581059	0.00350672	0.0204457	0.0334559	0.00712592	#DIV/0!
														13	0.00538504	-0.0195871	-0.0388818	0.00461362	-0.0105449	0.0107336	0.033981	0.00117302	#DIV/0!			13	0.00749067	-0.015368	-0.0286964	0.00459771	0.00117302	0.0178046	0.0305906	0.0105573	#DIV/0!			13	0.00215983	-0.00663719	-0.0259381	0.00580385	0.00934586	0.0203478	0.0343432	0.0106573	#DIV/0!
														13.25	0.00428725	-0.00214362	-0.0298955	0.00228833	0.00230415	0.00831853	0.0266992	0.00464577	#DIV/0!			13.25	0.0042644	-0.00325556	-0.022793	0.00687288	0.00232829	0.00944517	0.0163364	0.00467291	#DIV/0!			13.25	0.0021575	-0.00220022	-0.0201156	0.004635	0.00233372	0.0107336	0.0212022	0.0035482	#DIV/0!
														13.5	0.00321716	-0.0107992	-0.0302835	0	-0.00696867	-0.00238095	0.0150379	0.00116618	#DIV/0!			13.5	0.00639661	-0.0120417	-0.02455	0.00229358	-0.00468385	0.00472256	0.0162984	0.00468385	#DIV/0!			13.5	0.003238	-0.00885942	-0.0188275	0.0023175	-0.00233918	0.0071514	0.018802	0.00473935	#DIV/0!
														13.75	0.00748266	0.00534475	-0.0115109	0.0125644	0.00805065	0.00475625	0.013857	0.00927005	#DIV/0!			13.75	0.00851069	0	-0.0186653	0.00684934	0.00580385	0.00938974	0.012739	0.00582413	#DIV/0!			13.75	0.00752287	-0.0054915	-0.0159078	0.00577702	0.00465659	0.0082988	0.0140026	0.00472256	#DIV/0!
														14	0.006424	0.00547947	-0.00589103	0.00459243	0.00937873	-0.0023753	0.00803217	0.00467837	#DIV/0!			14	0.00531633	0.00110558	-0.00877199	0.00229095	0.00234192	0.00469484	0.00347022	0	#DIV/0!			14	0.00215517	-0.00891868	-0.0117476	0	-0.00466201	0.00236687	0.00348635	-0.00353983	#DIV/0!
														14.25	0.00106895	-0.0327183	-0.0308168	-0.00228833	-0.0150727	-0.00474497	0.00343054	-0.00697677	#DIV/0!			14.25	0.00318641	-0.0242036	-0.0262789	-0.00228572	-0.00232829	0.00702579	0.00806921	0	#DIV/0!			14.25	0.00430108	-0.0211471	-0.0190482	0.0011554	0.00465117	0.00826939	0.0104349	0.00353565	#DIV/0!
														14.5	0.0138227	-0.00435256	-0.00882359	0.00913248	0.00812541	0.00356931	0.0034384	0.00812541	#DIV/0!			14.5	0.0105709	-0.00110193	-0.00733679	0.00571104	0.00701757	0.00704228	0.00345822	0.00116754	#DIV/0!			14.5	0.00858374	-0.00445932	-0.0132452	0.00461895	0.00233918	0.00710062	0.00696058	0.00118134	#DIV/0!
														14.75	0.00742709	-0.0303053	-0.0263945	-0.00341103	-0.0126803	-0.0023753	-0.00114745	-0.00578371	#DIV/0!			14.75	0.00633582	-0.024124	-0.0204985	-0.00456101	-0.00930239	-0.00116891	0	-0.00582413	#DIV/0!			14.75	0	-0.0155386	-0.0161649	-0.00230681	-0.00582413	0	0.00231482	-0.00353983	#DIV/0!
														15	0.0158818	-0.00218818	-0.00444116	0.0125215	0.0127538	0.00356083	-0.00573067	0.0127538	#DIV/0!			15	0.00949875	-0.00221239	-0.00736923	0.00456622	0.00583092	0.00350672	0.0046083	0.00116618	#DIV/0!			15	0.00857454	0	-0.00741293	0.00461895	0.00116754	0.00236128	0.00578371	0.00236128	#DIV/0!
														15.25	0.00956945	-0.00221976	-0.00597909	0.00343054	0.00116754	-0.00357356	-0.0172716	0.00349447	#DIV/0!			15.25	0.00634252	-0.00446429	-0.00593474	-0.00114482	-0.00116618	-0.00116754	0	0.00116482	#DIV/0!			15.25	0	-0.00225225	-0.00891536	-0.0011554	-0.00348635	-0.00117716	0	-0.00117716	#DIV/0!
														15.5	0.0136342	0.00976676	0.00442153	0.019134	0.0228581	0.0106321	-0.0034384	0.0149171	#DIV/0!			15.5	0.0125393	0.00549754	0.00147167	0.0146978	0.0150379	0.011628	0.00916387	0.010447	#DIV/0!			15.5	0.0106271	0	-0.00148258	0.00803217	0.00930239	0.00822083	0.00691247	0.00588583	#DIV/0!
														15.75	0.0167719	0.00984152	-0.00148699	0.0180592	0.0206666	0.00946753	-0.00345026	0.0138251	#DIV/0!			15.75	0.0167018	0.00773912	0.0014782	0.0136211	0.0127686	0.00699304	0.00802297	0.00698489	#DIV/0!			15.75	0.0138227	0	-0.00445435	0.00919547	0.00814431	0.00588583	0.00461362	0.00236128	#DIV/0!
														16	0	-0.0132306	-0.0119404	-0.00567216	-0.0115876	-0.00356083	-0.0115608	-0.0104228	#DIV/0!			16	0.00209864	-0.0100168	-0.00742394	-0.00342271	-0.0070012	-0.00116754	0.00229621	-0.00233372	#DIV/0!			16	-0.00106781	-0.00899894	-0.00746829	-0.00346221	-0.00116754	-0.00117994	0.00345423	-0.00236128	#DIV/0!
														16.25	0.0136629	0.00554018	-0.00150038	0.00909097	0.0150553	0.0118625	0.004635	0.00810659	#DIV/0!			16.25	0.0104823	0.00223464	-0.0014892	0.00798635	0.00581735	0.00116754	0.00229358	0	#DIV/0!			16.25	0.0127934	0	-0.00298954	0.00230947	0	-0.00353983	0.00115274	-0.00117855	#DIV/0!
														16.5	0.00623055	-0.0174296	-0.0163087	-0.00335009	-0.00339559	0.0011744	0	-0.00342271	#DIV/0!			16.5	0.00724266	-0.0132452	-0.0118345	-0.00562748	-0.00345026	-0.00579712	0	-0.00347022	#DIV/0!			16.5	0.00316623	-0.00672648	-0.00894194	-0.00343446	-0.00115808	-0.00704228	0	-0.00235018	#DIV/0!
														16.75	-0.00939955	-0.0264624	-0.0134834	-0.0191988	-0.026484	-0.00709223	-0.00693644	-0.0184763	#DIV/0!			16.75	-0.0104059	-0.0200229	-0.0118872	-0.0147646	-0.0116011	-0.00816331	-0.00687288	-0.00581735	#DIV/0!			16.75	-0.0106158	-0.0169209	-0.0134834	-0.0126657	-0.00581059	-0.00588583	-0.00115141	-0.00236128	#DIV/0!
														17	0.00314631	-0.00556484	-0.00451468	0.0045403	0.00812541	0.00474497	0.00579712	0.00464577	#DIV/0!			17	0.00835078	-0.00111919	0	0.00456101	0.0116416	-0.00116891	-0.00114745	0.00466201	#DIV/0!			17	0.0116836	-0.00226244	-0.00150038	0.00230947	0.00698489	-0.00118134	-0.00345423	0.00236128	#DIV/0!
														17.25	0.0124483	-0.00110558	0	0.0112487	0.0114287	0.00353149	0.00691247	0.0103271	#DIV/0!			17.25	0.0134647	0	0	0.00453516	0.00578371	0	0	0.00348635	#DIV/0!			17.25	0.0073879	-0.00338792	-0.0029985	0.00230415	0.00232558	-0.00236687	-0.00115274	-0.00236128	#DIV/0!
														17.5	-0.0125002	-0.0211002	-0.0105185	-0.0191988	-0.0299217	-0.0141846	-0.0127096	-0.0196198	#DIV/0!			17.5	-0.0145382	-0.0156778	-0.00746829	-0.0159275	-0.0150902	-0.0128732	-0.0126221	-0.00931322	#DIV/0!			17.5	-0.0105933	-0.0147311	-0.00751318	-0.0126949	-0.00814431	-0.00827917	-0.00806921	-0.00708385	#DIV/0!
														17.75	0.0114764	0.00223214	0.00301205	0.0158374	0.0196425	0.00709223	0.00808785	0.0150379	#DIV/0!			17.75	0.0104059	0.00112296	0	0.00911168	0.0116011	0.00233918	0.00229621	0.00465659	#DIV/0!			17.75	0.0116712	-0.0011383	0	0.00347022	0.0034904	-0.00473374	-0.00461895	0	#DIV/0!
														18	0.00313644	-0.00671895	0	-0.00226757	-0.004635	-0.00236967	-0.00115674	0.00115808	#DIV/0!			18	-0.00208117	-0.0101295	-0.00597909	-0.00684934	-0.0104713	-0.00704228	-0.004603	-0.00583092	#DIV/0!			18	-0.00741922	-0.00910131	-0.00300752	-0.00694447	-0.00932408	-0.00711747	-0.00578371	-0.00710062	#DIV/0!
														18.25	-0.0103628	-0.0133632	-0.00300752	-0.00448431	-0.0102799	-0.00471143	-0.00345026	-0.00687288	#DIV/0!			18.25	-0.0113814	-0.00896867	-0.00298508	-0.00453516	-0.00230947	-0.00350672	-0.00229358	0	#DIV/0!			18.25	-0.00315956	-0.00567216	0	-0.00230415	0.00116077	-0.00237248	-0.00346621	0.00236128	#DIV/0!
														18.5	0.00209424	-0.00112296	0.00150943	0.0124648	0.0116145	0.00237812	0.00579712	0.00812541	#DIV/0!			18.5	0.00417537	-0.00112931	0.00149813	0.00685717	0.0081538	0	0	0.00233645	#DIV/0!			18.5	0.00848361	0	0.00150716	0.004635	0.00698489	-0.00356931	-0.00464038	0	#DIV/0!
														18.75	-0.0104276	-0.0145988	-0.00754721	-0.00788736	-0.0184763	-0.0106573	-0.00461362	-0.00691247	#DIV/0!			18.75	-0.00936044	-0.0112868	-0.00299401	-0.0102565	-0.0116011	-0.00938974	-0.00805992	-0.00816331	#DIV/0!			18.75	-0.0106046	-0.00915338	0	-0.00811599	-0.00699304	-0.00594886	-0.00464038	-0.0059277	#DIV/0!
														19	-0.00104439	-0.0067644	-0.00150943	0.00226757	-0.00232558	-0.00356507	-0.00115808	0	#DIV/0!			19	0	-0.00567216	-0.00150038	-0.00459243	0	-0.00235849	-0.00346621	-0.00234192	#DIV/0!			19	-0.0010644	-0.00573067	-0.00150716	-0.0034904	0	-0.00357782	-0.00465117	-0.00237812	#DIV/0!
														19.25	-0.00836825	-0.0101409	-0.00452831	-0.0101638	-0.0173716	-0.0118766	-0.0104228	-0.0127243	#DIV/0!			19.25	-0.00835951	-0.0124648	-0.00599702	-0.0114287	-0.015143	-0.0117787	-0.0115475	-0.0116687	#DIV/0!			19.25	-0.00741136	-0.0125932	-0.00602411	-0.00927005	-0.0104957	-0.00595594	-0.00696867	-0.00828898	#DIV/0!
														19.5	-0.00419288	-0.0101638	-0.00605146	-0.0033841	-0.00811599	-0.00237812	-0.00115674	-0.00115674	#DIV/0!			19.5	-0.00626961	-0.00908065	-0.0029985	-0.00685717	-0.0081538	-0.00472256	-0.00347022	-0.00467837	#DIV/0!			19.5	-0.00741922	-0.00917438	-0.00301659	-0.00696058	-0.00932408	-0.00477898	-0.00466201	-0.00594179	#DIV/0!
														19.75	0.00313972	0	-0.0015163	0.0101295	0.0115876	0.0047506	0.00346221	0.00691247	#DIV/0!			19.75	-0.00104548	-0.00341103	0.00149813	0.00798635	0.00813485	0.00235571	0.0011554	0.00583773	#DIV/0!			19.75	0.00849262	-0.00115009	0.00301205	0.00811599	0.0081538	0	0	0.00356083	#DIV/0!
														20	0.00625002	0	-0.00606062	0.0101409	0.0115742	0.00118977	0.00347022	0.00921666	#DIV/0!			20	0.00104112	-0.0011383	0	0.0114418	0.0081538	0.00235849	0.00115674	0.00467837	#DIV/0!			20	0.00848361	-0.00345423	-0.00150943	0.00696867	0.00583773	0.00119403	0.00116482	0.00356507	#DIV/0!
														20.25	0.00940937	0	-0.00606982	0.013529	0.0162228	0.00595594	0.00927005	0.0138731	#DIV/0!			20.25	0.00523287	0.0011396	-0.00150489	0.0136988	0.015143	0.00590669	0.0057904	0.0081824	#DIV/0!			20.25	0.00741136	-0.00230681	0	0.00811599	0.0104957	0	0.00116482	0.0023753	#DIV/0!
														20.5	0.00523836	-0.00455063	-0.0060883	0.00675678	0.00464577	-0.00238379	-0.00115808	0.00461895	#DIV/0!			20.5	0.00104767	-0.00228311	-0.00753583	0.00799547	0.0104713	0.00236407	0.00115808	0.00584455	#DIV/0!			20.5	0.00741922	-0.00230681	-0.00302572	0.00696058	0.0104835	0.00119689	0.00116754	0.00594179	#DIV/0!
														20.75	-0.0105043	-0.0136676	-0.010679	-0.0146647	-0.0221325	-0.0167268	-0.0127538	-0.0138731	#DIV/0!			20.75	-0.0105153	-0.00915338	-0.0166042	-0.0125788	-0.0151606	-0.0118345	-0.010447	-0.0117097	#DIV/0!			20.75	-0.0106271	-0.00924862	-0.0136263	-0.0127834	-0.0116687	-0.0095924	-0.00934586	-0.0107208	#DIV/0!
														21	-0.0209871	-0.0148151	-0.0106953	-0.0158195	-0.0244625	-0.0143715	-0.0127834	-0.019688	#DIV/0!			21	-0.0178482	-0.0114549	-0.0166544	-0.0137459	-0.0163746	-0.0154306	-0.0127983	-0.0117372	#DIV/0!			21	-0.0127526	-0.0104349	-0.0121582	-0.0104713	-0.0105326	-0.0107979	-0.0117097	-0.0131345	#DIV/0!
														21.25	-0.00940937	-0.0102448	-0.00457667	-0.00561484	-0.0127243	-0.0071514	-0.00578371	-0.004603	#DIV/0!			21.25	-0.00943898	-0.0103035	-0.0105981	-0.00454546	-0.00696058	-0.00472256	-0.00462964	-0.002331	#DIV/0!			21.25	-0.00953902	-0.00928081	-0.0121582	-0.0057904	-0.00581735	-0.00599163	-0.00583773	-0.00356507	#DIV/0!
														21.5	-0.00944889	-0.0103153	-0.00459067	-0.00562748	-0.0104835	-0.0120049	-0.00814431	-0.00925933	#DIV/0!			21.5	-0.00841225	-0.00918491	-0.0091186	-0.00570452	-0.0104713	-0.00948999	-0.00813485	-0.00819197	#DIV/0!			21.5	-0.00954914	-0.010447	-0.0121953	-0.00812541	-0.00931322	-0.00840846	-0.00702579	-0.00832842	#DIV/0!
														21.75	0.00210971	-0.00575045	0	0.00904984	0.00821119	0.00240674	0.00349447	0.00927005	#DIV/0!			21.75	0.00211193	-0.0046083	-0.00457667	0.00688076	0.00585825	0.00118977	0.00116618	0.00470036	#DIV/0!			21.75	0.00213447	-0.00582413	-0.00765115	0.00350263	0.00234467	-0.00120555	-0.0011744	0.00358638	#DIV/0!
														22	0.0105486	-0.00114877	0.00153492	0.01694	0.0140518	0.00840846	0.0104713	0.0162417	#DIV/0!			22	0.0073879	-0.00115274	0	0.0137459	0.0140518	0.00952388	0.00816331	0.00940077	#DIV/0!			22	0.00639661	-0.00116618	-0.00306279	0.00699304	0.00936775	0.00240964	0.00470036	0.00956945	#DIV/0!
														22.25	-0.00105097	-0.00919547	-0.00306279	0	-0.00583773	-0.00479617	-0.00698489	-0.00346621	#DIV/0!			22.25	0	-0.00345822	-0.00610689	-0.0011396	-0.00349855	-0.00474497	-0.00465117	-0.00467837	#DIV/0!			22.25	0	-0.00467291	-0.00767463	-0.00116212	-0.00116754	-0.00361229	-0.00351907	-0.00238379	#DIV/0!
														22.5	-0.00105541	-0.00461895	0	0.00225479	-0.00234467	0.00481929	0	0.00464038	#DIV/0!			22.5	-0.00105652	-0.00462429	-0.00612559	0.00228572	-0.00234192	0	-0.00116754	0.00234742	#DIV/0!			22.5	-0.00320342	-0.00467837	-0.00461185	0.00116482	-0.00234192	-0.00241546	-0.00235294	0	#DIV/0!
														22.75	-0.00740352	-0.00578371	-0.0030722	-0.0033841	-0.00821119	-0.00602775	-0.00817284	-0.00694447	#DIV/0!			22.75	-0.00528822	-0.0057904	-0.00767463	0	-0.00468385	-0.00476759	-0.00467291	-0.00234742	#DIV/0!			22.75	-0.00427351	-0.00703403	-0.00616335	0.00116482	0	-0.00241546	-0.00235294	-0.00119403	#DIV/0!
														23	-0.0126718	-0.0103987	-0.0030722	-0.00786963	-0.0128732	-0.0108239	-0.0104713	-0.00808785	#DIV/0!			23	-0.0073879	-0.00810659	-0.00920252	-0.00570452	-0.0105203	-0.00832842	-0.00816331	-0.00586512	#DIV/0!			23	-0.0074667	-0.00937873	-0.00769827	-0.00465659	-0.00701757	-0.00845926	-0.00824019	-0.00597017	#DIV/0!
														23.25	-0.0148308	-0.00811599	-0.00461185	-0.0113251	-0.0117787	-0.0108762	-0.00585825	-0.0116416	#DIV/0!			23.25	-0.0116588	-0.0116145	-0.0107776	-0.011468	-0.011751	-0.0107592	-0.0105449	-0.00942292	#DIV/0!			23.25	-0.0107067	-0.0105946	-0.00773399	-0.00934586	-0.0105697	-0.00847976	-0.00825963	-0.00838831	#DIV/0!
														Max	0.710242	0.852777	0.797217	0.724896	0.747214	0.693147	0.693147	0.759839	#DIV/0!			Max	0.758842	0.820269	0.806476	0.658056	0.71445	0.64355	0.662376	0.709676	#DIV/0!			Max	0.750524	0.756863	0.800506	0.640037	0.727049	0.619039	0.632523	0.630627	#DIV/0!
														Max	0.758842	0.820269	0.806476	0.658056	0.71445	0.64355	0.662376	0.709676	#DIV/0!
														Max	0.750524	0.756863	0.800506	0.640037	0.727049	0.619039	0.632523	0.630627	#DIV/0!
														Max	0.733191	0.794789	0.759397	0.65678	0.70521	0.619039	0.641854	0.621688	#DIV/0!
														Max	0.721478	0.798937	0.7407	0.609064	0.709221	0.619039	0.626456	0.64355	#DIV/0!
														Max	0.755913	0.764436	0.781485	0.693147	0.725334	0.693147	0.67788	0.661398	#DIV/0!
[truncated: 47 more columns]

## Sheet: 2nd bio 37
														BHI	ANT	ARD1	ARD3	ARD6	F2365	MQ140033	POI	INT	BHI			BHI	ANT	ARD1	ARD3	ARD6	F2365	MQ140033	POI	INT	BHI			BHI	ANT	ARD1	ARD3	ARD6	F2365	MQ140033	POI	INT	BHI
	A1	A2	A3	A4	A5	A6	A7	A8	A9	A10	A11	A12	B1	B2	B3	B4	B5	B6	B7	B8	B9	B10	B11	B12	C1	C2	C3	C4	C5	C6	C7	C8	C9	C10	C11	C12	D1	D2	D3	D4	D5	D6	D7	D8	D9	D10	D11	D12	E1
0	0.085	0.08	0.081	0.084	0.082	0.081	0.08	0.082	0.082	0.082	0.081	0.079	0.081	0.146	0.144	0.148	0.147	0.147	0.147	0.142	0.145	0.147	0.122	0.08	0.082	0.145	0.144	0.148	0.148	0.148	0.146	0.143	0.145	0.147	0.123	0.081	0.08	0.144	0.143	0.147	0.146	0.147	0.145	0.142	0.145	0.145	0.121	0.08	0.082
0.25	0.084	0.08	0.081	0.083	0.081	0.081	0.08	0.082	0.082	0.081	0.081	0.079	0.081	0.146	0.146	0.147	0.147	0.148	0.147	0.143	0.147	0.147	0.122	0.08	0.082	0.145	0.145	0.148	0.147	0.148	0.146	0.143	0.147	0.147	0.122	0.08	0.081	0.144	0.144	0.147	0.146	0.147	0.145	0.143	0.146	0.145	0.121	0.079	0.082
0.5	0.084	0.079	0.081	0.083	0.081	0.081	0.079	0.082	0.082	0.081	0.081	0.078	0.081	0.147	0.147	0.148	0.148	0.149	0.148	0.144	0.149	0.148	0.122	0.08	0.082	0.146	0.148	0.149	0.149	0.15	0.147	0.145	0.15	0.148	0.122	0.081	0.08	0.145	0.146	0.148	0.147	0.149	0.146	0.144	0.148	0.146	0.121	0.08	0.082
0.75	0.084	0.079	0.081	0.084	0.081	0.081	0.08	0.082	0.082	0.081	0.081	0.079	0.08	0.15	0.15	0.153	0.151	0.153	0.151	0.147	0.153	0.152	0.122	0.08	0.081	0.149	0.151	0.153	0.152	0.154	0.149	0.148	0.154	0.152	0.122	0.081	0.08	0.148	0.151	0.152	0.15	0.153	0.149	0.147	0.154	0.15	0.121	0.08	0.082
1	0.085	0.08	0.081	0.084	0.082	0.081	0.08	0.082	0.082	0.082	0.081	0.08	0.08	0.154	0.156	0.158	0.157	0.159	0.155	0.151	0.158	0.157	0.122	0.079	0.081	0.153	0.156	0.159	0.158	0.159	0.154	0.153	0.157	0.157	0.122	0.081	0.08	0.153	0.156	0.157	0.156	0.159	0.153	0.153	0.158	0.156	0.121	0.08	0.082
1.25	0.085	0.08	0.081	0.084	0.081	0.081	0.08	0.082	0.082	0.081	0.081	0.08	0.08	0.16	0.164	0.166	0.163	0.167	0.161	0.158	0.166	0.165	0.122	0.08	0.082	0.159	0.163	0.167	0.164	0.168	0.16	0.159	0.166	0.166	0.122	0.081	0.08	0.159	0.164	0.165	0.162	0.167	0.159	0.16	0.166	0.163	0.121	0.08	0.082
1.5	0.085	0.08	0.081	0.084	0.081	0.081	0.08	0.082	0.082	0.082	0.081	0.08	0.08	0.168	0.172	0.175	0.172	0.174	0.17	0.166	0.168	0.175	0.121	0.08	0.081	0.167	0.171	0.176	0.174	0.174	0.169	0.167	0.168	0.175	0.122	0.081	0.08	0.169	0.168	0.17	0.171	0.168	0.168	0.168	0.165	0.172	0.121	0.08	0.082
1.75	0.086	0.08	0.081	0.084	0.082	0.081	0.08	0.082	0.082	0.082	0.082	0.08	0.08	0.179	0.176	0.178	0.178	0.179	0.179	0.174	0.173	0.18	0.122	0.08	0.082	0.179	0.176	0.178	0.177	0.179	0.177	0.172	0.174	0.181	0.122	0.081	0.08	0.177	0.177	0.174	0.172	0.175	0.173	0.17	0.171	0.174	0.121	0.08	0.082
2	0.086	0.08	0.081	0.084	0.081	0.081	0.08	0.082	0.082	0.082	0.082	0.08	0.08	0.184	0.186	0.186	0.184	0.189	0.184	0.18	0.181	0.188	0.122	0.08	0.081	0.183	0.186	0.189	0.185	0.19	0.181	0.178	0.184	0.187	0.122	0.081	0.081	0.182	0.189	0.186	0.182	0.188	0.179	0.178	0.182	0.184	0.121	0.08	0.083
2.25	0.086	0.08	0.081	0.084	0.081	0.081	0.081	0.082	0.082	0.082	0.081	0.08	0.08	0.192	0.198	0.196	0.194	0.201	0.193	0.194	0.194	0.198	0.121	0.08	0.082	0.196	0.2	0.202	0.196	0.203	0.191	0.192	0.199	0.199	0.122	0.081	0.08	0.195	0.205	0.2	0.194	0.203	0.191	0.193	0.197	0.197	0.12	0.08	0.083
2.5	0.086	0.08	0.081	0.084	0.081	0.081	0.08	0.081	0.082	0.082	0.082	0.081	0.08	0.205	0.216	0.211	0.206	0.218	0.207	0.211	0.212	0.213	0.122	0.08	0.082	0.212	0.218	0.218	0.21	0.22	0.206	0.211	0.218	0.214	0.122	0.081	0.08	0.213	0.224	0.218	0.209	0.22	0.208	0.21	0.216	0.211	0.121	0.08	0.082
2.75	0.086	0.08	0.081	0.084	0.081	0.081	0.081	0.082	0.082	0.082	0.082	0.081	0.081	0.222	0.237	0.228	0.221	0.237	0.225	0.235	0.235	0.23	0.122	0.08	0.082	0.231	0.241	0.238	0.227	0.241	0.224	0.237	0.242	0.233	0.122	0.081	0.081	0.233	0.248	0.241	0.228	0.242	0.228	0.238	0.241	0.229	0.121	0.08	0.082
3	0.086	0.081	0.081	0.084	0.081	0.081	0.08	0.081	0.082	0.082	0.082	0.08	0.081	0.244	0.263	0.247	0.241	0.262	0.247	0.263	0.265	0.252	0.122	0.08	0.082	0.254	0.27	0.26	0.247	0.267	0.247	0.269	0.27	0.256	0.122	0.081	0.081	0.258	0.276	0.266	0.251	0.269	0.251	0.271	0.272	0.251	0.121	0.08	0.082
3.25	0.086	0.081	0.081	0.083	0.081	0.081	0.08	0.081	0.081	0.081	0.082	0.081	0.081	0.269	0.296	0.273	0.264	0.29	0.275	0.299	0.3	0.279	0.121	0.08	0.082	0.284	0.305	0.287	0.272	0.299	0.276	0.31	0.308	0.284	0.122	0.081	0.081	0.286	0.311	0.297	0.278	0.299	0.278	0.308	0.31	0.279	0.12	0.08	0.082
3.5	0.086	0.08	0.08	0.083	0.081	0.081	0.08	0.081	0.081	0.081	0.082	0.08	0.081	0.3	0.335	0.301	0.29	0.327	0.307	0.342	0.343	0.31	0.122	0.08	0.082	0.314	0.347	0.318	0.302	0.337	0.312	0.356	0.357	0.316	0.122	0.081	0.081	0.321	0.353	0.329	0.307	0.339	0.314	0.357	0.357	0.314	0.121	0.08	0.083
3.75	0.086	0.08	0.08	0.083	0.081	0.081	0.08	0.081	0.081	0.081	0.082	0.08	0.081	0.337	0.382	0.334	0.321	0.369	0.348	0.398	0.393	0.348	0.122	0.081	0.082	0.35	0.396	0.35	0.335	0.382	0.354	0.415	0.409	0.354	0.122	0.081	0.081	0.363	0.403	0.365	0.339	0.382	0.356	0.408	0.406	0.356	0.121	0.08	0.083
4	0.086	0.08	0.08	0.083	0.081	0.08	0.079	0.081	0.081	0.081	0.082	0.081	0.081	0.38	0.436	0.371	0.356	0.416	0.394	0.459	0.443	0.39	0.122	0.08	0.082	0.394	0.456	0.385	0.37	0.428	0.405	0.474	0.465	0.396	0.122	0.081	0.081	0.409	0.454	0.404	0.379	0.434	0.402	0.471	0.463	0.409	0.12	0.08	0.083
4.25	0.086	0.08	0.08	0.083	0.081	0.08	0.079	0.081	0.081	0.081	0.082	0.081	0.081	0.426	0.493	0.411	0.393	0.464	0.446	0.528	0.504	0.436	0.122	0.08	0.082	0.446	0.521	0.425	0.405	0.474	0.452	0.538	0.527	0.443	0.122	0.082	0.081	0.458	0.511	0.451	0.416	0.483	0.452	0.535	0.525	0.46	0.12	0.081	0.083
4.5	0.086	0.08	0.08	0.083	0.081	0.08	0.079	0.081	0.081	0.081	0.082	0.08	0.081	0.485	0.54	0.456	0.432	0.514	0.495	0.557	0.575	0.487	0.121	0.081	0.082	0.507	0.569	0.462	0.445	0.521	0.513	0.557	0.571	0.492	0.122	0.081	0.081	0.515	0.551	0.497	0.461	0.53	0.501	0.563	0.588	0.511	0.12	0.08	0.083
4.75	0.086	0.08	0.08	0.083	0.081	0.08	0.08	0.08	0.081	0.081	0.082	0.081	0.081	0.531	0.554	0.498	0.468	0.537	0.555	0.576	0.593	0.536	0.122	0.081	0.082	0.573	0.596	0.508	0.48	0.536	0.556	0.585	0.598	0.541	0.122	0.082	0.081	0.582	0.597	0.539	0.493	0.552	0.561	0.587	0.604	0.561	0.12	0.081	0.083
5	0.086	0.08	0.08	0.083	0.08	0.08	0.079	0.08	0.081	0.081	0.082	0.082	0.081	0.563	0.59	0.529	0.508	0.561	0.557	0.59	0.623	0.552	0.121	0.081	0.082	0.601	0.627	0.537	0.518	0.566	0.577	0.611	0.631	0.553	0.122	0.081	0.081	0.606	0.623	0.558	0.531	0.578	0.579	0.609	0.643	0.57	0.121	0.08	0.083
5.25	0.086	0.08	0.08	0.083	0.08	0.08	0.079	0.08	0.081	0.08	0.082	0.081	0.081	0.607	0.604	0.544	0.536	0.575	0.592	0.606	0.65	0.566	0.121	0.081	0.082	0.609	0.639	0.559	0.553	0.584	0.605	0.622	0.655	0.567	0.122	0.082	0.081	0.626	0.632	0.585	0.555	0.598	0.607	0.619	0.666	0.583	0.12	0.081	0.083
5.5	0.086	0.08	0.08	0.083	0.08	0.08	0.079	0.08	0.081	0.08	0.082	0.081	0.081	0.608	0.614	0.561	0.557	0.591	0.598	0.629	0.661	0.579	0.122	0.081	0.082	0.628	0.652	0.587	0.572	0.603	0.625	0.641	0.676	0.581	0.122	0.081	0.081	0.645	0.647	0.608	0.58	0.613	0.621	0.644	0.685	0.596	0.12	0.08	0.083
5.75	0.086	0.08	0.08	0.082	0.08	0.08	0.08	0.08	0.08	0.081	0.082	0.08	0.081	0.623	0.623	0.58	0.583	0.603	0.616	0.646	0.671	0.588	0.121	0.081	0.082	0.645	0.673	0.604	0.6	0.617	0.632	0.654	0.693	0.591	0.122	0.081	0.081	0.647	0.663	0.625	0.604	0.627	0.634	0.664	0.704	0.607	0.121	0.08	0.083
6	0.086	0.08	0.08	0.083	0.08	0.08	0.079	0.08	0.081	0.081	0.082	0.081	0.081	0.631	0.63	0.595	0.597	0.616	0.634	0.641	0.689	0.598	0.122	0.082	0.082	0.654	0.691	0.617	0.617	0.629	0.651	0.67	0.707	0.602	0.122	0.082	0.081	0.665	0.679	0.635	0.62	0.642	0.646	0.681	0.715	0.612	0.12	0.08	0.083
6.25	0.086	0.08	0.08	0.083	0.08	0.08	0.079	0.08	0.081	0.08	0.082	0.082	0.081	0.637	0.646	0.606	0.609	0.629	0.652	0.644	0.706	0.611	0.122	0.081	0.082	0.677	0.703	0.626	0.635	0.643	0.667	0.692	0.722	0.616	0.122	0.081	0.081	0.687	0.693	0.645	0.634	0.657	0.661	0.698	0.732	0.623	0.12	0.08	0.083
6.5	0.086	0.08	0.08	0.083	0.08	0.08	0.079	0.08	0.081	0.081	0.082	0.082	0.081	0.645	0.655	0.616	0.618	0.643	0.67	0.661	0.719	0.626	0.121	0.081	0.082	0.703	0.713	0.637	0.64	0.659	0.681	0.708	0.737	0.627	0.122	0.082	0.081	0.709	0.708	0.657	0.649	0.667	0.676	0.719	0.748	0.631	0.121	0.081	0.083
6.75	0.087	0.08	0.08	0.083	0.08	0.08	0.08	0.08	0.081	0.08	0.082	0.083	0.081	0.663	0.669	0.633	0.631	0.663	0.682	0.683	0.733	0.639	0.121	0.081	0.083	0.718	0.722	0.644	0.65	0.673	0.695	0.726	0.753	0.64	0.122	0.081	0.081	0.723	0.724	0.671	0.659	0.683	0.688	0.731	0.764	0.635	0.12	0.08	0.083
7	0.087	0.08	0.08	0.083	0.08	0.08	0.08	0.08	0.081	0.081	0.082	0.082	0.081	0.677	0.679	0.65	0.642	0.684	0.706	0.7	0.746	0.659	0.121	0.081	0.082	0.728	0.746	0.657	0.656	0.689	0.707	0.739	0.768	0.652	0.122	0.081	0.081	0.736	0.74	0.684	0.666	0.693	0.699	0.742	0.775	0.651	0.12	0.081	0.083
7.25	0.087	0.08	0.08	0.083	0.08	0.08	0.079	0.081	0.081	0.08	0.082	0.082	0.081	0.68	0.694	0.668	0.656	0.701	0.736	0.703	0.761	0.677	0.121	0.081	0.083	0.741	0.767	0.673	0.67	0.706	0.718	0.748	0.779	0.67	0.122	0.081	0.081	0.749	0.751	0.695	0.679	0.71	0.713	0.749	0.783	0.668	0.12	0.08	0.083
7.5	0.087	0.08	0.08	0.083	0.08	0.08	0.08	0.081	0.081	0.081	0.082	0.081	0.081	0.692	0.708	0.686	0.671	0.716	0.749	0.726	0.783	0.699	0.121	0.081	0.083	0.759	0.782	0.691	0.69	0.717	0.729	0.759	0.785	0.686	0.122	0.082	0.081	0.76	0.764	0.712	0.691	0.728	0.727	0.759	0.788	0.692	0.12	0.081	0.083
7.75	0.087	0.08	0.08	0.083	0.08	0.08	0.08	0.08	0.081	0.08	0.082	0.083	0.081	0.708	0.718	0.704	0.686	0.732	0.764	0.722	0.787	0.717	0.121	0.082	0.082	0.772	0.797	0.713	0.704	0.727	0.741	0.768	0.79	0.703	0.122	0.082	0.081	0.771	0.776	0.732	0.703	0.741	0.739	0.768	0.792	0.713	0.12	0.08	0.083
8	0.087	0.08	0.08	0.083	0.08	0.08	0.08	0.081	0.081	0.08	0.082	0.082	0.081	0.722	0.731	0.719	0.699	0.747	0.776	0.744	0.788	0.73	0.121	0.081	0.083	0.785	0.808	0.729	0.721	0.737	0.753	0.777	0.797	0.721	0.122	0.081	0.081	0.782	0.785	0.744	0.719	0.749	0.754	0.778	0.797	0.741	0.12	0.081	0.083
8.25	0.087	0.08	0.08	0.083	0.08	0.08	0.079	0.081	0.081	0.08	0.082	0.082	0.081	0.744	0.743	0.738	0.712	0.764	0.791	0.766	0.789	0.742	0.121	0.081	0.082	0.794	0.819	0.75	0.728	0.742	0.765	0.784	0.801	0.739	0.122	0.081	0.081	0.791	0.793	0.76	0.729	0.769	0.765	0.785	0.797	0.761	0.12	0.08	0.083
8.5	0.088	0.08	0.08	0.083	0.081	0.08	0.079	0.081	0.081	0.08	0.083	0.083	0.082	0.766	0.76	0.755	0.729	0.783	0.799	0.782	0.789	0.756	0.122	0.082	0.083	0.804	0.829	0.757	0.726	0.753	0.777	0.792	0.8	0.763	0.122	0.082	0.081	0.801	0.8	0.775	0.747	0.785	0.777	0.794	0.796	0.778	0.12	0.081	0.084
8.75	0.087	0.08	0.08	0.083	0.08	0.08	0.08	0.081	0.081	0.08	0.083	0.083	0.082	0.774	0.768	0.77	0.739	0.799	0.803	0.803	0.793	0.766	0.121	0.081	0.083	0.811	0.835	0.766	0.734	0.767	0.788	0.797	0.801	0.778	0.122	0.081	0.081	0.809	0.806	0.785	0.76	0.805	0.786	0.804	0.798	0.792	0.12	0.081	0.084
9	0.088	0.08	0.08	0.083	0.08	0.08	0.08	0.08	0.081	0.08	0.083	0.082	0.081	0.778	0.774	0.779	0.749	0.804	0.817	0.808	0.799	0.776	0.121	0.082	0.082	0.819	0.848	0.768	0.747	0.79	0.799	0.803	0.802	0.787	0.122	0.082	0.081	0.813	0.817	0.8	0.77	0.815	0.795	0.803	0.797	0.809	0.12	0.081	0.083
9.25	0.088	0.08	0.08	0.083	0.08	0.081	0.081	0.081	0.081	0.08	0.082	0.084	0.082	0.788	0.791	0.785	0.764	0.81	0.816	0.824	0.797	0.787	0.121	0.081	0.083	0.83	0.853	0.768	0.76	0.8	0.806	0.811	0.804	0.802	0.122	0.081	0.081	0.823	0.823	0.813	0.779	0.82	0.802	0.801	0.799	0.821	0.12	0.081	0.084
9.5	0.088	0.08	0.08	0.083	0.08	0.08	0.08	0.081	0.081	0.08	0.083	0.083	0.082	0.809	0.797	0.795	0.773	0.799	0.834	0.832	0.799	0.806	0.121	0.082	0.082	0.844	0.854	0.779	0.77	0.803	0.815	0.817	0.804	0.814	0.122	0.082	0.081	0.832	0.828	0.826	0.791	0.822	0.81	0.823	0.802	0.829	0.12	0.081	0.084
9.75	0.088	0.08	0.08	0.083	0.081	0.081	0.08	0.081	0.081	0.081	0.083	0.083	0.082	0.829	0.813	0.809	0.779	0.799	0.841	0.847	0.801	0.81	0.121	0.082	0.083	0.847	0.855	0.8	0.782	0.813	0.823	0.826	0.805	0.832	0.122	0.082	0.082	0.839	0.827	0.836	0.8	0.825	0.818	0.83	0.801	0.841	0.12	0.081	0.083
10	0.088	0.08	0.08	0.083	0.081	0.081	0.08	0.081	0.081	0.081	0.082	0.082	0.082	0.838	0.819	0.81	0.798	0.8	0.857	0.848	0.804	0.813	0.121	0.082	0.083	0.853	0.862	0.82	0.796	0.814	0.829	0.824	0.806	0.844	0.121	0.081	0.081	0.841	0.829	0.846	0.811	0.825	0.826	0.833	0.803	0.853	0.12	0.081	0.084
10.25	0.087	0.08	0.081	0.083	0.081	0.081	0.081	0.081	0.081	0.081	0.083	0.083	0.082	0.856	0.816	0.82	0.824	0.791	0.858	0.863	0.805	0.798	0.121	0.082	0.083	0.86	0.86	0.832	0.809	0.819	0.831	0.828	0.806	0.84	0.122	0.081	0.081	0.848	0.831	0.857	0.813	0.824	0.838	0.838	0.802	0.846	0.12	0.08	0.084
10.5	0.088	0.08	0.08	0.083	0.081	0.081	0.08	0.081	0.081	0.08	0.083	0.083	0.082	0.869	0.813	0.821	0.827	0.786	0.866	0.865	0.804	0.806	0.121	0.082	0.083	0.861	0.859	0.836	0.813	0.826	0.84	0.83	0.805	0.831	0.122	0.082	0.082	0.856	0.831	0.858	0.821	0.828	0.842	0.837	0.801	0.832	0.12	0.081	0.083
10.75	0.088	0.08	0.08	0.083	0.081	0.08	0.081	0.081	0.081	0.08	0.083	0.083	0.082	0.873	0.82	0.821	0.83	0.786	0.882	0.871	0.805	0.826	0.121	0.081	0.082	0.873	0.857	0.838	0.823	0.821	0.833	0.827	0.805	0.831	0.121	0.082	0.082	0.855	0.83	0.856	0.826	0.828	0.839	0.842	0.802	0.825	0.12	0.081	0.083
11	0.088	0.08	0.081	0.083	0.081	0.081	0.08	0.081	0.081	0.08	0.083	0.083	0.082	0.894	0.827	0.82	0.831	0.789	0.885	0.877	0.804	0.828	0.121	0.082	0.083	0.877	0.852	0.841	0.833	0.826	0.845	0.833	0.805	0.826	0.121	0.082	0.082	0.862	0.831	0.856	0.836	0.827	0.835	0.846	0.803	0.814	0.12	0.081	0.083
11.25	0.088	0.08	0.081	0.083	0.081	0.081	0.081	0.081	0.081	0.081	0.083	0.083	0.082	0.915	0.83	0.811	0.825	0.786	0.889	0.881	0.804	0.83	0.121	0.081	0.083	0.886	0.851	0.844	0.837	0.828	0.848	0.839	0.807	0.818	0.121	0.082	0.082	0.87	0.832	0.856	0.84	0.83	0.849	0.849	0.802	0.814	0.12	0.081	0.083
11.5	0.088	0.08	0.08	0.083	0.081	0.081	0.08	0.081	0.081	0.081	0.083	0.082	0.082	0.915	0.837	0.812	0.827	0.779	0.889	0.885	0.806	0.834	0.121	0.082	0.083	0.889	0.85	0.843	0.839	0.831	0.849	0.852	0.807	0.812	0.121	0.082	0.082	0.875	0.833	0.856	0.841	0.833	0.859	0.85	0.8	0.81	0.12	0.081	0.083
11.75	0.089	0.08	0.081	0.083	0.081	0.081	0.08	0.081	0.081	0.081	0.083	0.083	0.082	0.905	0.846	0.813	0.83	0.771	0.893	0.879	0.807	0.833	0.121	0.081	0.083	0.894	0.85	0.845	0.84	0.829	0.862	0.851	0.806	0.813	0.121	0.082	0.081	0.878	0.832	0.858	0.843	0.828	0.857	0.852	0.8	0.814	0.12	0.081	0.083
12	0.088	0.08	0.08	0.083	0.081	0.081	0.081	0.081	0.081	0.081	0.083	0.084	0.082	0.908	0.849	0.81	0.827	0.766	0.904	0.883	0.807	0.824	0.121	0.081	0.083	0.893	0.853	0.846	0.842	0.831	0.866	0.857	0.805	0.818	0.121	0.082	0.082	0.88	0.832	0.86	0.84	0.835	0.866	0.858	0.799	0.815	0.12	0.081	0.083
12.25	0.088	0.08	0.081	0.083	0.081	0.081	0.081	0.081	0.081	0.081	0.083	0.083	0.082	0.906	0.853	0.795	0.828	0.771	0.908	0.886	0.808	0.833	0.121	0.082	0.083	0.893	0.854	0.846	0.847	0.829	0.875	0.861	0.805	0.819	0.121	0.082	0.081	0.883	0.833	0.861	0.841	0.831	0.866	0.858	0.799	0.824	0.12	0.081	0.083
12.5	0.088	0.08	0.081	0.083	0.081	0.081	0.08	0.081	0.081	0.081	0.083	0.083	0.082	0.908	0.852	0.794	0.824	0.777	0.914	0.883	0.807	0.824	0.121	0.082	0.083	0.902	0.856	0.847	0.845	0.83	0.877	0.864	0.803	0.825	0.121	0.082	0.082	0.884	0.834	0.862	0.842	0.832	0.87	0.859	0.797	0.827	0.12	0.081	0.083
12.75	0.088	0.08	0.081	0.083	0.081	0.081	0.081	0.081	0.081	0.081	0.083	0.083	0.082	0.913	0.847	0.806	0.825	0.787	0.91	0.887	0.806	0.827	0.121	0.082	0.083	0.895	0.857	0.85	0.848	0.826	0.88	0.862	0.8	0.828	0.121	0.082	0.082	0.886	0.835	0.862	0.839	0.836	0.873	0.857	0.793	0.824	0.12	0.081	0.083
13	0.088	0.08	0.081	0.083	0.081	0.081	0.081	0.081	0.081	0.081	0.083	0.084	0.082	0.917	0.853	0.817	0.823	0.787	0.912	0.884	0.807	0.827	0.121	0.081	0.083	0.894	0.859	0.853	0.851	0.827	0.882	0.859	0.8	0.828	0.121	0.082	0.082	0.889	0.836	0.864	0.842	0.833	0.876	0.859	0.793	0.824	0.12	0.081	0.083
13.25	0.088	0.08	0.081	0.083	0.081	0.081	0.081	0.081	0.081	0.081	0.083	0.083	0.082	0.914	0.855	0.82	0.829	0.793	0.912	0.881	0.806	0.829	0.121	0.082	0.083	0.897	0.857	0.853	0.849	0.828	0.883	0.859	0.798	0.825	0.121	0.082	0.082	0.892	0.839	0.861	0.845	0.833	0.875	0.861	0.79	0.82	0.12	0.081	0.083
13.5	0.088	0.08	0.081	0.083	0.081	0.081	0.08	0.081	0.081	0.081	0.083	0.084	0.082	0.903	0.853	0.826	0.825	0.799	0.91	0.88	0.804	0.827	0.121	0.081	0.083	0.902	0.851	0.852	0.851	0.828	0.884	0.854	0.796	0.829	0.121	0.082	0.082	0.894	0.841	0.861	0.843	0.833	0.875	0.858	0.787	0.822	0.12	0.081	0.083
13.75	0.088	0.08	0.081	0.083	0.081	0.081	0.081	0.081	0.082	0.081	0.083	0.084	0.082	0.895	0.858	0.821	0.823	0.804	0.909	0.882	0.804	0.829	0.121	0.081	0.083	0.91	0.849	0.853	0.853	0.828	0.883	0.851	0.795	0.833	0.121	0.082	0.082	0.897	0.84	0.86	0.844	0.832	0.875	0.857	0.787	0.829	0.12	0.081	0.083
14	0.088	0.08	0.081	0.083	0.081	0.081	0.081	0.081	0.081	0.081	0.083	0.084	0.082	0.87	0.858	0.82	0.819	0.803	0.909	0.875	0.805	0.832	0.121	0.081	0.083	0.913	0.853	0.852	0.848	0.826	0.883	0.849	0.795	0.834	0.121	0.082	0.082	0.902	0.841	0.856	0.843	0.832	0.877	0.855	0.785	0.833	0.12	0.081	0.083
14.25	0.088	0.08	0.081	0.083	0.081	0.081	0.081	0.081	0.081	0.081	0.083	0.084	0.082	0.859	0.852	0.813	0.816	0.809	0.91	0.872	0.803	0.824	0.121	0.081	0.083	0.915	0.856	0.851	0.847	0.826	0.881	0.846	0.794	0.839	0.121	0.082	0.082	0.904	0.842	0.854	0.843	0.83	0.876	0.853	0.782	0.832	0.12	0.081	0.083
14.5	0.088	0.08	0.081	0.083	0.081	0.081	0.081	0.081	0.081	0.081	0.083	0.085	0.082	0.843	0.852	0.796	0.795	0.808	0.916	0.869	0.802	0.83	0.121	0.083	0.083	0.918	0.857	0.848	0.849	0.827	0.881	0.842	0.792	0.841	0.121	0.083	0.082	0.906	0.84	0.853	0.843	0.827	0.873	0.851	0.781	0.839	0.12	0.081	0.083
14.75	0.088	0.08	0.081	0.084	0.081	0.081	0.081	0.081	0.081	0.081	0.083	0.084	0.082	0.854	0.847	0.789	0.788	0.811	0.908	0.866	0.799	0.834	0.121	0.082	0.083	0.918	0.857	0.847	0.847	0.825	0.88	0.838	0.791	0.841	0.121	0.082	0.082	0.907	0.841	0.849	0.838	0.827	0.872	0.849	0.779	0.84	0.119	0.081	0.084
15	0.089	0.081	0.081	0.084	0.081	0.081	0.081	0.081	0.082	0.081	0.083	0.084	0.082	0.856	0.848	0.806	0.793	0.815	0.903	0.862	0.798	0.83	0.121	0.082	0.083	0.919	0.857	0.846	0.845	0.825	0.883	0.837	0.79	0.839	0.121	0.082	0.082	0.907	0.84	0.849	0.839	0.826	0.873	0.846	0.777	0.836	0.12	0.081	0.083
15.25	0.089	0.08	0.081	0.083	0.081	0.081	0.081	0.081	0.081	0.081	0.083	0.083	0.082	0.846	0.843	0.812	0.802	0.811	0.909	0.863	0.796	0.833	0.121	0.082	0.083	0.918	0.854	0.84	0.847	0.823	0.88	0.835	0.788	0.843	0.121	0.082	0.082	0.907	0.84	0.846	0.837	0.825	0.873	0.845	0.775	0.835	0.12	0.081	0.083
15.5	0.088	0.08	0.081	0.084	0.081	0.081	0.081	0.081	0.081	0.081	0.083	0.084	0.082	0.846	0.836	0.808	0.801	0.809	0.906	0.86	0.795	0.836	0.121	0.082	0.083	0.916	0.852	0.838	0.841	0.821	0.879	0.833	0.788	0.845	0.121	0.082	0.082	0.907	0.837	0.844	0.834	0.823	0.871	0.842	0.775	0.838	0.12	0.081	0.084
15.75	0.088	0.08	0.081	0.084	0.081	0.081	0.081	0.081	0.081	0.081	0.083	0.084	0.082	0.854	0.822	0.791	0.799	0.812	0.899	0.855	0.796	0.832	0.121	0.082	0.083	0.915	0.853	0.837	0.84	0.824	0.877	0.832	0.788	0.844	0.121	0.082	0.082	0.906	0.836	0.843	0.834	0.819	0.869	0.839	0.773	0.836	0.119	0.081	0.084
16	0.088	0.08	0.081	0.084	0.081	0.081	0.081	0.081	0.081	0.081	0.083	0.084	0.082	0.861	0.818	0.771	0.805	0.811	0.905	0.856	0.795	0.829	0.121	0.082	0.083	0.914	0.853	0.84	0.843	0.819	0.875	0.83	0.785	0.847	0.121	0.082	0.082	0.903	0.832	0.841	0.83	0.819	0.868	0.837	0.772	0.827	0.119	0.081	0.084
16.25	0.088	0.08	0.081	0.083	0.081	0.081	0.081	0.081	0.081	0.081	0.083	0.084	0.082	0.868	0.815	0.77	0.812	0.8	0.901	0.856	0.794	0.83	0.12	0.081	0.083	0.911	0.852	0.839	0.841	0.819	0.871	0.828	0.784	0.848	0.121	0.082	0.082	0.9	0.832	0.839	0.83	0.817	0.866	0.834	0.769	0.829	0.119	0.081	0.084
16.5	0.088	0.08	0.081	0.084	0.081	0.081	0.081	0.081	0.082	0.081	0.083	0.084	0.082	0.864	0.817	0.784	0.809	0.798	0.9	0.853	0.792	0.829	0.121	0.082	0.083	0.908	0.85	0.839	0.841	0.816	0.869	0.827	0.784	0.849	0.121	0.082	0.082	0.898	0.83	0.836	0.826	0.816	0.867	0.831	0.769	0.823	0.119	0.081	0.084
16.75	0.088	0.08	0.081	0.083	0.081	0.081	0.081	0.081	0.081	0.081	0.083	0.084	0.082	0.857	0.821	0.801	0.798	0.808	0.896	0.854	0.789	0.826	0.12	0.082	0.083	0.907	0.847	0.841	0.839	0.817	0.866	0.824	0.781	0.848	0.121	0.082	0.082	0.895	0.827	0.836	0.826	0.813	0.864	0.829	0.767	0.811	0.12	0.081	0.084
17	0.088	0.08	0.081	0.084	0.081	0.081	0.081	0.081	0.081	0.081	0.083	0.085	0.082	0.872	0.827	0.809	0.789	0.809	0.894	0.85	0.787	0.82	0.12	0.082	0.083	0.906	0.845	0.837	0.839	0.817	0.868	0.822	0.78	0.847	0.121	0.082	0.082	0.894	0.826	0.833	0.824	0.814	0.862	0.825	0.766	0.811	0.119	0.081	0.084
17.25	0.089	0.08	0.081	0.084	0.081	0.081	0.081	0.081	0.081	0.081	0.083	0.084	0.082	0.882	0.833	0.81	0.768	0.807	0.891	0.85	0.786	0.819	0.12	0.082	0.083	0.902	0.842	0.837	0.836	0.815	0.868	0.82	0.778	0.842	0.121	0.082	0.082	0.89	0.822	0.83	0.821	0.81	0.861	0.824	0.764	0.808	0.119	0.081	0.084
17.5	0.088	0.08	0.081	0.083	0.081	0.081	0.081	0.081	0.081	0.081	0.083	0.084	0.082	0.889	0.837	0.808	0.779	0.795	0.894	0.847	0.784	0.815	0.121	0.082	0.083	0.901	0.841	0.836	0.831	0.812	0.866	0.816	0.776	0.838	0.121	0.082	0.082	0.888	0.821	0.828	0.819	0.808	0.859	0.821	0.763	0.805	0.119	0.081	0.084
17.75	0.089	0.081	0.081	0.084	0.081	0.081	0.081	0.081	0.082	0.081	0.084	0.084	0.082	0.892	0.834	0.804	0.788	0.793	0.891	0.844	0.782	0.816	0.12	0.082	0.083	0.9	0.842	0.835	0.834	0.812	0.863	0.813	0.776	0.836	0.121	0.082	0.082	0.883	0.817	0.826	0.818	0.806	0.857	0.819	0.761	0.804	0.119	0.081	0.084
18	0.089	0.081	0.081	0.084	0.081	0.081	0.081	0.081	0.082	0.081	0.083	0.084	0.083	0.895	0.834	0.804	0.788	0.792	0.876	0.841	0.78	0.81	0.12	0.082	0.083	0.897	0.84	0.834	0.835	0.809	0.862	0.81	0.774	0.839	0.121	0.082	0.082	0.88	0.815	0.825	0.817	0.804	0.853	0.814	0.76	0.797	0.119	0.081	0.084
18.25	0.089	0.08	0.081	0.084	0.081	0.081	0.081	0.081	0.081	0.081	0.083	0.084	0.082	0.886	0.839	0.803	0.811	0.796	0.884	0.838	0.777	0.809	0.12	0.082	0.083	0.893	0.837	0.832	0.832	0.807	0.86	0.811	0.772	0.837	0.121	0.082	0.082	0.879	0.812	0.823	0.814	0.801	0.852	0.813	0.759	0.794	0.119	0.081	0.084
18.5	0.089	0.08	0.081	0.084	0.081	0.081	0.081	0.081	0.082	0.081	0.083	0.084	0.083	0.874	0.837	0.802	0.815	0.8	0.888	0.838	0.775	0.813	0.121	0.083	0.083	0.891	0.835	0.83	0.832	0.805	0.859	0.81	0.771	0.832	0.121	0.082	0.082	0.877	0.811	0.822	0.813	0.8	0.85	0.812	0.758	0.795	0.119	0.081	0.084
18.75	0.089	0.081	0.081	0.084	0.081	0.081	0.081	0.081	0.082	0.081	0.083	0.085	0.082	0.864	0.839	0.799	0.814	0.797	0.885	0.837	0.773	0.804	0.12	0.083	0.083	0.891	0.832	0.828	0.829	0.803	0.858	0.808	0.769	0.834	0.121	0.083	0.082	0.88	0.809	0.819	0.812	0.797	0.848	0.809	0.757	0.794	0.119	0.081	0.084
19	0.089	0.081	0.081	0.084	0.081	0.081	0.081	0.081	0.082	0.081	0.084	0.085	0.083	0.872	0.843	0.8	0.794	0.8	0.885	0.836	0.77	0.802	0.12	0.082	0.083	0.89	0.831	0.828	0.83	0.801	0.856	0.806	0.767	0.83	0.121	0.082	0.082	0.88	0.808	0.818	0.811	0.796	0.847	0.806	0.755	0.798	0.119	0.081	0.084
19.25	0.089	0.081	0.081	0.084	0.081	0.081	0.081	0.081	0.082	0.082	0.084	0.085	0.083	0.871	0.844	0.806	0.788	0.796	0.882	0.834	0.768	0.8	0.12	0.082	0.083	0.889	0.828	0.825	0.826	0.799	0.855	0.804	0.766	0.829	0.121	0.082	0.082	0.875	0.805	0.815	0.809	0.794	0.847	0.806	0.753	0.8	0.119	0.081	0.084
19.5	0.089	0.081	0.081	0.084	0.081	0.081	0.081	0.081	0.081	0.081	0.083	0.084	0.083	0.874	0.841	0.801	0.81	0.797	0.88	0.832	0.767	0.808	0.12	0.083	0.083	0.888	0.826	0.824	0.826	0.798	0.853	0.803	0.765	0.828	0.121	0.083	0.082	0.875	0.804	0.813	0.808	0.792	0.845	0.802	0.752	0.796	0.119	0.081	0.084
19.75	0.089	0.081	0.081	0.084	0.081	0.081	0.081	0.081	0.082	0.081	0.084	0.084	0.083	0.881	0.834	0.794	0.816	0.794	0.876	0.833	0.767	0.816	0.12	0.082	0.083	0.885	0.823	0.821	0.824	0.796	0.851	0.799	0.765	0.825	0.121	0.082	0.082	0.872	0.802	0.811	0.805	0.79	0.843	0.799	0.752	0.795	0.119	0.081	0.084
20	0.089	0.081	0.081	0.084	0.081	0.081	0.081	0.081	0.082	0.081	0.084	0.085	0.083	0.883	0.825	0.794	0.809	0.791	0.873	0.828	0.764	0.808	0.12	0.082	0.083	0.884	0.822	0.818	0.823	0.795	0.851	0.798	0.762	0.825	0.121	0.082	0.082	0.872	0.8	0.809	0.803	0.789	0.841	0.798	0.751	0.791	0.119	0.081	0.084
20.25	0.089	0.081	0.081	0.084	0.081	0.081	0.082	0.081	0.082	0.081	0.084	0.085	0.083	0.882	0.829	0.795	0.808	0.791	0.874	0.83	0.762	0.804	0.12	0.083	0.083	0.882	0.821	0.818	0.821	0.793	0.846	0.796	0.76	0.821	0.121	0.083	0.082	0.871	0.799	0.807	0.801	0.787	0.838	0.796	0.749	0.791	0.119	0.082	0.084
20.5	0.089	0.081	0.081	0.084	0.081	0.081	0.081	0.081	0.082	0.082	0.084	0.085	0.083	0.881	0.834	0.797	0.798	0.794	0.875	0.823	0.76	0.801	0.12	0.082	0.083	0.88	0.817	0.814	0.819	0.792	0.845	0.793	0.76	0.816	0.121	0.082	0.082	0.87	0.796	0.805	0.801	0.784	0.837	0.793	0.747	0.793	0.119	0.082	0.084
20.75	0.089	0.08	0.081	0.084	0.081	0.081	0.081	0.081	0.082	0.081	0.084	0.085	0.083	0.88	0.835	0.792	0.798	0.796	0.874	0.82	0.761	0.802	0.12	0.082	0.083	0.88	0.816	0.812	0.818	0.791	0.846	0.792	0.757	0.816	0.121	0.082	0.082	0.868	0.794	0.803	0.798	0.783	0.836	0.791	0.746	0.793	0.119	0.082	0.084
21	0.089	0.081	0.081	0.084	0.081	0.081	0.081	0.081	0.082	0.081	0.084	0.085	0.083	0.876	0.834	0.79	0.793	0.795	0.871	0.819	0.757	0.802	0.12	0.082	0.083	0.877	0.814	0.81	0.817	0.788	0.843	0.79	0.756	0.811	0.12	0.082	0.082	0.865	0.791	0.801	0.797	0.781	0.833	0.79	0.744	0.789	0.119	0.081	0.084
21.25	0.089	0.081	0.081	0.084	0.081	0.081	0.081	0.081	0.082	0.082	0.084	0.085	0.083	0.88	0.836	0.797	0.799	0.796	0.873	0.816	0.757	0.8	0.12	0.083	0.083	0.877	0.813	0.809	0.817	0.786	0.842	0.787	0.755	0.817	0.121	0.082	0.082	0.864	0.79	0.799	0.796	0.779	0.831	0.787	0.743	0.789	0.119	0.082	0.084
21.5	0.089	0.081	0.081	0.084	0.081	0.081	0.081	0.081	0.082	0.081	0.084	0.085	0.083	0.889	0.836	0.797	0.79	0.796	0.871	0.815	0.754	0.799	0.12	0.083	0.083	0.873	0.811	0.809	0.815	0.784	0.838	0.786	0.752	0.815	0.121	0.082	0.082	0.862	0.787	0.796	0.793	0.777	0.828	0.785	0.741	0.788	0.119	0.082	0.084
21.75	0.089	0.081	0.081	0.084	0.081	0.081	0.082	0.082	0.082	0.082	0.084	0.085	0.083	0.891	0.833	0.797	0.796	0.794	0.868	0.812	0.753	0.8	0.12	0.083	0.083	0.871	0.809	0.807	0.812	0.782	0.837	0.784	0.751	0.815	0.121	0.082	0.082	0.86	0.785	0.794	0.791	0.775	0.826	0.783	0.738	0.787	0.119	0.082	0.084
22	0.089	0.081	0.081	0.084	0.081	0.081	0.081	0.081	0.082	0.082	0.084	0.085	0.083	0.891	0.833	0.794	0.798	0.793	0.87	0.809	0.751	0.799	0.12	0.082	0.083	0.87	0.807	0.805	0.812	0.781	0.836	0.78	0.75	0.811	0.12	0.082	0.082	0.857	0.784	0.794	0.789	0.774	0.823	0.78	0.738	0.787	0.119	0.081	0.084
22.25	0.089	0.081	0.081	0.084	0.081	0.081	0.082	0.082	0.082	0.082	0.084	0.085	0.083	0.891	0.83	0.799	0.794	0.792	0.869	0.807	0.751	0.801	0.12	0.083	0.083	0.867	0.806	0.802	0.811	0.778	0.833	0.779	0.749	0.81	0.121	0.082	0.082	0.855	0.783	0.792	0.788	0.772	0.821	0.778	0.737	0.788	0.119	0.082	0.084
22.5	0.089	0.081	0.081	0.084	0.082	0.081	0.082	0.082	0.082	0.082	0.084	0.085	0.083	0.895	0.827	0.796	0.798	0.788	0.866	0.805	0.749	0.798	0.12	0.083	0.083	0.866	0.803	0.8	0.808	0.776	0.83	0.777	0.748	0.806	0.12	0.083	0.082	0.853	0.781	0.79	0.786	0.77	0.82	0.776	0.735	0.788	0.119	0.082	0.084
22.75	0.09	0.081	0.081	0.084	0.081	0.081	0.082	0.082	0.082	0.081	0.084	0.085	0.083	0.893	0.828	0.796	0.807	0.789	0.865	0.803	0.747	0.799	0.12	0.083	0.083	0.863	0.802	0.798	0.807	0.774	0.829	0.774	0.745	0.804	0.12	0.083	0.082	0.851	0.779	0.787	0.783	0.768	0.818	0.773	0.733	0.79	0.119	0.082	0.084
23	0.089	0.081	0.081	0.084	0.081	0.081	0.081	0.082	0.082	0.082	0.084	0.085	0.083	0.891	0.825	0.798	0.794	0.787	0.862	0.801	0.746	0.799	0.12	0.083	0.083	0.862	0.8	0.796	0.805	0.772	0.826	0.772	0.744	0.807	0.12	0.082	0.082	0.849	0.777	0.785	0.781	0.766	0.815	0.772	0.731	0.79	0.119	0.082	0.084
23.25	0.09	0.081	0.081	0.084	0.082	0.081	0.082	0.082	0.082	0.082	0.084	0.085	0.083	0.889	0.822	0.799	0.801	0.786	0.858	0.798	0.745	0.799	0.12	0.083	0.083	0.858	0.798	0.795	0.803	0.77	0.824	0.77	0.742	0.806	0.12	0.083	0.082	0.846	0.775	0.782	0.78	0.763	0.813	0.769	0.73	0.79	0.119	0.082	0.084
23.5	0.09	0.081	0.082	0.084	0.082	0.082	0.082	0.082	0.082	0.082	0.084	0.085	0.083	0.888	0.822	0.809	0.8	0.79	0.859	0.797	0.744	0.797	0.12	0.083	0.083	0.858	0.797	0.794	0.803	0.767	0.823	0.768	0.741	0.804	0.12	0.083	0.082	0.845	0.772	0.781	0.777	0.761	0.81	0.767	0.728	0.79	0.119	0.082	0.084
23.75	0.09	0.081	0.081	0.084	0.081	0.081	0.082	0.082	0.082	0.082	0.084	0.085	0.083	0.888	0.821	0.806	0.795	0.791	0.859	0.795	0.742	0.797	0.12	0.083	0.083	0.855	0.795	0.792	0.8	0.766	0.82	0.765	0.739	0.802	0.12	0.083	0.082	0.842	0.771	0.778	0.775	0.76	0.808	0.763	0.725	0.788	0.119	0.082	0.084
24	0.09	0.081	0.081	0.084	0.082	0.082	0.082	0.082	0.082	0.082	0.084	0.085	0.083	0.887	0.818	0.799	0.796	0.788	0.856	0.795	0.74	0.797	0.12	0.083	0.083	0.853	0.794	0.79	0.799	0.764	0.818	0.763	0.737	0.799	0.12	0.083	0.082	0.84	0.768	0.777	0.774	0.757	0.806	0.763	0.725	0.788	0.119	0.082	0.084
			ANT	ARD1	ARD3	ARD6	F2365	MQ140033	POI	INT	BHI				ANT	ARD1	ARD3	ARD6	F2365	MQ140033	POI	INT	BHI				ANT	ARD1	ARD3	ARD6	F2365	MQ140033	POI	INT	BHI				ANT	ARD1	ARD3	ARD6	F2365	MQ140033	POI	INT	BHI
		0	0.0216667	0.0253333	0.0245	0.025	0.0236667	0.0198333	0.0226667	0.0243333	0			0	0.022	0.026	0.025	0.025	0.025	0.02	0.023	0.025	0			0	0.021	0.025	0.025	0.025	0.023	0.02	0.022	0.024	0			0	0.022	0.026	0.025	0.026	0.024	0.021	0.024	0.024	0
		0.25	0.0233333	0.0255	0.0251667	0.0258333	0.0245	0.0211667	0.0246667	0.0246667	0			0.25	0.024	0.025	0.025	0.026	0.025	0.021	0.025	0.025	0			0.25	0.023	0.026	0.025	0.026	0.024	0.021	0.025	0.025	0			0.25	0.023	0.026	0.025	0.026	0.024	0.022	0.025	0.024	0
		0.5	0.0256667	0.0265	0.0263333	0.0275	0.0253333	0.0225	0.027	0.0256667	0			0.5	0.025	0.026	0.026	0.027	0.026	0.022	0.027	0.026	0			0.5	0.026	0.027	0.027	0.028	0.025	0.023	0.028	0.026	0			0.5	0.025	0.027	0.026	0.028	0.025	0.023	0.027	0.025	0
		0.75	0.03	0.0308333	0.0298333	0.0318333	0.0283333	0.0263333	0.032	0.0298333	0			0.75	0.028	0.031	0.029	0.031	0.029	0.025	0.031	0.03	0			0.75	0.029	0.031	0.03	0.032	0.027	0.026	0.032	0.03	0			0.75	0.03	0.031	0.029	0.032	0.028	0.026	0.033	0.029	0
		1	0.0355	0.0365	0.0355	0.0378333	0.0326667	0.032	0.0361667	0.0355	0			1	0.034	0.036	0.035	0.037	0.033	0.029	0.036	0.035	0			1	0.034	0.037	0.036	0.037	0.032	0.031	0.035	0.035	0			1	0.035	0.036	0.035	0.038	0.032	0.032	0.037	0.035	0
		1.25	0.0438333	0.0446667	0.0425	0.0461667	0.0391667	0.039	0.0443333	0.0435	0			1.25	0.042	0.044	0.041	0.045	0.039	0.036	0.044	0.043	0			1.25	0.041	0.045	0.042	0.046	0.038	0.037	0.044	0.044	0			1.25	0.043	0.044	0.041	0.046	0.038	0.039	0.045	0.042	0
		1.5	0.0501667	0.0528333	0.0518333	0.0503333	0.0481667	0.0476667	0.045	0.0533333	0			1.5	0.051	0.054	0.051	0.053	0.049	0.045	0.047	0.054	0			1.5	0.049	0.054	0.052	0.052	0.047	0.045	0.046	0.053	0			1.5	0.047	0.049	0.05	0.047	0.047	0.047	0.044	0.051	0
		1.75	0.056	0.056	0.0543333	0.0565	0.054	0.0521667	0.051	0.0581667	0			1.75	0.054	0.056	0.056	0.057	0.057	0.052	0.051	0.058	0			1.75	0.054	0.056	0.055	0.057	0.055	0.05	0.052	0.059	0			1.75	0.056	0.053	0.051	0.054	0.052	0.049	0.05	0.053	0
		2	0.0675	0.0671667	0.0635	0.0686667	0.0596667	0.0593333	0.0613333	0.0661667	0			2	0.064	0.064	0.062	0.067	0.062	0.058	0.059	0.066	0			2	0.064	0.067	0.063	0.068	0.059	0.056	0.062	0.065	0			2	0.068	0.065	0.061	0.067	0.058	0.057	0.061	0.063	0
		2.25	0.083	0.081	0.0761667	0.0838333	0.0711667	0.0743333	0.0761667	0.0786667	0			2.25	0.077	0.075	0.073	0.08	0.072	0.073	0.073	0.077	0			2.25	0.078	0.08	0.074	0.081	0.069	0.07	0.077	0.077	0			2.25	0.085	0.08	0.074	0.083	0.071	0.073	0.077	0.077	0
		2.5	0.1025	0.0983333	0.0913333	0.1015	0.0865	0.0926667	0.0945	0.0933333	0			2.5	0.094	0.089	0.084	0.096	0.085	0.089	0.09	0.091	0			2.5	0.096	0.096	0.088	0.098	0.084	0.089	0.096	0.092	0			2.5	0.103	0.097	0.088	0.099	0.087	0.089	0.095	0.09	0
		2.75	0.126833	0.119333	0.1105	0.123	0.106167	0.119667	0.119	0.111833	0			2.75	0.115	0.106	0.099	0.115	0.103	0.113	0.113	0.108	0			2.75	0.119	0.116	0.105	0.119	0.102	0.115	0.12	0.111	0			2.75	0.127	0.12	0.107	0.121	0.107	0.117	0.12	0.108	0
		3	0.156167	0.143833	0.133667	0.15	0.1295	0.1525	0.150333	0.1345	0			3	0.141	0.125	0.119	0.14	0.125	0.141	0.143	0.13	0			3	0.148	0.138	0.125	0.145	0.125	0.147	0.148	0.134	0			3	0.155	0.145	0.13	0.148	0.13	0.15	0.151	0.13	0
		3.25	0.191833	0.173833	0.161	0.182167	0.159667	0.1925	0.188333	0.163333	0			3.25	0.175	0.152	0.143	0.169	0.154	0.178	0.179	0.158	0			3.25	0.183	0.165	0.15	0.177	0.154	0.188	0.186	0.162	0			3.25	0.191	0.177	0.158	0.179	0.158	0.188	0.19	0.159	0
		3.5	0.232833	0.207167	0.191833	0.2215	0.1945	0.240167	0.235	0.197167	0			3.5	0.213	0.179	0.168	0.205	0.185	0.22	0.221	0.188	0			3.5	0.225	0.196	0.18	0.215	0.19	0.234	0.235	0.194	0			3.5	0.232	0.208	0.186	0.218	0.193	0.236	0.236	0.193	0
		3.75	0.280667	0.2445	0.2275	0.266	0.2365	0.297667	0.283667	0.237	0			3.75	0.26	0.212	0.199	0.247	0.226	0.276	0.271	0.226	0			3.75	0.274	0.228	0.213	0.26	0.232	0.293	0.287	0.232	0			3.75	0.282	0.244	0.218	0.261	0.235	0.287	0.285	0.235	0
		4	0.335333	0.285667	0.267667	0.315333	0.285667	0.362667	0.339167	0.281833	0			4	0.314	0.249	0.234	0.294	0.272	0.337	0.321	0.268	0			4	0.334	0.263	0.248	0.306	0.283	0.352	0.343	0.274	0			4	0.334	0.284	0.259	0.314	0.282	0.351	0.343	0.289	0
		4.25	0.394667	0.331	0.306167	0.367	0.3375	0.429667	0.398667	0.329167	0			4.25	0.371	0.289	0.271	0.342	0.324	0.406	0.382	0.314	0			4.25	0.399	0.303	0.283	0.352	0.33	0.416	0.405	0.321	0			4.25	0.391	0.331	0.296	0.363	0.332	0.415	0.405	0.34	0
		4.5	0.442	0.376833	0.350833	0.421167	0.392167	0.455667	0.462667	0.378333	0			4.5	0.419	0.335	0.311	0.393	0.374	0.436	0.454	0.366	0			4.5	0.447	0.34	0.323	0.399	0.391	0.435	0.449	0.37	0			4.5	0.431	0.377	0.341	0.41	0.381	0.443	0.468	0.391	0
		4.75	0.472667	0.423	0.3885	0.442667	0.445	0.478833	0.4825	0.4265	0			4.75	0.432	0.376	0.346	0.415	0.433	0.454	0.471	0.414	0			4.75	0.474	0.386	0.358	0.414	0.434	0.463	0.476	0.419	0			4.75	0.477	0.419	0.373	0.432	0.441	0.467	0.484	0.441	0
		5	0.502333	0.450167	0.4295	0.471167	0.463167	0.4985	0.516833	0.439833	0			5	0.469	0.408	0.387	0.44	0.436	0.469	0.502	0.431	0			5	0.505	0.415	0.396	0.444	0.455	0.489	0.509	0.431	0			5	0.502	0.437	0.41	0.457	0.458	0.488	0.522	0.449	0
		5.25	0.515333	0.475833	0.4585	0.493333	0.491667	0.511333	0.543167	0.455333	0			5.25	0.483	0.423	0.415	0.454	0.471	0.485	0.529	0.445	0			5.25	0.517	0.437	0.431	0.462	0.483	0.5	0.533	0.445	0			5.25	0.512	0.465	0.435	0.478	0.487	0.499	0.546	0.463	0
		5.5	0.525667	0.500167	0.484667	0.510667	0.5075	0.530833	0.560833	0.469	0			5.5	0.492	0.439	0.435	0.469	0.476	0.507	0.539	0.457	0			5.5	0.53	0.465	0.45	0.481	0.503	0.519	0.554	0.459	0			5.5	0.527	0.488	0.46	0.493	0.501	0.524	0.565	0.476	0
		5.75	0.538667	0.519167	0.511	0.528	0.524	0.547833	0.578667	0.480833	0			5.75	0.502	0.459	0.462	0.482	0.495	0.525	0.55	0.467	0			5.75	0.551	0.482	0.478	0.495	0.51	0.532	0.571	0.469	0			5.75	0.542	0.504	0.483	0.506	0.513	0.543	0.583	0.486	0
		6	0.5505	0.531833	0.527333	0.541	0.540333	0.560333	0.593333	0.491	0			6	0.508	0.473	0.475	0.494	0.512	0.519	0.567	0.476	0			6	0.569	0.495	0.495	0.507	0.529	0.548	0.585	0.48	0			6	0.559	0.515	0.5	0.522	0.526	0.561	0.595	0.492	0
		6.25	0.562667	0.541	0.544	0.555	0.555667	0.575833	0.609833	0.503667	0			6.25	0.524	0.484	0.487	0.507	0.53	0.522	0.584	0.489	0			6.25	0.581	0.504	0.513	0.521	0.545	0.57	0.6	0.494	0			6.25	0.573	0.525	0.514	0.537	0.541	0.578	0.612	0.503	0
		6.5	0.574667	0.549167	0.555167	0.568167	0.5705	0.5925	0.624	0.516	0			6.5	0.534	0.495	0.497	0.522	0.549	0.54	0.598	0.505	0			6.5	0.591	0.515	0.518	0.537	0.559	0.586	0.615	0.505	0			6.5	0.587	0.536	0.528	0.546	0.555	0.598	0.627	0.51	0
		6.75	0.588167	0.5615	0.568333	0.586167	0.582	0.608	0.6385	0.527	0			6.75	0.548	0.512	0.51	0.542	0.561	0.562	0.612	0.518	0			6.75	0.6	0.522	0.528	0.551	0.573	0.604	0.631	0.518	0			6.75	0.604	0.551	0.539	0.563	0.568	0.611	0.644	0.515	0
		7	0.6045	0.576667	0.580667	0.607	0.595667	0.621333	0.649833	0.544833	0			7	0.558	0.529	0.521	0.563	0.585	0.579	0.625	0.538	0			7	0.624	0.535	0.534	0.567	0.585	0.617	0.646	0.53	0			7	0.62	0.564	0.546	0.573	0.579	0.622	0.655	0.531	0
		7.25	0.62	0.591667	0.593833	0.626333	0.611167	0.629667	0.659333	0.560833	0			7.25	0.573	0.547	0.535	0.58	0.615	0.582	0.64	0.556	0			7.25	0.645	0.551	0.548	0.584	0.596	0.626	0.657	0.548	0			7.25	0.631	0.575	0.559	0.59	0.593	0.629	0.663	0.548	0
		7.5	0.634667	0.6095	0.6085	0.642833	0.623667	0.643167	0.668833	0.581	0			7.5	0.587	0.565	0.55	0.595	0.628	0.605	0.662	0.578	0			7.5	0.66	0.569	0.568	0.595	0.607	0.637	0.663	0.564	0			7.5	0.644	0.592	0.571	0.608	0.607	0.639	0.668	0.572	0
		7.75	0.649667	0.6275	0.621833	0.654	0.635167	0.651	0.673667	0.598	0			7.75	0.597	0.583	0.565	0.611	0.643	0.601	0.666	0.596	0			7.75	0.675	0.591	0.582	0.605	0.619	0.646	0.668	0.581	0			7.75	0.656	0.612	0.583	0.621	0.619	0.648	0.672	0.593	0
		8	0.663167	0.642	0.636167	0.666667	0.646167	0.661833	0.678167	0.616833	0			8	0.61	0.598	0.578	0.626	0.655	0.623	0.667	0.609	0			8	0.686	0.607	0.599	0.615	0.631	0.655	0.675	0.599	0			8	0.665	0.624	0.599	0.629	0.634	0.658	0.677	0.621	0
		8.25	0.676667	0.660333	0.644667	0.679	0.657333	0.672	0.679667	0.631833	0			8.25	0.622	0.617	0.591	0.643	0.67	0.645	0.668	0.621	0			8.25	0.697	0.628	0.606	0.62	0.643	0.662	0.679	0.617	0			8.25	0.673	0.64	0.609	0.649	0.645	0.665	0.677	0.641	0
		8.5	0.69	0.673333	0.653833	0.691167	0.6665	0.6795	0.680167	0.6465	0			8.5	0.638	0.633	0.607	0.661	0.677	0.66	0.667	0.634	0			8.5	0.707	0.635	0.604	0.631	0.655	0.67	0.678	0.641	0			8.5	0.68	0.655	0.627	0.665	0.657	0.674	0.676	0.658	0
		8.75	0.698667	0.686167	0.663833	0.703333	0.675	0.6895	0.6815	0.661333	0			8.75	0.647	0.649	0.618	0.678	0.682	0.682	0.672	0.645	0			8.75	0.713	0.644	0.612	0.645	0.666	0.675	0.679	0.656	0			8.75	0.686	0.665	0.64	0.685	0.666	0.684	0.678	0.672	0
		9	0.708333	0.696167	0.6745	0.710833	0.684	0.6955	0.6825	0.6745	0			9	0.653	0.658	0.628	0.683	0.696	0.687	0.678	0.655	0			9	0.726	0.646	0.625	0.668	0.677	0.681	0.68	0.665	0			9	0.697	0.68	0.65	0.695	0.675	0.683	0.677	0.689	0
		9.25	0.716	0.704667	0.685333	0.714	0.690333	0.702667	0.683667	0.687667	0			9.25	0.67	0.664	0.643	0.689	0.695	0.703	0.676	0.666	0			9.25	0.731	0.646	0.638	0.678	0.684	0.689	0.682	0.68	0			9.25	0.703	0.693	0.659	0.7	0.682	0.681	0.679	0.701	0
		9.5	0.7215	0.715167	0.6945	0.712	0.699833	0.713333	0.685667	0.6975	0			9.5	0.676	0.674	0.652	0.678	0.713	0.711	0.678	0.685	0			9.5	0.732	0.657	0.648	0.681	0.693	0.695	0.682	0.692	0			9.5	0.708	0.706	0.671	0.702	0.69	0.703	0.682	0.709	0
		9.75	0.726	0.727	0.702667	0.712833	0.7095	0.724667	0.685833	0.709	0			9.75	0.692	0.688	0.658	0.678	0.72	0.726	0.68	0.689	0			9.75	0.733	0.678	0.66	0.691	0.701	0.704	0.683	0.71	0			9.75	0.707	0.716	0.68	0.705	0.698	0.71	0.681	0.721	0
		10	0.728	0.735	0.713333	0.711333	0.717333	0.727167	0.687333	0.7175	0			10	0.698	0.689	0.677	0.679	0.736	0.727	0.683	0.692	0			10	0.741	0.699	0.675	0.693	0.708	0.703	0.685	0.723	0			10	0.709	0.726	0.691	0.705	0.706	0.713	0.683	0.733	0
		10.25	0.728	0.7425	0.723167	0.71	0.724667	0.7315	0.687333	0.713167	0			10.25	0.695	0.699	0.703	0.67	0.737	0.742	0.684	0.677	0			10.25	0.738	0.71	0.687	0.697	0.709	0.706	0.684	0.718	0			10.25	0.711	0.737	0.693	0.704	0.718	0.718	0.682	0.726	0
		10.5	0.7275	0.743333	0.728167	0.712333	0.7325	0.7345	0.686667	0.706667	0			10.5	0.692	0.7	0.706	0.665	0.745	0.744	0.683	0.685	0			10.5	0.737	0.714	0.691	0.704	0.718	0.708	0.683	0.709	0			10.5	0.711	0.738	0.701	0.708	0.722	0.717	0.681	0.712	0
		10.75	0.728833	0.742	0.732	0.713	0.735667	0.738333	0.6875	0.706833	0			10.75	0.699	0.7	0.709	0.665	0.761	0.75	0.684	0.705	0			10.75	0.736	0.717	0.702	0.7	0.712	0.706	0.684	0.71	0			10.75	0.71	0.736	0.706	0.708	0.719	0.722	0.682	0.705	0
		11	0.730833	0.7415	0.735833	0.7145	0.74	0.741667	0.687333	0.700333	0			11	0.706	0.699	0.71	0.668	0.764	0.756	0.683	0.707	0			11	0.731	0.72	0.712	0.705	0.724	0.712	0.684	0.705	0			11	0.711	0.736	0.716	0.707	0.715	0.726	0.683	0.694	0
		11.25	0.732333	0.739667	0.735667	0.715	0.747167	0.742667	0.687	0.699333	0			11.25	0.709	0.69	0.704	0.665	0.768	0.76	0.683	0.709	0			11.25	0.73	0.723	0.716	0.707	0.727	0.718	0.686	0.697	0			11.25	0.712	0.736	0.72	0.71	0.729	0.729	0.682	0.694	0
		11.5	0.734167	0.739833	0.735	0.7145	0.7505	0.746833	0.686667	0.698667	0			11.5	0.716	0.691	0.706	0.658	0.768	0.764	0.685	0.713	0			11.5	0.729	0.722	0.718	0.71	0.728	0.731	0.686	0.691	0			11.5	0.713	0.736	0.721	0.713	0.739	0.73	0.68	0.69	0
		11.75	0.7355	0.740167	0.734833	0.711167	0.753667	0.748667	0.685833	0.699	0			11.75	0.725	0.692	0.709	0.65	0.772	0.758	0.686	0.712	0			11.75	0.729	0.724	0.719	0.708	0.741	0.73	0.685	0.692	0			11.75	0.712	0.738	0.723	0.708	0.737	0.732	0.68	0.694	0
		12	0.736333	0.739833	0.733	0.7105	0.759	0.750833	0.684667	0.699833	0			12	0.728	0.689	0.706	0.645	0.783	0.762	0.686	0.703	0			12	0.732	0.725	0.721	0.71	0.745	0.736	0.684	0.697	0			12	0.712	0.74	0.72	0.715	0.746	0.738	0.679	0.695	0
		12.25	0.7375	0.737667	0.733667	0.711	0.762667	0.752	0.684167	0.704167	0			12.25	0.732	0.674	0.707	0.65	0.787	0.765	0.687	0.712	0			12.25	0.733	0.725	0.726	0.708	0.754	0.74	0.684	0.698	0			12.25	0.713	0.741	0.721	0.711	0.746	0.738	0.679	0.704	0
		12.5	0.7385	0.736333	0.7325	0.712167	0.7655	0.751667	0.683	0.7045	0			12.5	0.731	0.673	0.703	0.656	0.793	0.762	0.686	0.703	0			12.5	0.735	0.726	0.724	0.709	0.756	0.743	0.682	0.704	0			12.5	0.714	0.742	0.722	0.712	0.75	0.739	0.677	0.707	0
		12.75	0.738167	0.738	0.732167	0.7135	0.766667	0.752	0.680167	0.7065	0			12.75	0.726	0.685	0.704	0.666	0.789	0.766	0.685	0.706	0			12.75	0.736	0.729	0.727	0.705	0.759	0.741	0.679	0.707	0			12.75	0.715	0.742	0.719	0.716	0.753	0.737	0.673	0.704	0
		13	0.74	0.74	0.7325	0.713833	0.767833	0.751	0.6805	0.708833	0			13	0.732	0.696	0.702	0.666	0.791	0.763	0.686	0.706	0			13	0.738	0.732	0.73	0.706	0.761	0.738	0.679	0.707	0			13	0.716	0.744	0.722	0.713	0.756	0.739	0.673	0.704	0
		13.25	0.741167	0.739167	0.7335	0.715667	0.768167	0.749667	0.678667	0.71	0			13.25	0.734	0.699	0.708	0.672	0.791	0.76	0.685	0.708	0			13.25	0.736	0.732	0.728	0.707	0.762	0.738	0.677	0.704	0			13.25	0.719	0.741	0.725	0.713	0.755	0.741	0.67	0.7	0
		13.5	0.740167	0.738667	0.732333	0.7165	0.768167	0.747167	0.6755	0.713167	0			13.5	0.732	0.705	0.704	0.678	0.789	0.759	0.683	0.706	0			13.5	0.73	0.731	0.73	0.707	0.763	0.733	0.675	0.708	0			13.5	0.721	0.741	0.723	0.713	0.755	0.738	0.667	0.702	0
		13.75	0.74	0.737	0.731833	0.717333	0.768	0.747167	0.675	0.717833	0			13.75	0.737	0.7	0.702	0.683	0.788	0.761	0.683	0.708	0			13.75	0.728	0.732	0.732	0.707	0.762	0.73	0.674	0.712	0			13.75	0.72	0.74	0.724	0.712	0.755	0.737	0.667	0.709	0
		14	0.741167	0.734667	0.730833	0.716	0.7685	0.744167	0.674	0.721833	0			14	0.737	0.699	0.698	0.682	0.788	0.754	0.684	0.711	0			14	0.732	0.731	0.727	0.705	0.762	0.728	0.674	0.713	0			14	0.721	0.736	0.723	0.712	0.757	0.735	0.665	0.713	0
		14.25	0.741	0.732167	0.73	0.716667	0.767667	0.741667	0.671833	0.723833	0			14.25	0.731	0.692	0.695	0.688	0.789	0.751	0.682	0.703	0			14.25	0.735	0.73	0.726	0.705	0.76	0.725	0.673	0.718	0			14.25	0.722	0.734	0.723	0.71	0.756	0.733	0.662	0.712	0
		14.5	0.740667	0.729	0.726167	0.7155	0.767833	0.738333	0.670333	0.727667	0			14.5	0.731	0.675	0.674	0.687	0.795	0.748	0.681	0.709	0			14.5	0.736	0.727	0.728	0.706	0.76	0.721	0.671	0.72	0			14.5	0.72	0.733	0.723	0.707	0.753	0.731	0.661	0.719	0
		14.75	0.739333	0.727	0.7235	0.715667	0.765667	0.735	0.668167	0.730833	0			14.75	0.726	0.668	0.667	0.69	0.787	0.745	0.678	0.713	0			14.75	0.736	0.726	0.726	0.704	0.759	0.717	0.67	0.72	0			14.75	0.722	0.73	0.719	0.708	0.753	0.73	0.66	0.721	0
		15	0.739333	0.7295	0.723833	0.715667	0.765167	0.7315	0.666667	0.7295	0			15	0.727	0.685	0.672	0.694	0.782	0.741	0.677	0.709	0			15	0.736	0.725	0.724	0.704	0.762	0.716	0.669	0.718	0			15	0.72	0.729	0.719	0.706	0.753	0.726	0.657	0.716	0
		15.25	0.737333	0.7295	0.724833	0.714167	0.766	0.731167	0.665167	0.73	0			15.25	0.722	0.691	0.681	0.69	0.788	0.742	0.675	0.712	0			15.25	0.733	0.719	0.726	0.702	0.759	0.714	0.667	0.722	0			15.25	0.72	0.726	0.717	0.705	0.753	0.725	0.655	0.715	0
		15.5	0.7345	0.7285	0.723333	0.711833	0.763333	0.727667	0.664	0.730333	0			15.5	0.715	0.687	0.68	0.688	0.785	0.739	0.674	0.715	0			15.5	0.731	0.717	0.72	0.7	0.758	0.712	0.667	0.724	0			15.5	0.717	0.724	0.714	0.703	0.751	0.722	0.655	0.718	0
		15.75	0.731333	0.726	0.722167	0.7115	0.761667	0.724833	0.6635	0.73	0			15.75	0.701	0.67	0.678	0.691	0.778	0.734	0.675	0.711	0			15.75	0.732	0.716	0.719	0.703	0.756	0.711	0.667	0.723	0			15.75	0.717	0.724	0.715	0.7	0.75	0.72	0.654	0.717	0
		16	0.728	0.722667	0.723333	0.708833	0.760333	0.7225	0.661333	0.727333	0			16	0.697	0.65	0.684	0.69	0.784	0.735	0.674	0.708	0			16	0.732	0.719	0.722	0.698	0.754	0.709	0.664	0.726	0			16	0.713	0.722	0.711	0.7	0.749	0.718	0.653	0.708	0
		16.25	0.726667	0.722333	0.723	0.705833	0.758333	0.72	0.659667	0.725667	0			16.25	0.695	0.65	0.692	0.68	0.781	0.736	0.674	0.71	0			16.25	0.731	0.718	0.72	0.698	0.75	0.707	0.663	0.727	0			16.25	0.713	0.72	0.711	0.698	0.747	0.715	0.65	0.71	0
		16.5	0.724833	0.723333	0.721333	0.703	0.757	0.716833	0.659	0.723667	0			16.5	0.696	0.663	0.688	0.677	0.779	0.732	0.671	0.708	0			16.5	0.729	0.718	0.72	0.695	0.748	0.706	0.663	0.728	0			16.5	0.711	0.717	0.707	0.697	0.748	0.712	0.65	0.704	0
		16.75	0.723167	0.726667	0.718333	0.7025	0.754	0.714167	0.656333	0.718833	0			16.75	0.701	0.681	0.678	0.688	0.776	0.734	0.669	0.706	0			16.75	0.726	0.72	0.718	0.696	0.745	0.703	0.66	0.727	0			16.75	0.707	0.716	0.706	0.693	0.744	0.709	0.647	0.691	0
		17	0.722667	0.7255	0.716333	0.7025	0.7525	0.711333	0.655167	0.7165	0			17	0.707	0.689	0.669	0.689	0.774	0.73	0.667	0.7	0			17	0.724	0.716	0.718	0.696	0.747	0.701	0.659	0.726	0			17	0.707	0.714	0.705	0.695	0.743	0.706	0.647	0.692	0
		17.25	0.721	0.724167	0.710667	0.699833	0.751333	0.709333	0.653333	0.7135	0			17.25	0.713	0.69	0.648	0.687	0.771	0.73	0.666	0.699	0			17.25	0.721	0.716	0.715	0.694	0.747	0.699	0.657	0.721	0			17.25	0.703	0.711	0.702	0.691	0.742	0.705	0.645	0.689	0
		17.5	0.72	0.722333	0.710333	0.695333	0.750167	0.705667	0.652	0.7105	0			17.5	0.716	0.687	0.658	0.674	0.773	0.726	0.663	0.694	0			17.5	0.72	0.715	0.71	0.691	0.745	0.695	0.655	0.717	0			17.5	0.702	0.709	0.7	0.689	0.74	0.702	0.644	0.686	0
		17.75	0.717667	0.720167	0.711167	0.693667	0.748	0.703	0.650833	0.709167	0			17.75	0.714	0.684	0.668	0.673	0.771	0.724	0.662	0.696	0			17.75	0.721	0.714	0.713	0.691	0.742	0.692	0.655	0.715	0			17.75	0.698	0.707	0.699	0.687	0.738	0.7	0.642	0.685	0
		18	0.715167	0.718667	0.709667	0.6915	0.743167	0.698833	0.649	0.705333	0			18	0.714	0.684	0.668	0.672	0.756	0.721	0.66	0.69	0			18	0.719	0.713	0.714	0.688	0.741	0.689	0.653	0.718	0			18	0.696	0.706	0.698	0.685	0.734	0.695	0.641	0.678	0
		18.25	0.7135	0.716333	0.711	0.69	0.742667	0.6975	0.647333	0.702833	0			18.25	0.719	0.683	0.691	0.676	0.764	0.718	0.657	0.689	0			18.25	0.716	0.711	0.711	0.686	0.739	0.69	0.651	0.716	0			18.25	0.693	0.704	0.695	0.682	0.733	0.694	0.64	0.675	0
		18.5	0.712167	0.714167	0.710167	0.689167	0.742333	0.695667	0.645833	0.701833	0			18.5	0.716	0.681	0.694	0.679	0.767	0.717	0.654	0.692	0			18.5	0.714	0.709	0.711	0.684	0.738	0.689	0.65	0.711	0			18.5	0.692	0.703	0.694	0.681	0.731	0.693	0.639	0.676	0
		18.75	0.710167	0.7115	0.707833	0.686667	0.741	0.693333	0.644833	0.698833	0			18.75	0.719	0.679	0.694	0.677	0.765	0.717	0.653	0.684	0			18.75	0.711	0.707	0.708	0.682	0.737	0.687	0.648	0.713	0			18.75	0.69	0.7	0.693	0.678	0.729	0.69	0.638	0.675	0
		19	0.708833	0.710333	0.7035	0.685333	0.739167	0.6905	0.642333	0.697	0			19	0.723	0.68	0.674	0.68	0.765	0.716	0.65	0.682	0			19	0.71	0.707	0.709	0.68	0.735	0.685	0.646	0.709	0			19	0.689	0.699	0.692	0.677	0.728	0.687	0.636	0.679	0
		19.25	0.707833	0.708667	0.700167	0.682667	0.737667	0.688833	0.641	0.696833	0			19.25	0.724	0.686	0.668	0.676	0.762	0.714	0.648	0.68	0			19.25	0.707	0.704	0.705	0.678	0.734	0.683	0.645	0.708	0			19.25	0.686	0.696	0.69	0.675	0.728	0.687	0.634	0.681	0
		19.5	0.706	0.7055	0.702333	0.680667	0.735167	0.686	0.6395	0.696333	0			19.5	0.721	0.681	0.69	0.677	0.76	0.712	0.647	0.688	0			19.5	0.705	0.703	0.705	0.677	0.732	0.682	0.644	0.707	0			19.5	0.685	0.694	0.689	0.673	0.726	0.683	0.633	0.677	0
		19.75	0.7025	0.701833	0.701	0.678167	0.732667	0.683333	0.639167	0.695167	0			19.75	0.714	0.674	0.696	0.674	0.756	0.713	0.647	0.696	0			19.75	0.702	0.7	0.703	0.675	0.73	0.678	0.644	0.704	0			19.75	0.683	0.692	0.686	0.671	0.724	0.68	0.633	0.676	0
		20	0.699333	0.699333	0.698	0.676667	0.730333	0.680833	0.637	0.692167	0			20	0.705	0.674	0.689	0.671	0.753	0.708	0.644	0.688	0			20	0.701	0.697	0.702	0.674	0.73	0.677	0.641	0.704	0			20	0.681	0.69	0.684	0.67	0.722	0.679	0.632	0.672	0
		20.25	0.697667	0.698167	0.695667	0.674833	0.7275	0.679333	0.635167	0.688667	0			20.25	0.709	0.675	0.688	0.671	0.754	0.71	0.642	0.684	0			20.25	0.7	0.697	0.7	0.672	0.725	0.675	0.639	0.7	0			20.25	0.68	0.688	0.682	0.668	0.719	0.677	0.63	0.672	0
		20.5	0.696	0.695833	0.693167	0.673167	0.727	0.675667	0.633833	0.6865	0			20.5	0.714	0.677	0.678	0.674	0.755	0.703	0.64	0.681	0			20.5	0.696	0.693	0.698	0.671	0.724	0.672	0.639	0.695	0			20.5	0.677	0.686	0.682	0.665	0.718	0.674	0.628	0.674	0
		20.75	0.694667	0.6935	0.691167	0.672	0.726	0.673333	0.632667	0.686667	0			20.75	0.715	0.672	0.678	0.676	0.754	0.7	0.641	0.682	0			20.75	0.695	0.691	0.697	0.67	0.725	0.671	0.636	0.695	0			20.75	0.675	0.684	0.679	0.664	0.717	0.672	0.627	0.674	0
		21	0.692333	0.691	0.689	0.669667	0.723167	0.671667	0.630833	0.683833	0			21	0.714	0.67	0.673	0.675	0.751	0.699	0.637	0.682	0			21	0.694	0.69	0.697	0.668	0.723	0.67	0.636	0.691	0			21	0.672	0.682	0.678	0.662	0.714	0.671	0.625	0.67	0
		21.25	0.6915	0.690333	0.6885	0.667833	0.722167	0.668667	0.629667	0.684167	0			21.25	0.716	0.677	0.679	0.676	0.753	0.696	0.637	0.68	0			21.25	0.692	0.688	0.696	0.665	0.721	0.666	0.634	0.696	0			21.25	0.671	0.68	0.677	0.66	0.712	0.668	0.624	0.67	0
		21.5	0.688833	0.688333	0.684667	0.665833	0.719667	0.6665	0.627167	0.683167	0			21.5	0.716	0.677	0.67	0.676	0.751	0.695	0.634	0.679	0			21.5	0.69	0.688	0.694	0.663	0.717	0.665	0.631	0.694	0			21.5	0.668	0.677	0.674	0.658	0.709	0.666	0.622	0.669	0
		21.75	0.6865	0.685833	0.6835	0.663667	0.7175	0.664167	0.625333	0.682667	0			21.75	0.713	0.677	0.676	0.674	0.748	0.692	0.633	0.68	0			21.75	0.688	0.686	0.691	0.661	0.716	0.663	0.63	0.694	0			21.75	0.666	0.675	0.672	0.656	0.707	0.664	0.619	0.668	0
		22	0.685167	0.6845	0.682667	0.662667	0.7165	0.661667	0.624667	0.6825	0			22	0.713	0.674	0.678	0.673	0.75	0.689	0.631	0.679	0			22	0.687	0.685	0.692	0.661	0.716	0.66	0.63	0.691	0			22	0.665	0.675	0.67	0.655	0.704	0.661	0.619	0.668	0
		22.25	0.682667	0.682667	0.680167	0.659833	0.713667	0.659333	0.623167	0.681167	0			22.25	0.71	0.679	0.674	0.672	0.749	0.687	0.631	0.681	0			22.25	0.685	0.681	0.69	0.657	0.712	0.658	0.628	0.689	0			22.25	0.664	0.673	0.669	0.653	0.702	0.659	0.618	0.669	0
		22.5	0.6805	0.6805	0.678667	0.657167	0.7115	0.657333	0.621667	0.680667	0			22.5	0.707	0.676	0.678	0.668	0.746	0.685	0.629	0.678	0			22.5	0.683	0.68	0.688	0.656	0.71	0.657	0.628	0.686	0			22.5	0.662	0.671	0.667	0.651	0.701	0.657	0.616	0.669	0
		22.75	0.678833	0.678167	0.678167	0.655667	0.709833	0.655167	0.62	0.681667	0			22.75	0.708	0.676	0.687	0.669	0.745	0.683	0.627	0.679	0			22.75	0.682	0.678	0.687	0.654	0.709	0.654	0.625	0.684	0			22.75	0.66	0.668	0.664	0.649	0.699	0.654	0.614	0.671	0
		23	0.6765	0.676667	0.674167	0.6535	0.707	0.652667	0.618333	0.682833	0			23	0.705	0.678	0.674	0.667	0.742	0.681	0.626	0.679	0			23	0.68	0.676	0.685	0.652	0.706	0.652	0.624	0.687	0			23	0.658	0.666	0.662	0.647	0.696	0.653	0.612	0.671	0
		23.25	0.673833	0.674333	0.6735	0.651	0.704	0.65	0.616667	0.6825	0			23.25	0.702	0.679	0.681	0.666	0.738	0.678	0.625	0.679	0			23.25	0.678	0.675	0.683	0.65	0.704	0.65	0.622	0.686	0			23.25	0.656	0.663	0.661	0.644	0.694	0.65	0.611	0.671	0
		23.5	0.672	0.6745	0.671667	0.6495	0.702833	0.648	0.615167	0.681833	0			23.5	0.702	0.689	0.68	0.67	0.739	0.677	0.624	0.677	0			23.5	0.677	0.674	0.683	0.647	0.703	0.648	0.621	0.684	0			23.5	0.653	0.662	0.658	0.642	0.691	0.648	0.609	0.671	0
		23.75	0.670333	0.671833	0.667833	0.648167	0.700333	0.645167	0.612833	0.6805	0			23.75	0.701	0.686	0.675	0.671	0.739	0.675	0.622	0.677	0			23.75	0.675	0.672	0.68	0.646	0.7	0.645	0.619	0.682	0			23.75	0.652	0.659	0.656	0.641	0.689	0.644	0.606	0.669	0
		24	0.668	0.668833	0.666833	0.6455	0.697667	0.6435	0.6115	0.680167	0			24	0.698	0.679	0.676	0.668	0.736	0.675	0.62	0.677	0			24	0.674	0.67	0.679	0.644	0.698	0.643	0.617	0.679	0			24	0.649	0.658	0.655	0.638	0.687	0.644	0.606	0.669	0
			ANT	ARD1	ARD3	ARD6	F2365	MQ140033	POI	INT
		max growth rate	0.846451	0.777514	0.758793	0.79765	0.819649	0.969558	0.912928	0.761627	#DIV/0!
															ANT	ARD1	ARD3	ARD6	F2365	MQ140033	POI	INT	BHI				ANT	ARD1	ARD3	ARD6	F2365	MQ140033	POI	INT	BHI				ANT	ARD1	ARD3	ARD6	F2365	MQ140033	POI	INT	BHI
		Max	0.820981	0.730888	0.698185	0.764456	0.785806	0.904991	0.898353	0.738404	#DIV/0!			0.25	0.435318	0.325422	0.336472	0.392042	0.277632	0.371564	0.448025	0.336472	#DIV/0!			0.25	0.481838	0.392042	0.364643	0.392042	0.330242	0.438255	0.464306	0.377294	#DIV/0!			0.25	0.464306	0.325422	0.336472	0.37949	0.287682	0.421213	0.432864	0.377294	#DIV/0!
		Max	0.852777	0.728239	0.71562	0.785671	0.821765	0.987947	0.895237	0.74607	#DIV/0!			0.5	0.559616	0.565314	0.494696	0.548566	0.444686	0.538997	0.565314	0.542324	#DIV/0!			0.5	0.578078	0.548566	0.518794	0.570545	0.459532	0.566395	0.565314	0.565314	#DIV/0!			0.5	0.625706	0.526093	0.494696	0.570545	0.459532	0.572519	0.587787	0.559616	#DIV/0!
		Max	0.823917	0.8172	0.75853	0.806806	0.807091	0.975195	0.909955	0.798892	#DIV/0!			0.75	0.71295	0.730888	0.673729	0.674455	0.633724	0.71562	0.554311	0.730888	#DIV/0!			0.75	0.633724	0.693147	0.655407	0.619039	0.631272	0.671168	0.496437	0.712195	#DIV/0!			0.75	0.631272	0.595983	0.653926	0.517943	0.631272	0.714653	0.488353	0.71295	#DIV/0!
		Max	0.847298	0.815037	0.809107	0.825499	0.820039	0.969995	0.961411	0.783531	#DIV/0!			1	0.65678	0.591364	0.658056	0.609064	0.675755	0.732368	0.497838	0.659246	#DIV/0!			1	0.621688	0.591364	0.606136	0.577315	0.711496	0.653926	0.485508	0.67634	#DIV/0!			1	0.624154	0.536305	0.56453	0.523248	0.619039	0.633724	0.415515	0.602996	#DIV/0!
		Max	0.886438	0.785262	0.77179	0.781943	0.82036	1.03476	0.939671	0.770108	#DIV/0!			1.25	0.632523	0.575364	0.571786	0.593775	0.630627	0.693147	0.494019	0.634307	#DIV/0!			1.25	0.632523	0.593775	0.559616	0.60859	0.611802	0.591364	0.571786	0.619039	#DIV/0!			1.25	0.66416	0.590868	0.555526	0.567106	0.594707	0.577315	0.499956	0.587787	#DIV/0!
		Max	0.847298	0.788457	0.799528	0.821528	0.862832	0.944462	0.87294	0.732756	#DIV/0!			1.5	0.606136	0.533298	0.576887	0.575364	0.613104	0.706941	0.50627	0.582605	#DIV/0!			1.5	0.643137	0.575364	0.566395	0.565808	0.59652	0.637577	0.559616	0.559616	#DIV/0!			1.5	0.681451	0.597837	0.590493	0.590199	0.625094	0.626898	0.537143	0.606136	#DIV/0!
														1.75	0.611469	0.499652	0.498991	0.594056	0.550831	0.681974	0.649662	0.521875	#DIV/0!			1.75	0.672528	0.575364	0.526093	0.633724	0.580669	0.681974	0.735707	0.551497	#DIV/0!			1.75	0.784581	0.682891	0.565314	0.744972	0.615761	0.638489	0.769687	0.567984	#DIV/0!
														2	0.755948	0.638087	0.569768	0.701881	0.591678	0.776144	0.795562	0.621688	#DIV/0!			2	0.790139	0.728239	0.646627	0.736072	0.61764	0.832909	0.836248	0.631993	#DIV/0!			2	0.818835	0.8172	0.741003	0.806806	0.721585	0.870354	0.875469	0.711839	#DIV/0!
														2.25	0.789877	0.669431	0.651989	0.73695	0.701179	0.888317	0.885307	0.67788	#DIV/0!			2.25	0.838329	0.722561	0.685179	0.757226	0.750776	0.965081	0.870078	0.723453	#DIV/0!			2.25	0.823917	0.802346	0.756661	0.79252	0.807091	0.967584	0.906406	0.7244	#DIV/0!
														2.5	0.820981	0.706392	0.672385	0.747872	0.760286	0.891324	0.896926	0.71879	#DIV/0!			2.5	0.852777	0.723919	0.70657	0.781701	0.802846	0.987947	0.881941	0.743791	#DIV/0!			2.5	0.809622	0.794123	0.75853	0.768545	0.799915	0.945983	0.903219	0.725099	#DIV/0!
														2.75	0.817997	0.698749	0.693147	0.758662	0.777705	0.904991	0.898353	0.725582	#DIV/0!			2.75	0.851752	0.713766	0.71562	0.785671	0.816207	0.966685	0.895237	0.74607	#DIV/0!			2.75	0.812008	0.762827	0.74841	0.789375	0.796782	0.975195	0.909955	0.762881	#DIV/0!
														3	0.81575	0.693147	0.698185	0.764456	0.785806	0.893013	0.874731	0.738404	#DIV/0!			3	0.834005	0.675755	0.707332	0.781558	0.821765	0.93524	0.87199	0.737207	#DIV/0!			3	0.79772	0.709676	0.711666	0.76873	0.786757	0.897308	0.864997	0.777454	#DIV/0!
														3.25	0.800633	0.689139	0.676198	0.741937	0.777488	0.871323	0.808596	0.723453	#DIV/0!			3.25	0.813929	0.6449	0.685115	0.746851	0.817133	0.873199	0.840518	0.715288	#DIV/0!			3.25	0.767716	0.67224	0.689294	0.752181	0.774373	0.850151	0.820451	0.798892	#DIV/0!
														3.5	0.751416	0.642546	0.639274	0.704912	0.743791	0.82457	0.758035	0.686798	#DIV/0!			3.5	0.779475	0.607787	0.634812	0.687481	0.76214	0.794243	0.77814	0.683845	#DIV/0!			3.5	0.716434	0.625969	0.627764	0.707017	0.74254	0.791837	0.756863	0.760041	#DIV/0!
														3.75	0.676579	0.626745	0.615829	0.6508	0.7039	0.684015	0.719934	0.666191	#DIV/0!			3.75	0.686458	0.550831	0.584695	0.618323	0.721683	0.620025	0.647437	0.645645	#DIV/0!			3.75	0.619371	0.594707	0.606136	0.631662	0.680109	0.629738	0.684636	0.706017	#DIV/0!
														4	0.507744	0.573003	0.553134	0.51889	0.650203	0.497696	0.552739	0.605331	#DIV/0!			4	0.548079	0.526492	0.519241	0.465184	0.626307	0.457554	0.505936	0.591134	#DIV/0!			4	0.525609	0.540703	0.537083	0.503905	0.629459	0.486847	0.529596	0.629459	#DIV/0!
														4.25	0.40121	0.493814	0.503104	0.403195	0.47184	0.33052	0.447159	0.475121	#DIV/0!			4.25	0.413417	0.456124	0.467985	0.372239	0.474851	0.328731	0.394718	0.45298	#DIV/0!			4.25	0.407459	0.430959	0.459329	0.37529	0.484962	0.329529	0.419937	0.440596	#DIV/0!
														4.5	0.263815	0.380945	0.42616	0.283286	0.374115	0.177796	0.325568	0.348681	#DIV/0!			4.5	0.259081	0.3662	0.420661	0.271934	0.380924	0.183923	0.274634	0.326633	#DIV/0!			4.5	0.269617	0.339919	0.384987	0.275208	0.383129	0.184328	0.298732	0.308781	#DIV/0!
														4.75	0.160608	0.270369	0.335553	0.176793	0.241162	0.150869	0.171618	0.22205	#DIV/0!			4.75	0.170318	0.313092	0.331595	0.186906	0.251883	0.176558	0.210142	0.215547	#DIV/0!			4.75	0.201092	0.25807	0.299344	0.184352	0.273807	0.167922	0.188357	0.19671	#DIV/0!
														5	0.150175	0.199461	0.289126	0.149666	0.13382	0.145301	0.15506	0.120463	#DIV/0!			5	0.150527	0.222107	0.289078	0.178692	0.161366	0.138916	0.181971	0.112732	#DIV/0!			5	0.12775	0.184705	0.258438	0.158111	0.151231	0.15078	0.186102	0.0971637	#DIV/0!
														5.25	0.0798787	0.147828	0.20489	0.115761	0.160682	0.101301	0.121759	0.0993098	#DIV/0!			5.25	0.119322	0.176279	0.223144	0.132686	0.150691	0.113913	0.139164	0.107678	#DIV/0!			5.25	0.107549	0.164234	0.198451	0.132984	0.138432	0.139405	0.130894	0.0914558	#DIV/0!
														5.5	0.081475	0.134713	0.159986	0.110414	0.118019	0.0735187	0.0989126	0.0942882	#DIV/0!			5.5	0.116708	0.142643	0.174168	0.120185	0.120769	0.131028	0.118408	0.104461	#DIV/0!			5.5	0.112561	0.121361	0.166877	0.116387	0.105155	0.146968	0.114113	0.0828631	#DIV/0!
														5.75	0.0819171	0.120058	0.133244	0.107065	0.142681	0.0630581	0.103875	0.099875	#DIV/0!			5.75	0.108939	0.102129	0.140728	0.110131	0.105559	0.121416	0.104458	0.0955082	#DIV/0!			5.75	0.107824	0.0938188	0.13787	0.10211	0.102362	0.132099	0.104121	0.0689929	#DIV/0!
														6	0.0876752	0.109274	0.0988458	0.117322	0.125163	0.0681036	0.106814	0.103646	#DIV/0!			6	0.0851948	0.0797235	0.0994856	0.107177	0.116475	0.126931	0.0999167	0.0993725	#DIV/0!			6	0.108308	0.0891585	0.109699	0.106743	0.101846	0.117988	0.0995115	0.0579583	#DIV/0!
														6.25	0.0938775	0.111893	0.0924352	0.130744	0.133287	0.109399	0.0973923	0.122441	#DIV/0!			6.25	0.0922699	0.077709	0.0758381	0.111848	0.100623	0.118594	0.0991877	0.0990909	#DIV/0!			6.25	0.10357	0.0908874	0.0880109	0.0932181	0.0960013	0.103219	0.0960738	0.0762833	#DIV/0!
														6.5	0.089394	0.122364	0.0940026	0.134517	0.148745	0.108803	0.0915672	0.128406	#DIV/0!			6.5	0.1045	0.0891585	0.0659994	0.114151	0.0894549	0.093714	0.0907544	0.10374	#DIV/0!			6.5	0.0964201	0.0909718	0.0839262	0.0941244	0.0917751	0.0845574	0.0800427	0.0856851	#DIV/0!
														6.75	0.094629	0.132268	0.101328	0.130894	0.134442	0.113659	0.101675	0.135015	#DIV/0!			6.75	0.110424	0.0997135	0.0921462	0.102563	0.0823793	0.0834499	0.0751527	0.110496	#DIV/0!			6.75	0.0926739	0.0993725	0.0782929	0.107556	0.0895607	0.0663137	0.0633416	0.114728	#DIV/0!
														7	0.0856418	0.129863	0.102415	0.119831	0.136424	0.0670931	0.0845574	0.140265	#DIV/0!			7	0.117783	0.124148	0.0973742	0.0934936	0.0772196	0.0672253	0.0569823	0.114776	#DIV/0!			7	0.0825866	0.104997	0.0784716	0.0980515	0.0859839	0.0587937	0.0425596	0.141027	#DIV/0!
														7.25	0.0891	0.122602	0.103824	0.106071	0.113023	0.073244	0.0650384	0.12396	#DIV/0!			7.25	0.0947273	0.126262	0.114866	0.081263	0.075694	0.0597662	0.0439132	0.122385	#DIV/0!			7.25	0.0700676	0.101096	0.0926426	0.0932455	0.0907465	0.0562648	0.033036	0.156569	#DIV/0!
														7.5	0.0820544	0.12042	0.0995493	0.103117	0.0856554	0.10278	0.04282	0.110563	#DIV/0!			7.5	0.0775351	0.130805	0.100605	0.0598185	0.0759041	0.0559152	0.0329371	0.118594	#DIV/0!			7.5	0.0644395	0.107098	0.0856688	0.0953102	0.0840559	0.0556558	0.0208963	0.156754	#DIV/0!
														7.75	0.0833135	0.113645	0.0986105	0.105192	0.0751311	0.0870114	0.00752449	0.0924751	#DIV/0!			7.75	0.0687908	0.109745	0.0614528	0.0587445	0.0761064	0.0505081	0.0223723	0.127975	#DIV/0!			7.75	0.0543941	0.101129	0.0935573	0.0896122	0.0791552	0.0533257	0.0119049	0.140066	#DIV/0!
														8	0.0804292	0.107246	0.0896627	0.10405	0.0588849	0.126435	0.00896867	0.0790096	#DIV/0!			8	0.0547687	0.0858827	0.0502618	0.0640219	0.0731844	0.0439132	0.016333	0.12141	#DIV/0!			8	0.0447168	0.0830548	0.093281	0.0980878	0.0731844	0.0540672	0.00888895	0.125064	#DIV/0!
														8.25	0.0681182	0.0956142	0.0829663	0.0871445	0.0607144	0.0977878	0.0163572	0.072817	#DIV/0!			8.25	0.0566724	0.0622707	0.0424901	0.0826659	0.0703654	0.0389271	0.00738011	0.104525	#DIV/0!			8.25	0.0469984	0.0859424	0.0817108	0.0997806	0.0626637	0.0372899	0	0.10391	#DIV/0!
														8.5	0.0743376	0.0734131	0.0843287	0.0690965	0.0366341	0.0861066	0.0119049	0.0699586	#DIV/0!			8.5	0.047628	0.0282593	0.0514583	0.0894278	0.0618132	0.0399757	0.00440853	0.0972238	#DIV/0!			8.5	0.0436116	0.0795618	0.0789053	0.0756476	0.0557793	0.0237753	0.00294985	0.0894784	#DIV/0!
														8.75	0.0578548	0.0627597	0.0715158	0.0253934	0.0518101	0.0744326	0.0163572	0.0773699	#DIV/0!			8.75	0.0347498	0.034059	0.0703165	0.0762564	0.0563948	0.0366341	0.00588237	0.0765565	#DIV/0!			8.75	0.0403513	0.07498	0.0678226	0.0541464	0.0490076	0.0421268	0.00883658	0.0746506	#DIV/0!
														9	0.0672397	0.0583561	0.0627165	0	0.0542216	0.0625204	0.0118345	0.065991	#DIV/0!			9	0.0276643	0.0514486	0.0755076	0.0688895	0.0512182	0.0420657	0.00587373	0.0791042	#DIV/0!			9	0.030153	0.0738931	0.0606246	0.028779	0.0469294	0.0373071	0.00441502	0.0703808	#DIV/0!
														9.25	0.066642	0.0460363	0.0751311	-0.00587373	0.0558805	0.0565922	0.00734757	0.0549507	#DIV/0!			9.25	0.0204506	0.0788512	0.076961	0.0367418	0.0447728	0.0317946	0.00732604	0.0836222	#DIV/0!			9.25	0.0170701	0.0654572	0.0611675	0.014286	0.0449025	0.0429866	0.00882359	0.0619044	#DIV/0!
														9.5	0.0366341	0.0513686	0.0892122	-0.0279636	0.058676	0.0539924	0.0117648	0.0163816	#DIV/0!			9.5	0.00953036	0.0944655	0.073996	0.0276381	0.0358976	0.024374	0.00292826	0.0543768	#DIV/0!			9.5	0.0113155	0.0615579	0.0503065	0.00569802	0.0514399	0.0529073	0.00440853	0.0350421	#DIV/0!
														9.75	0.0233929	0.0378502	0.0795707	-0.0193602	0.0439028	0.0453686	0.00734757	0	#DIV/0!			9.75	0.00680738	0.0831989	0.0642491	0.0332161	0.0354396	0.0185322	0.0014652	0.0242696	#DIV/0!			9.75	0.00422834	0.0443286	0.0437388	0.00851069	0.0453335	0.0197189	-0.00146735	0.00422238	#DIV/0!
														10	0.0100648	0.0172915	0.0746506	-0.0193602	0.0553821	0.0325232	0.00586512	0.0229565	#DIV/0!			10	0.00408442	0.0559286	0.0616936	0.0129405	0.01557	0.00283688	0.00146306	0	#DIV/0!			10	0.0042343	0.02755	0.0375224	0.00424629	0.0296423	0.0167602	0.00146735	-0.0224413	#DIV/0!
														10.25	0.0113961	0.0144095	0.0475937	-0.016333	0.0373377	0.0391149	0	0.0214447	#DIV/0!			10.25	-0.0135872	0.0296005	0.0533652	0.0171678	0.0223473	0.012721	-0.00146092	-0.0252114	#DIV/0!			10.25	0.0028169	0.0136801	0.0355403	0.00283286	0.0126673	0.0180686	0	-0.0546737	#DIV/0!
														10.5	0.0199437	-0.0129591	0.00142146	-0.00749067	0.0412018	0.0239692	-0.00146306	0.0461843	#DIV/0!			10.5	-0.0108993	0.0181443	0.0413459	0.0142453	0.025071	0.0168543	0.00291971	-0.0296842	#DIV/0!			10.5	0.00140548	-0.00135777	0.0382212	0.00848661	0.0152042	0.0152042	0	-0.0450781	#DIV/0!
														10.75	0.0340942	-0.0129405	0	-0.0105821	0.0304055	0.0265268	0.00292398	0.0400626	#DIV/0!			10.75	-0.0109142	0.0111422	0.0383297	0.00848661	0.0138315	0.0319694	0.00438277	-0.0257157	#DIV/0!			10.75	0.00280899	-0.00271371	0.0281313	0.00703733	0.0232728	0.0179687	-0.00146951	-0.0313863	#DIV/0!
														11	0.0365209	-0.0114944	0	-0.0228147	0.0143512	0.0106102	0.00291971	0.00988011	#DIV/0!			11	-0.00955639	0.00971555	0.023928	0.0113638	0.0399227	0.0334293	0.00146092	-0.025679	#DIV/0!			11	0.00281294	0.00271371	0.023794	0	0.0247265	0.0137554	-0.00293686	-0.0157258	#DIV/0!
														11.25	0.0306858	-0.0144095	-0.00564973	-0.0350379	0.0245649	0.00790518	0.00438277	-0.00567377	#DIV/0!			11.25	0.00136705	0.00692044	0.0125612	0.00706717	0.0285928	0.0331522	0	-0.0114124	#DIV/0!			11.25	0.00140548	0.00542007	0.00557105	0.0112519	0.0424431	0.0163938	-0.00587373	0.00143989	#DIV/0!
														11.5	0.031925	-0.0234615	0.00425231	-0.0228147	0.0244385	0.0065574	0.00583943	0.00422238	#DIV/0!			11.5	0.00410117	0.00276243	0.0138698	0.00141343	0.0364659	0.0301806	-0.00291971	0.00143369	#DIV/0!			11.5	0.00140351	0.00677051	0.00138793	0.00140746	0.0230519	0.0122701	-0.00440853	0.0143064	#DIV/0!
														11.75	0.0207333	-0.0263945	-0.00425835	-0.00304414	0.0320335	-0.00262123	0.00145879	-0.0141245	#DIV/0!			11.75	0.00819677	0.00552488	0.00832182	-0.00140944	0.0377403	0.0162826	-0.00584797	0.0186385	#DIV/0!			11.75	0.00140154	0.00811912	0.001386	-0.00140351	0.0147753	0.0122534	-0.00442153	0.0243391	#DIV/0!
														12	0.00137836	-0.0101671	-0.00707717	0.0243173	0.0217818	0.0104988	-0.00145879	-0.00846267	#DIV/0!			12	0.00955639	0.00688234	0.0110651	-0.00424629	0.0240012	0.0149561	-0.00879771	0.0214447	#DIV/0!			12	0.00420463	0.00540542	-0.00554786	0.0112361	0.0214773	0.00680738	-0.0103475	0.0143064	#DIV/0!
														12.25	0.00547947	0.0101084	-0.00568183	0.0320394	0.0101653	0.00131148	0	0.00425835	#DIV/0!			12.25	0.00816331	0.00960886	0.0124054	-0.00564973	0.0212491	0.00271371	-0.00733679	0.0142453	#DIV/0!			12.25	0.00560226	0.00539085	0.00277393	-0.00280112	0.0133158	0.0013541	-0.0088758	0.0128665	#DIV/0!
														12.5	0.00272851	0.0364206	0.00141343	0.033286	0.00506972	-0.0065574	-0.00291545	-0.00563382	#DIV/0!			12.5	0.00408442	0.00960886	0.00275103	-0.00141343	0.0105542	-0.00270636	-0.0102866	0.00855925	#DIV/0!			12.5	0.00837994	0	0.00553252	0.00280899	0.0119921	0.0040568	-0.0133434	-0.00569802	#DIV/0!
														12.75	0.00136705	0.0464525	0.00142146	0.0329865	-0.0050569	-0.00394478	-0.00438277	0.00425835	#DIV/0!			12.75	-0.00682597	0.00686344	0.00825314	-0.00282486	0.00921666	-0.0135503	-0.010317	0.00566574	#DIV/0!			12.75	0.00975617	-0.00134862	0.00138408	0.00140351	0.00664454	-0.0013541	-0.0148812	-0.00709726	#DIV/0!
														13	0.0150379	0.0216615	-0.00284495	0.0252052	-0.00126823	-0.00654881	-0.00292398	0.00282886	#DIV/0!			13	-0.0109291	0.00410678	0.00685404	0.00283286	0.00394478	-0.0149561	-0.00739102	0.00704725	#DIV/0!			13	0.00696867	-0.00269906	0.00693003	-0.00560226	0.00265252	0	-0.00895528	0.00707717	#DIV/0!
														13.25	0.00680738	0.00430108	-0.0057143	0.02374	-0.00379988	-0.0118657	-0.00291971	0.00705719	#DIV/0!			13.25	-0.00816331	-0.00136705	-0.00411806	-0.00141743	0.0013132	-0.0136428	-0.00739102	0.00845075	#DIV/0!			13.25	0.00695897	-0.0108109	0.00138408	-0.00140351	0.00132188	-0.00542742	-0.0119583	0.0127031	#DIV/0!
														13.5	-0.00409557	-0.0100648	-0.0185322	0.0235305	-0.00253165	-0.0119128	-0.00438918	-0.0070872	#DIV/0!			13.5	-0.00135962	-0.00273598	-0.00275103	-0.00283286	-0.00262812	-0.0177722	-0.00592594	0.0196912	#DIV/0!			13.5	0.00416378	-0.0094916	-0.00276243	-0.00421645	0.00132363	-0.0108549	-0.0120122	0.0169976	#DIV/0!
														13.75	-0.00136705	-0.0434851	-0.0435482	0.013187	0.00757579	-0.0145988	-0.00293255	0.00424029	#DIV/0!			13.75	0.00818558	-0.00548698	-0.00274349	-0.00141543	-0.0039396	-0.0165066	-0.00594355	0.0168071	#DIV/0!			13.75	-0.00138793	-0.0108549	0	-0.00845075	-0.00265252	-0.00953036	-0.00903621	0.023928	#DIV/0!
														14	-0.0150379	-0.0467922	-0.0511434	0.0101967	-0.00126984	-0.0212491	-0.00734757	0.00703733	#DIV/0!			14	0.0109291	-0.0082305	-0.0082305	-0.00425231	-0.00394478	-0.0179687	-0.0059524	0.0111733	#DIV/0!			14	0.00277393	-0.0136057	-0.00693003	-0.00563382	-0.00265252	-0.00954336	-0.0105502	0.0167836	#DIV/0!
														14.25	-0.0136614	-0.0202319	-0.0379608	0.0174423	-0.00764335	-0.0173917	-0.0102866	-0.0028169	#DIV/0!			14.25	0.0054496	-0.0082418	-0.00413509	-0.00141945	0	-0.0166209	-0.00744605	0.00698815	#DIV/0!			14.25	-0.00138793	-0.00955639	-0.00554786	-0.00846267	-0.00529803	-0.0123205	-0.012103	0.00419875	#DIV/0!
														14.5	-0.0123883	-0.00144613	-0.0203495	0.00290276	-0.00126823	-0.0120564	-0.010317	0.012721	#DIV/0!			14.5	-0.0027248	-0.0151832	0	-0.0042644	-0.00131666	-0.0152887	-0.00895528	0.00555557	#DIV/0!			14.5	-0.00277393	-0.010959	-0.00833338	-0.00706717	-0.00397615	-0.010974	-0.0106303	0.00420463	#DIV/0!
														14.75	-0.0221309	0.0176216	0.00886269	0.00145455	-0.0126584	-0.0121051	-0.0103322	0.00842702	#DIV/0!			14.75	-0.00681666	-0.0138506	-0.0110498	-0.0085349	-0.00263505	-0.0125612	-0.00597909	0.00554018	#DIV/0!			14.75	-0.00417537	-0.0123543	-0.0125263	-0.00567377	-0.00265958	-0.0123883	-0.0091186	-0.00139179	#DIV/0!
														15	-0.0350421	0.00298954	0.0163572	0.00144823	-0.0115017	-0.0148752	-0.0044346	-0.00280899	#DIV/0!			15	-0.0054496	-0.0138698	-0.00968866	-0.00142146	-0.0039604	-0.00840341	-0.00448767	0.00415801	#DIV/0!			15	-0.0069493	-0.00825314	-0.00557882	-0.0113638	-0.00399202	-0.0137933	-0.00913248	-0.0055633	#DIV/0!
														15.25	-0.0421411	-0.0524465	0.0176996	-0.00578036	0.00255428	-0.00813013	-0.00444116	-0.00141143	#DIV/0!			15.25	-0.0054496	-0.0083103	-0.00276625	-0.00855925	-0.0105542	-0.00982464	-0.00750191	0.0110804	#DIV/0!			15.25	-0.00976979	-0.00964859	-0.0111889	-0.0085349	-0.00532624	-0.0110804	-0.00610689	-0.0112361	#DIV/0!
														15.5	-0.0381133	-0.0611675	0.0160236	-0.0145988	-0.00892294	-0.00811912	-0.00148258	-0.00281294	#DIV/0!			15.5	-0.00273224	-0.00139179	-0.0082988	-0.0057143	-0.0119286	-0.0098523	-0.00601506	0.00690134	#DIV/0!			15.5	-0.00976979	-0.0082988	-0.00840341	-0.0099787	-0.00800004	-0.0138891	-0.00766287	-0.00701757	#DIV/0!
														15.75	-0.0269329	-0.0355593	0.011696	-0.0161176	-0.00767267	-0.00951741	-0.00446097	-0.00983845	#DIV/0!			15.75	-0.00273973	0.00139373	0	-0.00716849	-0.0132804	-0.00846267	-0.00601506	0.00550966	#DIV/0!			15.75	-0.00840341	-0.00971555	-0.0098523	-0.00857148	-0.00400267	-0.0139472	-0.00766287	-0.0196912	#DIV/0!
														16	0	0.0162846	0	-0.00435099	-0.002574	0	-0.00892863	-0.00705719	#DIV/0!			16	-0.0082305	0.00557105	-0.00139179	-0.0100072	-0.0146572	-0.0113155	-0.0105502	0.00551726	#DIV/0!			16	-0.0140452	-0.0111112	-0.0126673	-0.0100503	-0.00803217	-0.0153957	-0.0107611	-0.036936	#DIV/0!
														16.25	0.0142453	0.0582689	-0.0221739	-0.00145033	-0.0128371	-0.00682597	-0.0104401	-0.0113638	#DIV/0!			16.25	-0.0109891	-0.00418119	-0.00555557	-0.00286944	-0.00932718	-0.0113476	-0.00755861	0	#DIV/0!			16.25	-0.00845075	-0.0111422	-0.00847463	-0.00716849	-0.00804294	-0.0168543	-0.00923083	-0.0228581	#DIV/0!
														16.5	0.0255696	0.0597192	-0.0656953	0.0102415	-0.0128868	-0.00818558	-0.0119404	-0.0156142	#DIV/0!			16.5	-0.0137743	-0.0027894	-0.00696867	-0.00574714	-0.00400802	-0.0113799	-0.00909097	-0.00828734	#DIV/0!			16.5	-0.0141245	-0.0125788	-0.012739	-0.0100793	-0.00671594	-0.0140847	-0.00772205	-0.0300237	#DIV/0!
														16.75	0.0283305	0.0355593	-0.0445839	-0.00444116	-0.007732	-0.0082305	-0.0119941	-0.0199721	#DIV/0!			16.75	-0.0124225	-0.00418703	-0.0139862	-0.00577202	-0.00401876	-0.0157034	-0.0121398	-0.0152252	#DIV/0!			16.75	-0.012739	-0.0112203	-0.00995033	-0.0115441	-0.0107528	-0.0141445	-0.00927364	-0.0259007	#DIV/0!
														17	0.0183751	0.00439561	-0.0148591	-0.0220435	-0.00646415	-0.0137176	-0.0105185	-0.0142656	#DIV/0!			17	-0.00691088	-0.00836825	-0.00698815	-0.00720984	-0.00403498	-0.0157709	-0.0076046	-0.0166439	#DIV/0!			17	-0.0128116	-0.0126495	-0.0099645	-0.00869571	-0.00809721	-0.0127752	-0.00775799	-0.00872099	#DIV/0!
														17.25	0.0098523	-0.00728335	-0.00149589	-0.0249829	-0.0235305	-0.0124054	-0.0105502	-0.0143887	#DIV/0!			17.25	-0.00693003	-0.00419875	-0.00558661	-0.0115608	-0.00806456	-0.0172666	-0.00914641	-0.0110804	#DIV/0!			17.25	-0.015681	-0.0112677	-0.0099787	-0.014493	-0.012187	-0.0157034	-0.00931684	-0.0204387	#DIV/0!
														17.5	0.00837994	-0.0101967	0.0642491	-0.0161412	-0.00912058	-0.016575	-0.0136057	-0.0144095	#DIV/0!			17.5	-0.00695897	-0.00700774	-0.00561011	-0.0115943	-0.0107673	-0.0129591	-0.00917438	-0.00695897	#DIV/0!			17.5	-0.0143269	-0.00989407	-0.0100216	-0.0131102	-0.0122035	-0.0157258	-0.00778214	-0.0205286	#DIV/0!
														17.75	0	-0.00877199	0.053267	0.00739102	-0.00779225	-0.0124742	-0.0136676	-0.002886	#DIV/0!			17.75	-0.00836825	-0.00842702	0.00140746	-0.0101819	-0.00944039	-0.00867057	-0.00766287	-0.00840341	#DIV/0!			17.75	-0.0143474	-0.00849863	-0.00860837	-0.011679	-0.0122367	-0.0129034	-0.00779427	-0.0146846	#DIV/0!
														18	0.0069784	-0.00733679	0.0381838	0.00592594	-0.00781254	-0.00971555	-0.0136884	-0.0173917	#DIV/0!			18	-0.0139667	-0.0098523	-0.00703733	-0.0131102	-0.00676135	-0.00725166	-0.0107445	-0.00280112	#DIV/0!			18	-0.0115275	-0.00995033	-0.00862074	-0.013187	-0.0122701	-0.0143887	-0.00625002	-0.0147061	#DIV/0!
														18.25	0.0125263	-0.00586512	0.00894194	0.0118345	0.0118345	-0.00695897	-0.0152675	-0.0116619	#DIV/0!			18.25	-0.0125964	-0.00845075	-0.00702744	-0.011696	-0.00813013	-0.00582243	-0.0107776	-0.012614	#DIV/0!			18.25	-0.0101084	-0.0099645	-0.00863315	-0.0117476	-0.00820798	-0.0115776	-0.00783089	0.00147384	#DIV/0!
														18.5	0.00693003	0.00438277	-0.0338517	0	-0.00262123	-0.00558661	-0.0137933	-0.0131485	#DIV/0!			18.5	-0.0126495	-0.00989407	-0.00847463	-0.0117303	-0.00678889	-0.0101967	-0.00925933	-0.0112361	#DIV/0!			18.5	-0.0101524	-0.0114287	-0.00722025	-0.010317	-0.00684465	-0.0101377	-0.00941922	0.00884962	#DIV/0!
														18.75	0.00695897	0	-0.00578036	-0.00294985	-0.00916837	-0.00699793	-0.0107611	-0.00579712	#DIV/0!			18.75	-0.0126852	-0.00849863	-0.00847463	-0.0102866	-0.00816331	-0.0102116	-0.00927364	-0.00564176	#DIV/0!			18.75	-0.0101671	-0.0128849	-0.00723069	-0.011817	-0.00686344	-0.0145351	-0.00943403	0.0014782	#DIV/0!
														19	-0.0069784	-0.00739102	0.0028777	-0.00444116	-0.0118345	-0.00559442	-0.00923083	0.0173917	#DIV/0!			19	-0.012739	-0.00995033	-0.0070872	-0.010317	-0.00954336	-0.013187	-0.00619197	-0.0127031	#DIV/0!			19	-0.0101967	-0.0114944	-0.0101524	-0.0103782	-0.00688234	-0.0145988	-0.00786786	0.00148039	#DIV/0!
														19.25	-0.0252114	-0.00886269	0.0220112	-0.0133237	-0.0158106	-0.0112361	-0.00927364	0.00875918	#DIV/0!			19.25	-0.0127571	-0.0142453	-0.00992212	-0.00886269	-0.00682597	-0.0117476	-0.00777005	-0.00707717	#DIV/0!			19.25	-0.011679	-0.0129591	-0.011628	-0.0103936	-0.00827591	-0.0117132	-0.00630917	-0.0103628	#DIV/0!
														19.5	-0.0209359	-0.0161649	0.0295007	-0.00742394	-0.0105542	-0.00561799	-0.00930239	0.00586512	#DIV/0!			19.5	-0.00995033	-0.00999295	-0.00711747	-0.00888895	-0.0123374	-0.0117822	-0.00934586	-0.0113638	#DIV/0!			19.5	-0.00878483	-0.0115608	-0.0116619	-0.0104245	-0.0124397	-0.014663	-0.00632914	-0.013304	#DIV/0!
														19.75	-0.00975617	-0.00589103	-0.0175443	-0.00444116	-0.00660068	-0.012721	-0.0108781	-0.0102265	#DIV/0!			19.75	-0.0128481	-0.0143269	-0.0099787	-0.00890214	-0.0109891	-0.0147713	-0.00779427	-0.0171188	#DIV/0!			19.75	-0.0117476	-0.0115943	-0.0102116	-0.0119583	-0.0110804	-0.0132647	-0.00793026	-0.00444116	#DIV/0!
														20	0.00139958	-0.00297177	-0.0262024	0.00296297	-0.00264901	-0.0184011	-0.00931684	-0.02032	#DIV/0!			20	-0.0100216	-0.0129405	-0.00857148	-0.00743498	-0.00687288	-0.0103782	-0.0125002	-0.0128665	#DIV/0!			20	-0.0117822	-0.011628	-0.0102565	-0.010487	-0.00971555	-0.0118345	-0.00952388	-0.00296297	#DIV/0!
														20.25	0.0126852	-0.0059524	-0.0234959	0.00594355	-0.00265958	-0.0127934	-0.0109291	-0.00875918	#DIV/0!			20.25	-0.0100359	-0.0100938	-0.00714799	-0.00894194	-0.00963531	-0.0103936	-0.00783089	-0.0186385	#DIV/0!			20.25	-0.013304	-0.0116619	-0.00881063	-0.0120122	-0.0111422	-0.011852	-0.0111377	-0.00298063	#DIV/0!
														20.5	0.00982464	0.00295858	-0.0131677	0.00742394	-0.00132714	-0.0199153	-0.00781865	-0.00586512	#DIV/0!			20.5	-0.0114944	-0.0129966	-0.00573067	-0.0104713	-0.00553252	-0.013423	-0.0078555	-0.00573067	#DIV/0!			20.5	-0.0133237	-0.011696	-0.00735838	-0.0120483	-0.00978345	-0.0133831	-0.00956945	-0.00298063	#DIV/0!
														20.75	0.0027972	0	-0.0118696	0.00296297	-0.0053121	-0.011445	-0.00941922	-0.00294118	#DIV/0!			20.75	-0.00865806	-0.00724116	-0.00574714	-0.0119941	-0.00971555	-0.0104713	-0.0125986	-0.00143989	#DIV/0!			20.75	-0.0133831	-0.0132064	-0.0117995	-0.0105821	-0.012614	-0.0119404	-0.00960007	-0.00744605	#DIV/0!
														21	-0.00280112	0.00741293	-0.00295421	-0.00296297	-0.00798939	-0.0114944	-0.012559	-0.00293686	#DIV/0!			21	-0.010123	-0.0072622	-0.00864559	-0.0135239	-0.0124915	-0.0119941	-0.00947874	-0.00143989	#DIV/0!			21	-0.013423	-0.0132452	-0.0103628	-0.0121214	-0.0140452	-0.0119762	-0.0128413	-0.00894194	#DIV/0!
														21.25	-0.00140154	0.0059524	0.00740196	-0.00296736	-0.00133245	-0.0144095	-0.00946379	-0.00440853	#DIV/0!			21.25	-0.0101377	-0.00727276	-0.00719946	-0.0105343	-0.00972906	-0.0150379	-0.00947874	0	#DIV/0!			21.25	-0.0104713	-0.010317	-0.0118696	-0.0106303	-0.0141046	-0.0150153	-0.00964638	-0.00298954	#DIV/0!
														21.5	-0.0084152	0.00294985	-0.00739102	-0.00593474	-0.00532624	-0.0130154	-0.00946379	0.00146951	#DIV/0!			21.5	-0.0101671	-0.0102265	-0.00865806	-0.012103	-0.0125612	-0.0120847	-0.00950879	-0.0101084	#DIV/0!			21.5	-0.010487	-0.0103475	-0.0118872	-0.0106627	-0.0141445	-0.0135646	-0.00966191	-0.00149365	#DIV/0!
														21.75	-0.0126495	-0.0014782	0.0118696	-0.0119049	-0.00668005	-0.014493	-0.0079177	-0.00147384	#DIV/0!			21.75	-0.0101967	-0.011696	-0.00868312	-0.0106142	-0.00981087	-0.012103	-0.0047657	-0.0115943	#DIV/0!			21.75	-0.00902262	-0.00890214	-0.0104401	-0.0106953	-0.0113476	-0.0136057	-0.00969313	0	#DIV/0!
														22	-0.00703733	-0.0014782	0.0161412	-0.00744605	-0.00401876	-0.0130911	-0.00952388	-0.00147167	#DIV/0!			22	-0.00875918	-0.0117303	-0.00580553	-0.0106465	-0.00982464	-0.0136676	-0.00796817	-0.014514	#DIV/0!			22	-0.00904984	-0.0104245	-0.0119762	-0.0107281	-0.0113799	-0.0151748	-0.00811034	0.00448096	#DIV/0!
														22.25	-0.0112836	0.00591718	-0.00591718	-0.00895528	-0.010724	-0.011679	-0.00795549	0	#DIV/0!			22.25	-0.0102415	-0.0132258	-0.0101671	-0.0137093	-0.0140649	-0.0121953	-0.00956945	-0.00580553	#DIV/0!			22.25	-0.0105821	-0.013423	-0.0120122	-0.0122889	-0.0114287	-0.0121767	-0.011373	0.00448096	#DIV/0!
														22.5	-0.0113316	0	0.0103322	-0.00896867	-0.0147952	-0.013187	-0.00955421	-0.00294118	#DIV/0!			22.5	-0.0102716	-0.00884962	-0.0101967	-0.0107117	-0.0112996	-0.0122326	-0.00960007	-0.00436364	#DIV/0!			22.5	-0.0121214	-0.0149703	-0.0120302	-0.0138784	-0.0114614	-0.0137512	-0.0113915	0.00298508	#DIV/0!
														22.75	-0.00709726	0.0190482	0.00294551	0.00298954	-0.00942768	-0.0117476	-0.00798089	-0.00147602	#DIV/0!			22.75	-0.00882359	-0.00886269	-0.00729398	-0.0138145	-0.00990808	-0.0137933	-0.0112091	-0.00291971	#DIV/0!			22.75	-0.0136884	-0.0135036	-0.0135851	-0.0139213	-0.0143681	-0.0137933	-0.0114287	0.00298508	#DIV/0!
														23	-0.00993621	0.0146846	-0.0176216	0.00298508	-0.0080863	-0.0117822	-0.00800645	-0.00294985	#DIV/0!			23	-0.010317	-0.00888895	-0.0102415	-0.0123078	-0.0127752	-0.013857	-0.00964638	-0.00292826	#DIV/0!			23	-0.0121953	-0.0135646	-0.0121214	-0.0124033	-0.0144095	-0.0154086	-0.0131149	-0.00298508	#DIV/0!
														23.25	-0.0099787	0.00147384	0.00296297	0.00149813	-0.00811912	-0.00884962	-0.00963089	-0.00294985	#DIV/0!			23.25	-0.00886269	-0.00891536	-0.00879771	-0.0123458	-0.0113961	-0.0138998	-0.0112813	-0.0117132	#DIV/0!			23.25	-0.0137722	-0.0120847	-0.0106303	-0.014008	-0.0130154	-0.0138784	-0.0098523	-0.00298508	#DIV/0!
														Max	0.820981	0.730888	0.698185	0.764456	0.785806	0.904991	0.898353	0.738404	#DIV/0!			Max	0.852777	0.728239	0.71562	0.785671	0.821765	0.987947	0.895237	0.74607	#DIV/0!			Max	0.823917	0.8172	0.75853	0.806806	0.807091	0.975195	0.909955	0.798892	#DIV/0!
														Max	0.852777	0.728239	0.71562	0.785671	0.821765	0.987947	0.895237	0.74607	#DIV/0!
														Max	0.823917	0.8172	0.75853	0.806806	0.807091	0.975195	0.909955	0.798892	#DIV/0!
														Max	0.847298	0.815037	0.809107	0.825499	0.820039	0.969995	0.961411	0.783531	#DIV/0!
														Max	0.886438	0.785262	0.77179	0.781943	0.82036	1.03476	0.939671	0.770108	#DIV/0!
														Max	0.847298	0.788457	0.799528	0.821528	0.862832	0.944462	0.87294	0.732756	#DIV/0!
[truncated: 47 more columns]

## Sheet: 2nd bio 30
														BHI	ANT	ARD1	ARD3	ARD6	F2365	MQ140033	POI	INT	BHI			BHI	ANT	ARD1	ARD3	ARD6	F2365	MQ140033	POI	INT	BHI			BHI	ANT	ARD1	ARD3	ARD6	F2365	MQ140033	POI	INT	BHI
	A1	A2	A3	A4	A5	A6	A7	A8	A9	A10	A11	A12	B1	B2	B3	B4	B5	B6	B7	B8	B9	B10	B11	B12	C1	C2	C3	C4	C5	C6	C7	C8	C9	C10	C11	C12	D1	D2	D3	D4	D5	D6	D7	D8	D9	D10	D11	D12	E1
0	0.083	0.083	0.085	0.085	0.083	0.084	0.083	0.084	0.083	0.083	0.081	0.082	0.089	0.127	0.149	0.151	0.151	0.152	0.152	0.148	0.15	0.151	0.126	0.082	0.083	0.136	0.15	0.152	0.151	0.152	0.152	0.15	0.15	0.153	0.125	0.081	0.086	0.126	0.147	0.151	0.153	0.151	0.152	0.148	0.15	0.151	0.125	0.081	0.085
0.25	0.083	0.083	0.085	0.085	0.083	0.084	0.083	0.083	0.083	0.083	0.081	0.081	0.088	0.127	0.151	0.152	0.151	0.153	0.152	0.149	0.151	0.152	0.125	0.082	0.083	0.123	0.151	0.153	0.152	0.153	0.152	0.15	0.151	0.153	0.125	0.081	0.086	0.126	0.149	0.152	0.153	0.152	0.152	0.148	0.152	0.152	0.125	0.081	0.085
0.5	0.083	0.083	0.085	0.086	0.083	0.084	0.083	0.083	0.083	0.083	0.081	0.082	0.088	0.127	0.151	0.152	0.152	0.154	0.152	0.148	0.152	0.152	0.125	0.082	0.083	0.131	0.151	0.153	0.152	0.154	0.153	0.149	0.152	0.154	0.125	0.081	0.086	0.126	0.149	0.152	0.154	0.153	0.153	0.147	0.152	0.152	0.125	0.081	0.085
0.75	0.083	0.083	0.085	0.086	0.084	0.085	0.083	0.084	0.083	0.083	0.081	0.082	0.088	0.127	0.154	0.155	0.154	0.156	0.154	0.15	0.154	0.154	0.125	0.082	0.083	0.136	0.154	0.155	0.154	0.156	0.154	0.151	0.154	0.156	0.124	0.081	0.085	0.126	0.152	0.155	0.156	0.155	0.154	0.149	0.154	0.154	0.125	0.082	0.085
1	0.083	0.083	0.084	0.086	0.083	0.085	0.083	0.084	0.084	0.083	0.081	0.082	0.088	0.127	0.158	0.158	0.157	0.16	0.157	0.154	0.159	0.158	0.125	0.082	0.083	0.122	0.158	0.159	0.158	0.16	0.157	0.155	0.158	0.16	0.125	0.081	0.085	0.126	0.156	0.159	0.16	0.16	0.157	0.152	0.158	0.158	0.125	0.081	0.085
1.25	0.083	0.084	0.084	0.086	0.083	0.085	0.083	0.084	0.084	0.083	0.081	0.083	0.088	0.127	0.163	0.164	0.162	0.166	0.161	0.159	0.165	0.164	0.125	0.082	0.083	0.122	0.164	0.165	0.163	0.166	0.161	0.16	0.164	0.165	0.125	0.081	0.086	0.126	0.162	0.164	0.165	0.165	0.161	0.157	0.164	0.163	0.125	0.082	0.085
1.5	0.083	0.084	0.084	0.086	0.083	0.085	0.083	0.084	0.084	0.083	0.082	0.082	0.088	0.127	0.171	0.171	0.169	0.174	0.166	0.163	0.171	0.171	0.125	0.082	0.083	0.123	0.171	0.172	0.17	0.174	0.166	0.165	0.171	0.172	0.125	0.081	0.085	0.126	0.17	0.171	0.171	0.173	0.166	0.163	0.171	0.17	0.125	0.082	0.085
1.75	0.083	0.084	0.084	0.086	0.083	0.085	0.083	0.084	0.084	0.084	0.082	0.083	0.088	0.127	0.181	0.18	0.177	0.183	0.173	0.17	0.18	0.18	0.125	0.082	0.083	0.131	0.177	0.18	0.178	0.183	0.173	0.172	0.177	0.182	0.124	0.081	0.085	0.126	0.175	0.18	0.18	0.182	0.173	0.17	0.176	0.179	0.125	0.082	0.085
2	0.083	0.084	0.085	0.086	0.084	0.085	0.083	0.084	0.084	0.084	0.082	0.082	0.088	0.127	0.185	0.19	0.187	0.191	0.182	0.181	0.184	0.19	0.125	0.082	0.083	0.122	0.181	0.187	0.188	0.189	0.182	0.182	0.182	0.191	0.124	0.081	0.085	0.126	0.183	0.185	0.187	0.187	0.182	0.179	0.182	0.189	0.125	0.082	0.085
2.25	0.083	0.084	0.085	0.087	0.084	0.085	0.083	0.084	0.084	0.083	0.082	0.083	0.089	0.127	0.192	0.194	0.195	0.197	0.194	0.191	0.193	0.197	0.125	0.082	0.083	0.139	0.186	0.189	0.19	0.195	0.191	0.189	0.193	0.197	0.125	0.082	0.085	0.126	0.188	0.19	0.191	0.193	0.189	0.186	0.193	0.193	0.125	0.082	0.085
2.5	0.084	0.084	0.084	0.086	0.084	0.085	0.083	0.084	0.084	0.084	0.082	0.083	0.089	0.127	0.202	0.203	0.203	0.208	0.202	0.201	0.203	0.207	0.125	0.082	0.083	0.122	0.2	0.201	0.199	0.207	0.198	0.198	0.202	0.208	0.125	0.082	0.086	0.126	0.199	0.202	0.2	0.203	0.197	0.196	0.203	0.206	0.124	0.082	0.085
2.75	0.084	0.084	0.084	0.087	0.084	0.085	0.083	0.084	0.084	0.084	0.082	0.083	0.089	0.127	0.213	0.214	0.21	0.219	0.209	0.212	0.217	0.218	0.125	0.082	0.083	0.122	0.211	0.212	0.21	0.218	0.208	0.212	0.217	0.22	0.125	0.082	0.086	0.126	0.21	0.213	0.209	0.215	0.207	0.209	0.216	0.218	0.125	0.082	0.085
3	0.084	0.083	0.084	0.086	0.084	0.085	0.083	0.084	0.084	0.084	0.081	0.083	0.088	0.127	0.233	0.229	0.224	0.234	0.22	0.228	0.233	0.233	0.125	0.082	0.083	0.142	0.228	0.229	0.223	0.234	0.22	0.229	0.233	0.236	0.125	0.082	0.086	0.125	0.229	0.229	0.225	0.232	0.217	0.227	0.234	0.233	0.124	0.082	0.085
3.25	0.084	0.084	0.085	0.087	0.084	0.085	0.083	0.084	0.084	0.084	0.082	0.083	0.088	0.127	0.252	0.245	0.239	0.251	0.236	0.246	0.253	0.247	0.125	0.082	0.083	0.14	0.248	0.246	0.238	0.252	0.238	0.248	0.25	0.251	0.125	0.082	0.086	0.126	0.251	0.246	0.242	0.252	0.233	0.245	0.248	0.246	0.125	0.082	0.085
3.5	0.084	0.084	0.085	0.086	0.084	0.085	0.083	0.084	0.084	0.083	0.082	0.083	0.088	0.127	0.274	0.262	0.254	0.27	0.251	0.267	0.271	0.265	0.125	0.082	0.083	0.141	0.27	0.264	0.254	0.272	0.253	0.27	0.273	0.269	0.125	0.082	0.085	0.126	0.271	0.265	0.257	0.27	0.249	0.266	0.268	0.265	0.125	0.082	0.085
3.75	0.084	0.084	0.085	0.087	0.084	0.085	0.083	0.084	0.084	0.083	0.082	0.083	0.089	0.127	0.304	0.284	0.274	0.294	0.27	0.295	0.303	0.289	0.125	0.082	0.083	0.122	0.299	0.286	0.277	0.296	0.274	0.296	0.303	0.294	0.125	0.082	0.085	0.126	0.298	0.289	0.289	0.297	0.269	0.293	0.296	0.293	0.124	0.082	0.085
4	0.084	0.083	0.084	0.087	0.084	0.085	0.083	0.084	0.084	0.083	0.082	0.083	0.089	0.127	0.339	0.309	0.296	0.322	0.298	0.333	0.33	0.317	0.125	0.082	0.083	0.125	0.329	0.311	0.3	0.324	0.299	0.333	0.328	0.323	0.125	0.082	0.086	0.126	0.328	0.317	0.308	0.33	0.294	0.327	0.328	0.319	0.125	0.082	0.085
4.25	0.084	0.084	0.084	0.087	0.084	0.085	0.083	0.084	0.084	0.083	0.082	0.083	0.089	0.127	0.381	0.337	0.319	0.351	0.327	0.383	0.373	0.351	0.125	0.082	0.083	0.122	0.366	0.336	0.321	0.353	0.324	0.368	0.361	0.353	0.124	0.082	0.085	0.125	0.362	0.346	0.333	0.362	0.317	0.364	0.36	0.347	0.124	0.082	0.085
4.5	0.084	0.084	0.084	0.086	0.084	0.085	0.083	0.084	0.084	0.084	0.082	0.083	0.089	0.127	0.411	0.362	0.344	0.384	0.354	0.423	0.425	0.378	0.125	0.082	0.083	0.135	0.409	0.364	0.348	0.384	0.348	0.409	0.421	0.381	0.125	0.082	0.085	0.126	0.404	0.374	0.366	0.388	0.347	0.405	0.429	0.378	0.125	0.082	0.085
4.75	0.084	0.084	0.084	0.087	0.084	0.085	0.083	0.084	0.084	0.084	0.082	0.083	0.089	0.127	0.464	0.398	0.376	0.425	0.395	0.478	0.493	0.422	0.125	0.082	0.083	0.124	0.462	0.396	0.379	0.425	0.392	0.471	0.471	0.423	0.124	0.082	0.085	0.125	0.459	0.407	0.398	0.438	0.388	0.464	0.465	0.42	0.124	0.082	0.085
5	0.084	0.084	0.084	0.088	0.084	0.085	0.083	0.084	0.084	0.084	0.082	0.083	0.089	0.127	0.536	0.427	0.402	0.461	0.432	0.541	0.519	0.456	0.125	0.082	0.083	0.123	0.516	0.432	0.409	0.468	0.43	0.535	0.516	0.462	0.124	0.082	0.085	0.126	0.532	0.442	0.427	0.483	0.427	0.534	0.531	0.454	0.124	0.082	0.085
5.25	0.084	0.084	0.084	0.087	0.084	0.085	0.083	0.084	0.084	0.084	0.082	0.083	0.089	0.127	0.607	0.467	0.437	0.506	0.511	0.644	0.592	0.5	0.125	0.082	0.083	0.124	0.599	0.471	0.445	0.507	0.509	0.642	0.567	0.501	0.124	0.082	0.085	0.125	0.595	0.482	0.453	0.535	0.523	0.647	0.571	0.505	0.124	0.082	0.085
5.5	0.084	0.084	0.084	0.087	0.084	0.085	0.083	0.084	0.084	0.084	0.081	0.083	0.088	0.127	0.649	0.509	0.475	0.552	0.551	0.679	0.683	0.539	0.125	0.082	0.083	0.122	0.658	0.51	0.478	0.552	0.561	0.687	0.666	0.559	0.124	0.082	0.085	0.126	0.653	0.52	0.484	0.584	0.565	0.684	0.669	0.551	0.124	0.082	0.085
5.75	0.084	0.084	0.084	0.087	0.084	0.085	0.083	0.084	0.084	0.084	0.082	0.083	0.089	0.127	0.677	0.547	0.512	0.592	0.655	0.704	0.697	0.599	0.125	0.082	0.083	0.122	0.688	0.547	0.514	0.597	0.644	0.711	0.684	0.621	0.124	0.082	0.085	0.125	0.683	0.556	0.517	0.615	0.639	0.708	0.689	0.613	0.124	0.082	0.085
6	0.084	0.084	0.084	0.087	0.084	0.085	0.083	0.084	0.084	0.083	0.082	0.083	0.089	0.127	0.716	0.587	0.537	0.617	0.69	0.731	0.714	0.629	0.125	0.082	0.083	0.122	0.722	0.593	0.55	0.614	0.687	0.735	0.721	0.644	0.124	0.082	0.085	0.125	0.712	0.594	0.55	0.639	0.681	0.733	0.721	0.639	0.124	0.082	0.085
6.25	0.084	0.084	0.085	0.087	0.084	0.085	0.083	0.084	0.084	0.084	0.082	0.083	0.089	0.127	0.749	0.607	0.579	0.641	0.721	0.754	0.725	0.652	0.125	0.082	0.083	0.122	0.746	0.599	0.586	0.634	0.725	0.762	0.739	0.671	0.124	0.082	0.085	0.125	0.735	0.605	0.578	0.652	0.721	0.76	0.741	0.669	0.124	0.082	0.085
6.5	0.084	0.084	0.084	0.087	0.084	0.085	0.083	0.084	0.084	0.084	0.082	0.083	0.089	0.127	0.766	0.632	0.597	0.661	0.756	0.785	0.745	0.679	0.125	0.082	0.083	0.124	0.764	0.63	0.595	0.657	0.755	0.781	0.737	0.698	0.124	0.082	0.085	0.125	0.754	0.63	0.597	0.673	0.747	0.774	0.742	0.691	0.124	0.082	0.085
6.75	0.084	0.084	0.084	0.087	0.084	0.085	0.083	0.084	0.084	0.084	0.082	0.083	0.089	0.127	0.785	0.644	0.622	0.675	0.775	0.8	0.75	0.7	0.125	0.083	0.083	0.122	0.782	0.643	0.626	0.672	0.777	0.802	0.751	0.721	0.124	0.082	0.086	0.125	0.766	0.647	0.629	0.691	0.77	0.795	0.755	0.715	0.124	0.082	0.085
7	0.084	0.084	0.084	0.087	0.084	0.085	0.083	0.084	0.084	0.084	0.082	0.084	0.089	0.127	0.794	0.654	0.636	0.685	0.792	0.815	0.786	0.731	0.125	0.083	0.083	0.129	0.796	0.653	0.648	0.688	0.794	0.814	0.756	0.75	0.124	0.082	0.085	0.125	0.783	0.665	0.645	0.701	0.786	0.804	0.771	0.744	0.124	0.082	0.085
7.25	0.084	0.084	0.084	0.087	0.084	0.085	0.083	0.084	0.084	0.084	0.082	0.084	0.089	0.127	0.815	0.671	0.656	0.704	0.812	0.839	0.809	0.762	0.125	0.083	0.083	0.129	0.815	0.672	0.667	0.705	0.814	0.834	0.775	0.776	0.124	0.082	0.086	0.125	0.799	0.683	0.667	0.733	0.808	0.825	0.784	0.766	0.124	0.082	0.085
7.5	0.084	0.084	0.084	0.087	0.084	0.085	0.083	0.084	0.084	0.084	0.082	0.084	0.089	0.127	0.833	0.687	0.67	0.716	0.828	0.85	0.814	0.785	0.125	0.083	0.083	0.125	0.828	0.689	0.679	0.729	0.827	0.846	0.794	0.794	0.124	0.082	0.085	0.125	0.813	0.702	0.679	0.755	0.823	0.84	0.795	0.784	0.124	0.082	0.085
7.75	0.084	0.084	0.084	0.087	0.084	0.085	0.083	0.084	0.084	0.083	0.082	0.084	0.089	0.127	0.845	0.696	0.682	0.737	0.839	0.868	0.836	0.801	0.125	0.083	0.083	0.127	0.842	0.704	0.691	0.742	0.84	0.862	0.812	0.809	0.124	0.082	0.085	0.125	0.83	0.715	0.694	0.782	0.836	0.854	0.81	0.799	0.124	0.082	0.085
8	0.084	0.084	0.084	0.088	0.084	0.085	0.083	0.084	0.084	0.083	0.082	0.084	0.089	0.127	0.863	0.715	0.694	0.753	0.849	0.876	0.822	0.816	0.125	0.083	0.083	0.122	0.857	0.72	0.708	0.761	0.85	0.871	0.819	0.826	0.124	0.082	0.085	0.125	0.844	0.734	0.709	0.81	0.848	0.865	0.825	0.816	0.124	0.082	0.085
8.25	0.084	0.084	0.084	0.087	0.084	0.085	0.083	0.084	0.084	0.083	0.082	0.084	0.089	0.126	0.879	0.73	0.71	0.778	0.87	0.894	0.841	0.838	0.125	0.083	0.083	0.122	0.872	0.735	0.72	0.803	0.867	0.891	0.828	0.847	0.124	0.082	0.085	0.125	0.861	0.751	0.722	0.841	0.865	0.884	0.832	0.835	0.124	0.082	0.085
8.5	0.084	0.084	0.085	0.088	0.084	0.085	0.083	0.084	0.084	0.084	0.082	0.084	0.089	0.127	0.898	0.747	0.718	0.803	0.877	0.908	0.862	0.852	0.125	0.083	0.083	0.123	0.89	0.752	0.737	0.839	0.881	0.904	0.861	0.869	0.124	0.082	0.086	0.125	0.876	0.77	0.731	0.867	0.879	0.896	0.859	0.858	0.124	0.082	0.085
8.75	0.084	0.084	0.085	0.088	0.084	0.085	0.083	0.084	0.084	0.084	0.082	0.084	0.089	0.127	0.913	0.762	0.73	0.84	0.889	0.915	0.863	0.872	0.125	0.083	0.083	0.122	0.903	0.767	0.751	0.883	0.891	0.91	0.854	0.889	0.124	0.082	0.086	0.125	0.89	0.788	0.745	0.902	0.889	0.904	0.854	0.875	0.124	0.082	0.085
9	0.084	0.084	0.084	0.087	0.084	0.085	0.083	0.084	0.084	0.084	0.082	0.084	0.089	0.126	0.922	0.772	0.738	0.88	0.901	0.935	0.854	0.885	0.125	0.083	0.083	0.122	0.916	0.786	0.764	0.916	0.903	0.934	0.849	0.905	0.124	0.082	0.086	0.125	0.905	0.801	0.759	0.928	0.902	0.928	0.857	0.892	0.124	0.082	0.085
9.25	0.084	0.084	0.084	0.088	0.084	0.085	0.083	0.084	0.084	0.083	0.082	0.084	0.089	0.126	0.936	0.789	0.757	0.919	0.909	0.945	0.858	0.898	0.124	0.083	0.083	0.122	0.933	0.797	0.772	0.935	0.92	0.945	0.856	0.922	0.124	0.082	0.085	0.125	0.921	0.816	0.769	0.949	0.918	0.937	0.858	0.908	0.124	0.082	0.085
9.5	0.084	0.084	0.085	0.088	0.084	0.085	0.083	0.084	0.084	0.084	0.082	0.084	0.089	0.126	0.951	0.805	0.771	0.956	0.923	0.958	0.854	0.922	0.125	0.083	0.083	0.122	0.945	0.813	0.784	0.963	0.935	0.958	0.857	0.942	0.124	0.082	0.086	0.125	0.935	0.831	0.782	0.968	0.932	0.953	0.861	0.928	0.124	0.082	0.085
9.75	0.084	0.084	0.085	0.088	0.084	0.085	0.083	0.084	0.084	0.084	0.082	0.084	0.089	0.126	0.962	0.815	0.778	0.987	0.938	0.98	0.881	0.936	0.125	0.083	0.083	0.131	0.96	0.825	0.8	0.969	0.947	0.978	0.868	0.961	0.124	0.082	0.086	0.125	0.945	0.841	0.794	0.979	0.943	0.966	0.862	0.942	0.124	0.082	0.085
10	0.084	0.084	0.084	0.088	0.084	0.085	0.083	0.084	0.084	0.084	0.082	0.084	0.089	0.126	0.977	0.824	0.79	0.977	0.952	0.98	0.846	0.95	0.125	0.083	0.083	0.122	0.967	0.835	0.812	0.975	0.961	0.979	0.855	0.974	0.124	0.082	0.086	0.125	0.953	0.85	0.799	0.986	0.959	0.972	0.842	0.959	0.124	0.082	0.085
10.25	0.084	0.084	0.085	0.088	0.084	0.085	0.083	0.084	0.084	0.084	0.082	0.084	0.089	0.126	0.981	0.828	0.801	0.975	0.964	1	0.866	0.96	0.125	0.083	0.083	0.123	0.978	0.846	0.826	0.973	0.972	0.999	0.865	0.978	0.124	0.082	0.086	0.125	0.966	0.861	0.812	0.981	0.968	0.992	0.865	0.964	0.124	0.082	0.085
10.5	0.084	0.084	0.084	0.088	0.084	0.085	0.083	0.084	0.084	0.084	0.082	0.084	0.089	0.126	0.982	0.852	0.815	0.985	0.974	1.013	0.867	0.983	0.125	0.083	0.083	0.123	0.979	0.857	0.833	0.972	0.982	1.012	0.86	0.991	0.124	0.082	0.086	0.125	0.965	0.87	0.821	0.978	0.982	1.001	0.857	0.979	0.124	0.082	0.085
10.75	0.084	0.084	0.085	0.088	0.084	0.085	0.083	0.084	0.084	0.084	0.082	0.084	0.089	0.126	0.986	0.87	0.822	0.975	0.983	1.015	0.852	0.989	0.125	0.083	0.083	0.122	0.98	0.873	0.845	0.972	0.995	1.015	0.849	1	0.124	0.082	0.086	0.125	0.963	0.896	0.827	0.98	0.992	1.008	0.839	0.985	0.124	0.082	0.085
11	0.084	0.084	0.085	0.087	0.084	0.085	0.083	0.084	0.084	0.084	0.082	0.084	0.089	0.126	0.988	0.896	0.843	0.977	0.993	1.028	0.845	0.988	0.125	0.083	0.083	0.125	0.984	0.898	0.861	0.973	1.002	1.027	0.839	0.998	0.124	0.082	0.086	0.125	0.966	0.919	0.841	0.981	1.001	1.019	0.837	0.982	0.124	0.082	0.085
11.25	0.084	0.084	0.084	0.088	0.084	0.085	0.084	0.085	0.084	0.084	0.082	0.084	0.089	0.126	0.991	0.921	0.858	0.98	1.002	1.038	0.842	0.987	0.124	0.083	0.083	0.122	0.985	0.918	0.882	0.975	1.01	1.036	0.836	0.998	0.124	0.082	0.086	0.125	0.967	0.929	0.851	0.979	1.01	1.027	0.835	0.98	0.124	0.082	0.085
11.5	0.084	0.084	0.084	0.088	0.084	0.085	0.083	0.084	0.084	0.084	0.082	0.084	0.089	0.126	0.993	0.937	0.895	0.981	1.013	1.042	0.838	0.988	0.125	0.083	0.083	0.122	0.987	0.935	0.911	0.976	1.02	1.041	0.83	0.999	0.124	0.082	0.086	0.125	0.969	0.938	0.875	0.98	1.023	1.034	0.83	0.981	0.124	0.082	0.085
11.75	0.084	0.084	0.084	0.088	0.084	0.085	0.083	0.085	0.084	0.084	0.082	0.084	0.089	0.126	0.997	0.949	0.931	0.984	1.026	1.05	0.836	0.989	0.125	0.083	0.083	0.134	0.991	0.945	0.96	0.977	1.03	1.042	0.826	0.998	0.124	0.082	0.086	0.125	0.971	0.942	0.925	0.977	1.028	1.033	0.824	0.979	0.124	0.082	0.085
12	0.084	0.084	0.084	0.087	0.084	0.085	0.083	0.085	0.084	0.084	0.082	0.084	0.089	0.126	0.997	0.955	0.953	0.983	1.039	1.042	0.823	0.992	0.124	0.083	0.083	0.122	0.992	0.952	0.97	0.976	1.043	1.041	0.821	0.999	0.124	0.082	0.086	0.125	0.971	0.951	0.943	0.979	1.04	1.034	0.822	0.979	0.124	0.082	0.085
12.25	0.084	0.084	0.085	0.088	0.084	0.085	0.083	0.084	0.084	0.084	0.082	0.084	0.089	0.126	1	0.959	0.969	0.982	1.049	1.042	0.816	0.99	0.125	0.083	0.083	0.122	0.993	0.957	0.977	0.979	1.05	1.039	0.815	1.002	0.124	0.082	0.086	0.125	0.971	0.956	0.957	0.981	1.045	1.032	0.816	0.981	0.124	0.082	0.085
12.5	0.084	0.084	0.084	0.088	0.084	0.085	0.084	0.085	0.084	0.084	0.082	0.084	0.089	0.126	0.993	0.967	0.979	0.982	1.05	1.04	0.814	0.994	0.124	0.083	0.083	0.122	0.984	0.962	0.984	0.981	1.05	1.043	0.8	1.006	0.124	0.082	0.086	0.125	0.967	0.957	0.967	0.98	1.046	1.03	0.81	0.986	0.124	0.082	0.085
12.75	0.084	0.084	0.084	0.088	0.084	0.085	0.083	0.085	0.084	0.084	0.082	0.084	0.089	0.126	1.004	0.966	0.983	0.989	1.052	1.048	0.813	0.996	0.124	0.083	0.083	0.123	0.997	0.967	0.988	0.985	1.048	1.04	0.807	1.005	0.124	0.082	0.086	0.125	0.975	0.962	0.975	0.983	1.042	1.029	0.807	0.985	0.124	0.082	0.085
13	0.084	0.084	0.084	0.088	0.084	0.085	0.083	0.085	0.084	0.084	0.082	0.084	0.089	0.126	1.006	0.97	0.988	0.991	1.054	1.048	0.809	0.999	0.124	0.083	0.083	0.122	1	0.969	0.991	0.985	1.05	1.04	0.803	1.005	0.124	0.082	0.085	0.125	0.976	0.964	0.981	0.984	1.044	1.03	0.804	0.984	0.124	0.082	0.085
13.25	0.084	0.084	0.085	0.088	0.084	0.085	0.084	0.084	0.084	0.084	0.082	0.084	0.089	0.126	1.008	0.972	0.994	0.992	1.055	1.047	0.803	0.997	0.124	0.083	0.083	0.122	1.002	0.971	0.994	0.984	1.05	1.039	0.802	1.005	0.124	0.082	0.086	0.125	0.978	0.968	0.988	0.985	1.044	1.031	0.803	0.985	0.124	0.082	0.085
13.5	0.084	0.084	0.085	0.088	0.084	0.085	0.083	0.085	0.084	0.084	0.082	0.084	0.089	0.126	1	0.969	0.998	0.988	1.053	1.032	0.794	0.996	0.124	0.083	0.083	0.122	0.994	0.975	0.997	0.985	1.053	1.038	0.796	1.009	0.124	0.082	0.086	0.125	0.974	0.97	0.989	0.984	1.048	1.031	0.799	0.989	0.124	0.083	0.085
13.75	0.084	0.084	0.085	0.088	0.084	0.085	0.083	0.085	0.084	0.084	0.082	0.084	0.089	0.126	1.013	0.973	0.999	0.998	1.061	1.05	0.799	1.002	0.124	0.083	0.083	0.127	1.007	0.979	1.001	0.99	1.056	1.042	0.797	1.008	0.124	0.082	0.086	0.125	0.981	0.973	0.998	0.989	1.049	1.031	0.798	0.988	0.124	0.083	0.085
14	0.084	0.084	0.085	0.088	0.084	0.085	0.083	0.084	0.084	0.084	0.082	0.084	0.089	0.126	1.017	0.973	1	0.999	1.062	1.053	0.799	1.001	0.124	0.083	0.083	0.122	1.011	0.981	1.002	0.992	1.055	1.042	0.796	1.008	0.124	0.082	0.086	0.125	0.983	0.976	0.999	0.99	1.049	1.031	0.796	0.987	0.124	0.082	0.085
14.25	0.084	0.084	0.085	0.088	0.084	0.085	0.083	0.085	0.084	0.084	0.082	0.084	0.089	0.126	1.009	0.971	0.998	0.991	1.056	1.034	0.788	0.997	0.124	0.083	0.083	0.122	1.001	0.979	1.003	0.987	1.054	1.032	0.791	1.01	0.124	0.082	0.086	0.125	0.98	0.977	1	0.987	1.05	1.026	0.794	0.988	0.124	0.082	0.085
14.5	0.084	0.084	0.085	0.088	0.084	0.085	0.083	0.084	0.084	0.084	0.082	0.084	0.089	0.126	1.014	0.974	1	0.993	1.057	1.029	0.782	0.994	0.124	0.083	0.083	0.127	1.008	0.982	1.003	0.987	1.055	1.028	0.786	1.008	0.124	0.082	0.086	0.125	0.979	0.974	1.005	0.986	1.049	1.02	0.788	0.987	0.124	0.082	0.085
14.75	0.085	0.084	0.085	0.088	0.084	0.085	0.083	0.084	0.084	0.084	0.082	0.084	0.089	0.126	1.015	0.975	1	0.998	1.063	1.041	0.788	1	0.124	0.083	0.083	0.122	1.006	0.984	1.006	0.989	1.057	1.033	0.786	1.009	0.124	0.082	0.086	0.125	0.98	0.977	1.005	0.987	1.051	1.022	0.787	0.988	0.124	0.083	0.085
15	0.085	0.084	0.085	0.088	0.084	0.085	0.084	0.084	0.084	0.084	0.082	0.084	0.089	0.126	1.022	0.981	1.001	1.006	1.071	1.056	0.792	1.003	0.124	0.083	0.083	0.123	1.017	0.987	1.009	0.995	1.061	1.043	0.789	1.01	0.124	0.082	0.086	0.125	0.986	0.979	1.01	0.991	1.054	1.031	0.789	0.987	0.124	0.083	0.085
15.25	0.084	0.084	0.085	0.088	0.084	0.085	0.083	0.084	0.084	0.084	0.082	0.084	0.089	0.126	1.008	0.976	0.996	0.995	1.06	1.027	0.782	0.998	0.124	0.083	0.083	0.122	1.003	0.985	1.005	0.992	1.062	1.027	0.778	1.012	0.124	0.082	0.086	0.125	0.979	0.98	1.006	0.981	1.056	1.014	0.783	0.987	0.124	0.083	0.085
15.5	0.085	0.084	0.085	0.088	0.084	0.085	0.083	0.085	0.084	0.084	0.082	0.084	0.089	0.126	1.023	0.983	0.999	1.006	1.075	1.046	0.79	1.007	0.124	0.083	0.083	0.121	1.016	0.988	1.012	0.997	1.067	1.038	0.787	1.013	0.124	0.082	0.085	0.125	0.986	0.981	1.012	0.992	1.059	1.028	0.787	0.99	0.124	0.083	0.085
15.75	0.085	0.084	0.085	0.088	0.084	0.085	0.084	0.085	0.084	0.084	0.082	0.084	0.089	0.126	1.028	0.984	0.998	1.008	1.074	1.045	0.787	1.007	0.124	0.083	0.083	0.127	1.017	0.99	1.015	0.997	1.066	1.034	0.784	1.01	0.124	0.082	0.086	0.125	0.986	0.98	1.014	0.991	1.057	1.022	0.784	0.987	0.124	0.083	0.085
16	0.085	0.084	0.085	0.088	0.084	0.085	0.084	0.085	0.085	0.084	0.082	0.084	0.089	0.126	1.026	0.984	0.998	1.006	1.073	1.042	0.785	1.002	0.124	0.083	0.083	0.126	1.017	0.989	1.014	0.994	1.062	1.03	0.782	1.009	0.124	0.082	0.086	0.125	0.983	0.979	1.013	0.991	1.054	1.018	0.782	0.986	0.124	0.083	0.085
16.25	0.084	0.084	0.085	0.088	0.084	0.085	0.084	0.085	0.084	0.084	0.082	0.084	0.089	0.126	1.03	0.985	0.997	1.01	1.08	1.043	0.788	1.008	0.124	0.083	0.083	0.132	1.022	0.99	1.016	0.999	1.071	1.033	0.785	1.013	0.124	0.082	0.086	0.125	0.992	0.983	1.017	0.994	1.06	1.022	0.784	0.989	0.124	0.083	0.085
16.5	0.084	0.084	0.085	0.088	0.084	0.085	0.084	0.085	0.085	0.084	0.082	0.084	0.089	0.126	1.029	0.986	0.998	1.009	1.078	1.036	0.784	1.008	0.124	0.083	0.083	0.122	1.018	0.99	1.017	0.996	1.066	1.027	0.782	1.009	0.124	0.082	0.086	0.125	0.987	0.981	1.018	0.991	1.056	1.015	0.782	0.985	0.124	0.083	0.085
16.75	0.085	0.084	0.085	0.088	0.084	0.085	0.083	0.085	0.084	0.084	0.082	0.084	0.089	0.126	1.022	0.982	0.991	0.995	1.064	1.022	0.777	0.996	0.124	0.083	0.083	0.122	1.011	0.985	1.011	0.989	1.059	1.022	0.777	1.005	0.123	0.082	0.086	0.125	0.978	0.976	1.012	0.984	1.052	1.012	0.778	0.981	0.124	0.083	0.085
17	0.085	0.084	0.085	0.088	0.084	0.085	0.084	0.085	0.084	0.084	0.082	0.084	0.089	0.126	1.023	0.988	1	1.01	1.081	1.03	0.782	1.004	0.124	0.083	0.083	0.123	1.016	0.99	1.018	0.998	1.071	1.026	0.781	1.01	0.123	0.082	0.086	0.125	0.988	0.982	1.016	0.991	1.063	1.015	0.781	0.988	0.124	0.083	0.085
17.25	0.085	0.084	0.085	0.087	0.084	0.085	0.083	0.085	0.084	0.084	0.082	0.084	0.089	0.126	1.027	0.988	1	1.007	1.078	1.026	0.779	1.002	0.124	0.083	0.083	0.122	1.016	0.988	1.016	0.993	1.067	1.021	0.779	1.008	0.124	0.082	0.086	0.124	0.987	0.98	1.017	0.99	1.061	1.013	0.779	0.984	0.124	0.083	0.085
17.5	0.085	0.084	0.085	0.088	0.084	0.085	0.083	0.085	0.084	0.084	0.082	0.084	0.089	0.126	1.026	0.987	1	1.004	1.075	1.023	0.778	1.001	0.124	0.083	0.083	0.125	1.016	0.986	1.015	0.99	1.065	1.018	0.776	1.007	0.123	0.082	0.086	0.124	0.983	0.978	1.015	0.988	1.059	1.01	0.778	0.984	0.124	0.083	0.086
17.75	0.085	0.084	0.085	0.088	0.084	0.085	0.083	0.085	0.084	0.084	0.082	0.084	0.089	0.126	1.026	0.99	1.002	1.01	1.082	1.025	0.78	1.005	0.124	0.083	0.083	0.123	1.016	0.989	1.017	0.997	1.072	1.022	0.778	1.009	0.123	0.082	0.086	0.124	0.987	0.979	1.018	0.991	1.063	1.009	0.778	0.984	0.124	0.083	0.085
18	0.085	0.084	0.085	0.088	0.084	0.085	0.083	0.085	0.084	0.084	0.082	0.084	0.089	0.126	1.026	0.989	1.003	1.008	1.081	1.024	0.78	1.003	0.124	0.083	0.083	0.122	1.017	0.989	1.017	0.994	1.071	1.022	0.779	1.007	0.123	0.082	0.086	0.124	0.987	0.978	1.016	0.989	1.062	1.01	0.778	0.983	0.123	0.083	0.085
18.25	0.085	0.084	0.085	0.088	0.084	0.085	0.083	0.085	0.084	0.084	0.082	0.084	0.089	0.126	1.026	0.991	1.005	1.011	1.085	1.025	0.78	1.006	0.124	0.083	0.083	0.127	1.015	0.989	1.02	0.996	1.074	1.021	0.778	1.009	0.123	0.082	0.086	0.124	0.987	0.98	1.015	0.992	1.064	1.009	0.778	0.986	0.123	0.083	0.086
18.5	0.085	0.084	0.085	0.088	0.084	0.085	0.083	0.085	0.084	0.084	0.082	0.084	0.089	0.126	1.02	0.989	1.005	1.008	1.081	1.018	0.777	1.001	0.124	0.083	0.083	0.127	1.012	0.988	1.015	0.992	1.071	1.015	0.775	1.006	0.123	0.082	0.086	0.124	0.984	0.977	1.015	0.987	1.061	1.005	0.776	0.981	0.123	0.083	0.086
18.75	0.085	0.084	0.085	0.088	0.084	0.085	0.083	0.085	0.084	0.084	0.082	0.084	0.089	0.126	1.021	0.984	0.997	0.997	1.067	1.012	0.778	0.995	0.124	0.083	0.083	0.123	1.008	0.982	1.012	0.986	1.061	1.011	0.773	0.997	0.123	0.082	0.086	0.124	0.974	0.973	1.007	0.98	1.054	1.003	0.776	0.975	0.123	0.083	0.085
19	0.085	0.084	0.085	0.088	0.084	0.085	0.083	0.085	0.084	0.084	0.082	0.084	0.089	0.126	1.014	0.989	1.006	1.012	1.086	1.016	0.779	1.004	0.124	0.083	0.083	0.125	1.005	0.988	1.017	0.998	1.075	1.017	0.777	1.008	0.123	0.082	0.086	0.124	0.985	0.977	1.013	0.988	1.065	1.005	0.777	0.982	0.123	0.083	0.085
19.25	0.085	0.084	0.085	0.088	0.084	0.085	0.083	0.085	0.084	0.084	0.082	0.084	0.089	0.126	1.016	0.985	1.002	1.003	1.077	1.01	0.776	0.998	0.124	0.083	0.083	0.121	1.009	0.984	1.015	0.99	1.069	1.014	0.776	1.005	0.123	0.082	0.086	0.124	0.984	0.975	1.013	0.987	1.061	1.003	0.776	0.98	0.123	0.083	0.085
19.5	0.085	0.084	0.085	0.088	0.084	0.085	0.084	0.085	0.084	0.084	0.082	0.084	0.089	0.126	1.017	0.982	0.997	0.998	1.067	1.007	0.776	0.994	0.124	0.083	0.083	0.131	1.007	0.983	1.01	0.987	1.061	1.009	0.774	0.995	0.123	0.082	0.086	0.124	0.972	0.971	1.007	0.979	1.055	0.998	0.775	0.971	0.123	0.083	0.086
19.75	0.085	0.084	0.085	0.088	0.084	0.085	0.084	0.085	0.085	0.084	0.082	0.084	0.089	0.126	1.004	0.984	1	1.005	1.079	1.008	0.778	0.998	0.124	0.083	0.083	0.125	1	0.979	1.009	0.991	1.07	1.011	0.777	1.004	0.123	0.082	0.086	0.124	0.984	0.971	1.009	0.986	1.062	1.001	0.776	0.978	0.123	0.083	0.086
20	0.085	0.084	0.085	0.088	0.084	0.085	0.084	0.085	0.085	0.084	0.082	0.084	0.089	0.126	1.01	0.983	0.999	1	1.075	1.005	0.776	0.996	0.124	0.083	0.083	0.122	1.003	0.98	1.009	0.987	1.067	1.009	0.775	1.001	0.123	0.082	0.086	0.125	0.976	0.969	1.006	0.98	1.059	0.998	0.776	0.976	0.123	0.083	0.086
20.25	0.085	0.084	0.085	0.088	0.084	0.085	0.083	0.085	0.084	0.084	0.082	0.084	0.089	0.126	1.005	0.985	1.004	1.009	1.087	1.008	0.78	1.005	0.124	0.083	0.083	0.122	1	0.982	1.012	0.996	1.075	1.011	0.778	1.005	0.123	0.082	0.086	0.124	0.983	0.972	1.01	0.985	1.064	0.999	0.778	0.978	0.123	0.083	0.085
20.5	0.085	0.084	0.085	0.088	0.084	0.085	0.083	0.085	0.085	0.084	0.082	0.084	0.089	0.126	1.009	0.979	0.995	0.995	1.068	1.001	0.777	0.992	0.124	0.083	0.083	0.122	1	0.979	1.008	0.988	1.063	1.005	0.776	1.003	0.123	0.082	0.086	0.124	0.973	0.969	1.004	0.98	1.056	0.996	0.777	0.975	0.123	0.083	0.085
20.75	0.085	0.084	0.085	0.088	0.084	0.085	0.084	0.085	0.085	0.084	0.082	0.084	0.089	0.125	1.002	0.983	1.001	1.006	1.084	1.005	0.781	1.003	0.124	0.083	0.083	0.129	0.996	0.979	1.008	0.991	1.072	1.008	0.777	1.005	0.123	0.082	0.086	0.124	0.98	0.968	1.006	0.982	1.063	0.996	0.778	0.979	0.123	0.083	0.086
21	0.085	0.084	0.085	0.088	0.084	0.085	0.084	0.085	0.084	0.084	0.082	0.084	0.089	0.126	1	0.98	0.999	1.005	1.083	1.002	0.782	1	0.124	0.084	0.083	0.121	0.995	0.976	1.005	0.99	1.071	1.005	0.778	1.003	0.123	0.082	0.086	0.124	0.98	0.965	1.003	0.982	1.062	0.995	0.778	0.976	0.123	0.083	0.086
21.25	0.085	0.084	0.085	0.088	0.084	0.085	0.084	0.085	0.085	0.084	0.082	0.084	0.09	0.125	1.002	0.978	0.999	1.007	1.085	1	0.783	1.003	0.124	0.083	0.083	0.121	0.998	0.978	1.008	0.994	1.074	1.006	0.782	1.005	0.123	0.082	0.086	0.124	0.982	0.967	1.006	0.984	1.063	0.994	0.78	0.976	0.123	0.083	0.086
21.5	0.085	0.084	0.085	0.088	0.084	0.085	0.084	0.085	0.085	0.084	0.082	0.084	0.09	0.125	1.002	0.975	0.995	0.999	1.072	0.996	0.781	0.995	0.124	0.084	0.083	0.122	0.997	0.974	1.003	0.983	1.063	1.001	0.779	0.998	0.123	0.083	0.086	0.124	0.972	0.965	0.999	0.976	1.055	0.99	0.779	0.973	0.123	0.083	0.086
21.75	0.085	0.084	0.085	0.088	0.084	0.085	0.084	0.085	0.085	0.084	0.082	0.084	0.09	0.125	1	0.977	0.998	1.002	1.078	0.996	0.784	1	0.124	0.084	0.083	0.121	0.994	0.973	1.002	0.986	1.068	1.002	0.783	1.002	0.123	0.083	0.086	0.124	0.973	0.964	1.001	0.979	1.059	0.991	0.782	0.975	0.123	0.083	0.086
22	0.085	0.084	0.085	0.088	0.084	0.085	0.084	0.085	0.084	0.084	0.082	0.084	0.089	0.125	0.997	0.975	0.996	1	1.074	0.994	0.784	0.997	0.124	0.084	0.083	0.123	0.993	0.971	1	0.984	1.067	1.001	0.782	1.002	0.123	0.083	0.086	0.124	0.972	0.962	0.999	0.978	1.058	0.99	0.784	0.974	0.123	0.083	0.086
22.25	0.085	0.085	0.085	0.088	0.084	0.085	0.084	0.085	0.084	0.084	0.082	0.084	0.09	0.125	0.995	0.971	0.993	1.001	1.079	0.996	0.786	0.999	0.124	0.084	0.083	0.122	0.992	0.971	1.003	0.987	1.07	1	0.781	1.003	0.123	0.082	0.086	0.124	0.976	0.961	0.999	0.978	1.06	0.988	0.784	0.975	0.123	0.083	0.086
22.5	0.085	0.085	0.085	0.088	0.084	0.086	0.084	0.085	0.085	0.084	0.082	0.084	0.09	0.125	0.994	0.967	0.989	0.998	1.073	0.991	0.781	0.996	0.124	0.084	0.083	0.125	0.991	0.969	1	0.984	1.065	0.998	0.777	0.999	0.123	0.083	0.086	0.124	0.973	0.958	0.999	0.975	1.057	0.986	0.782	0.973	0.123	0.083	0.086
22.75	0.085	0.085	0.085	0.088	0.084	0.085	0.084	0.085	0.085	0.084	0.082	0.084	0.09	0.125	0.993	0.969	0.989	0.998	1.071	0.989	0.778	0.997	0.124	0.084	0.083	0.128	0.989	0.968	0.997	0.982	1.063	0.996	0.776	1	0.123	0.083	0.086	0.124	0.971	0.959	0.997	0.975	1.055	0.986	0.781	0.973	0.123	0.083	0.086
23	0.085	0.085	0.085	0.088	0.084	0.085	0.084	0.085	0.085	0.084	0.082	0.084	0.09	0.125	0.989	0.965	0.988	0.999	1.073	0.99	0.777	0.999	0.124	0.084	0.083	0.136	0.989	0.967	0.998	0.981	1.066	0.995	0.777	1	0.123	0.083	0.086	0.124	0.97	0.957	0.996	0.973	1.057	0.984	0.78	0.972	0.123	0.083	0.086
23.25	0.085	0.085	0.085	0.088	0.084	0.085	0.084	0.085	0.085	0.084	0.082	0.084	0.09	0.125	0.987	0.965	0.988	1.002	1.078	0.991	0.78	1.004	0.124	0.084	0.083	0.129	0.988	0.967	1	0.986	1.068	0.994	0.776	1.004	0.123	0.083	0.086	0.124	0.968	0.956	0.994	0.973	1.056	0.981	0.778	0.975	0.123	0.083	0.086
23.5	0.085	0.085	0.085	0.088	0.084	0.085	0.084	0.085	0.085	0.084	0.082	0.084	0.09	0.125	0.99	0.965	0.987	1.004	1.078	0.989	0.778	1.004	0.123	0.084	0.083	0.128	0.989	0.966	0.999	0.987	1.068	0.993	0.775	1.004	0.123	0.082	0.086	0.124	0.97	0.956	0.996	0.974	1.058	0.981	0.777	0.976	0.123	0.083	0.086
23.75	0.085	0.085	0.085	0.088	0.084	0.085	0.084	0.085	0.085	0.084	0.082	0.084	0.09	0.125	0.99	0.966	0.989	0.997	1.072	0.985	0.776	1	0.124	0.084	0.083	0.123	0.986	0.964	0.996	0.979	1.061	0.991	0.773	1.002	0.123	0.083	0.086	0.124	0.965	0.953	0.993	0.97	1.051	0.979	0.776	0.974	0.123	0.083	0.086
24	0.085	0.084	0.085	0.089	0.084	0.085	0.084	0.085	0.084	0.084	0.082	0.084	0.089	0.125	0.989	0.964	0.988	0.996	1.069	0.984	0.776	0.999	0.123	0.084	0.083	0.126	0.984	0.962	0.994	0.978	1.061	0.989	0.772	1.001	0.123	0.082	0.086	0.124	0.965	0.952	0.992	0.969	1.052	0.977	0.775	0.973	0.123	0.083	0.086
			ANT	ARD1	ARD3	ARD6	F2365	MQ140033	POI	INT	BHI				ANT	ARD1	ARD3	ARD6	F2365	MQ140033	POI	INT	BHI				ANT	ARD1	ARD3	ARD6	F2365	MQ140033	POI	INT	BHI				ANT	ARD1	ARD3	ARD6	F2365	MQ140033	POI	INT	BHI
		0	0.0248333	0.0276667	0.0276667	0.0271667	0.028	0.024	0.0265	0.0268333	0			0	0.023	0.025	0.025	0.026	0.026	0.022	0.024	0.025	0			0	0.025	0.027	0.026	0.027	0.027	0.025	0.025	0.028	0			0	0.022	0.026	0.028	0.026	0.027	0.023	0.025	0.026	0
		0.25	0.0266667	0.029	0.0283333	0.0285	0.0283333	0.0248333	0.0281667	0.028	0			0.25	0.026	0.027	0.026	0.028	0.027	0.024	0.026	0.027	0			0.25	0.026	0.028	0.027	0.028	0.027	0.025	0.026	0.028	0			0.25	0.024	0.027	0.028	0.027	0.027	0.023	0.027	0.027	0
		0.5	0.027	0.029	0.029	0.0295	0.0291667	0.0241667	0.029	0.0281667	0			0.5	0.026	0.027	0.027	0.029	0.027	0.023	0.027	0.027	0			0.5	0.026	0.028	0.027	0.029	0.028	0.024	0.027	0.029	0			0.5	0.024	0.027	0.029	0.028	0.028	0.022	0.027	0.027	0
		0.75	0.0301667	0.0316667	0.0311667	0.0318333	0.0305	0.0268333	0.0315	0.0303333	0			0.75	0.029	0.03	0.029	0.031	0.029	0.025	0.029	0.029	0			0.75	0.03	0.031	0.03	0.032	0.03	0.027	0.03	0.032	0			0.75	0.027	0.03	0.031	0.03	0.029	0.024	0.029	0.029	0
		1	0.0338333	0.0351667	0.0346667	0.0358333	0.0333333	0.03	0.0353333	0.0341667	0			1	0.033	0.033	0.032	0.035	0.032	0.029	0.034	0.033	0			1	0.033	0.034	0.033	0.035	0.032	0.03	0.033	0.035	0			1	0.031	0.034	0.035	0.035	0.032	0.027	0.033	0.033	0
		1.25	0.0396667	0.0408333	0.0396667	0.0415	0.0373333	0.0348333	0.0411667	0.0396667	0			1.25	0.038	0.039	0.037	0.041	0.036	0.034	0.04	0.039	0			1.25	0.039	0.04	0.038	0.041	0.036	0.035	0.039	0.04	0			1.25	0.037	0.039	0.04	0.04	0.036	0.032	0.039	0.038	0
		1.5	0.0471667	0.0476667	0.0458333	0.0493333	0.0423333	0.0401667	0.048	0.0465	0			1.5	0.046	0.046	0.044	0.049	0.041	0.038	0.046	0.046	0			1.5	0.046	0.047	0.045	0.049	0.041	0.04	0.046	0.047	0			1.5	0.045	0.046	0.046	0.048	0.041	0.038	0.046	0.045	0
		1.75	0.0543333	0.0568333	0.0545	0.0588333	0.0495	0.0476667	0.0543333	0.0561667	0			1.75	0.056	0.055	0.052	0.058	0.048	0.045	0.055	0.055	0			1.75	0.053	0.056	0.054	0.059	0.049	0.048	0.053	0.058	0			1.75	0.05	0.055	0.055	0.057	0.048	0.045	0.051	0.054	0
		2	0.0595	0.0631667	0.0635	0.0645	0.059	0.058	0.0603333	0.0651667	0			2	0.06	0.065	0.062	0.066	0.057	0.056	0.059	0.065	0			2	0.057	0.063	0.064	0.065	0.058	0.058	0.058	0.067	0			2	0.058	0.06	0.062	0.062	0.057	0.054	0.057	0.064	0
		2.25	0.0658333	0.0675	0.0671667	0.0705	0.0666667	0.0643333	0.0695	0.0705	0			2.25	0.067	0.069	0.07	0.072	0.069	0.066	0.068	0.072	0			2.25	0.061	0.064	0.065	0.07	0.066	0.064	0.068	0.072	0			2.25	0.063	0.065	0.066	0.068	0.064	0.061	0.068	0.068	0
		2.5	0.0776667	0.0793333	0.0768333	0.0821667	0.0746667	0.0745	0.0803333	0.0826667	0			2.5	0.077	0.078	0.078	0.083	0.077	0.076	0.078	0.082	0			2.5	0.075	0.076	0.074	0.082	0.073	0.073	0.077	0.083	0			2.5	0.075	0.078	0.076	0.079	0.073	0.072	0.079	0.082	0
		2.75	0.0898333	0.0911667	0.0868333	0.0946667	0.0843333	0.0875	0.0951667	0.0945	0			2.75	0.088	0.089	0.085	0.094	0.084	0.087	0.092	0.093	0			2.75	0.086	0.087	0.085	0.093	0.083	0.087	0.092	0.095	0			2.75	0.085	0.088	0.084	0.09	0.082	0.084	0.091	0.093	0
		3	0.108333	0.1075	0.101833	0.111667	0.097	0.1055	0.111167	0.110333	0			3	0.108	0.104	0.099	0.109	0.095	0.103	0.108	0.108	0			3	0.103	0.104	0.098	0.109	0.095	0.104	0.108	0.111	0			3	0.105	0.105	0.101	0.108	0.093	0.103	0.11	0.109	0
		3.25	0.128	0.124333	0.116	0.1295	0.112333	0.123167	0.1275	0.125833	0			3.25	0.127	0.12	0.114	0.126	0.111	0.121	0.128	0.122	0			3.25	0.123	0.121	0.113	0.127	0.113	0.123	0.125	0.126	0			3.25	0.126	0.121	0.117	0.127	0.108	0.12	0.123	0.121	0
		3.5	0.149333	0.142167	0.1325	0.148833	0.129167	0.145167	0.147333	0.144333	0			3.5	0.149	0.137	0.129	0.145	0.126	0.142	0.146	0.14	0			3.5	0.145	0.139	0.129	0.147	0.128	0.145	0.148	0.144	0			3.5	0.146	0.14	0.132	0.145	0.124	0.141	0.143	0.14	0
		3.75	0.176833	0.165667	0.1555	0.173	0.149833	0.174	0.178	0.169	0			3.75	0.179	0.159	0.149	0.169	0.145	0.17	0.178	0.164	0			3.75	0.174	0.161	0.152	0.171	0.149	0.171	0.178	0.169	0			3.75	0.174	0.165	0.165	0.173	0.145	0.169	0.172	0.169	0
		4	0.208333	0.192333	0.177667	0.203	0.173167	0.209333	0.208667	0.1985	0			4	0.214	0.184	0.171	0.197	0.173	0.208	0.205	0.192	0			4	0.204	0.186	0.175	0.199	0.174	0.208	0.203	0.198	0			4	0.203	0.192	0.183	0.205	0.169	0.202	0.203	0.194	0
		4.25	0.2455	0.222333	0.202667	0.234667	0.199	0.251333	0.2425	0.228667	0			4.25	0.256	0.212	0.194	0.226	0.202	0.258	0.248	0.226	0			4.25	0.242	0.212	0.197	0.229	0.2	0.244	0.237	0.229	0			4.25	0.238	0.222	0.209	0.238	0.193	0.24	0.236	0.223	0
		4.5	0.285	0.250167	0.230667	0.265833	0.2265	0.294667	0.307333	0.257	0			4.5	0.286	0.237	0.219	0.259	0.229	0.298	0.3	0.253	0			4.5	0.284	0.239	0.223	0.259	0.223	0.284	0.296	0.256	0			4.5	0.279	0.249	0.241	0.263	0.222	0.28	0.304	0.253	0
		4.75	0.333333	0.283	0.262833	0.309333	0.265333	0.352	0.353833	0.298	0			4.75	0.339	0.273	0.251	0.3	0.27	0.353	0.368	0.297	0			4.75	0.338	0.272	0.255	0.301	0.268	0.347	0.347	0.299	0			4.75	0.335	0.283	0.274	0.314	0.264	0.34	0.341	0.296	0
		5	0.411167	0.316333	0.293667	0.349333	0.310333	0.421833	0.396333	0.3335	0			5	0.411	0.302	0.277	0.336	0.307	0.416	0.394	0.331	0			5	0.392	0.308	0.285	0.344	0.306	0.411	0.392	0.338	0			5	0.408	0.318	0.303	0.359	0.303	0.41	0.407	0.33	0
		5.25	0.474833	0.354667	0.329333	0.3955	0.401667	0.521667	0.451333	0.3815	0			5.25	0.482	0.342	0.312	0.381	0.386	0.519	0.467	0.375	0			5.25	0.475	0.347	0.321	0.383	0.385	0.518	0.443	0.377	0			5.25	0.471	0.358	0.329	0.411	0.399	0.523	0.447	0.381	0
		5.5	0.529833	0.395	0.364167	0.441333	0.44	0.560167	0.55	0.431333	0			5.5	0.524	0.384	0.35	0.427	0.426	0.554	0.558	0.414	0			5.5	0.534	0.386	0.354	0.428	0.437	0.563	0.542	0.435	0			5.5	0.529	0.396	0.36	0.46	0.441	0.56	0.545	0.427	0
		5.75	0.559	0.436	0.399833	0.482167	0.515167	0.584833	0.566	0.494167	0			5.75	0.552	0.422	0.387	0.467	0.53	0.579	0.572	0.474	0			5.75	0.564	0.423	0.39	0.473	0.52	0.587	0.56	0.497	0			5.75	0.559	0.432	0.393	0.491	0.515	0.584	0.565	0.489	0
		6	0.591	0.475167	0.432333	0.502	0.562167	0.611667	0.597833	0.517	0			6	0.591	0.462	0.412	0.492	0.565	0.606	0.589	0.504	0			6	0.598	0.469	0.426	0.49	0.563	0.611	0.597	0.52	0			6	0.588	0.47	0.426	0.515	0.557	0.609	0.597	0.515	0
		6.25	0.614833	0.490167	0.470833	0.524333	0.598167	0.637	0.614167	0.5445	0			6.25	0.624	0.482	0.454	0.516	0.596	0.629	0.6	0.527	0			6.25	0.622	0.475	0.462	0.51	0.601	0.638	0.615	0.547	0			6.25	0.611	0.481	0.454	0.528	0.597	0.636	0.617	0.545	0
		6.5	0.634667	0.5135	0.484833	0.5425	0.6265	0.656333	0.619	0.569667	0			6.5	0.641	0.507	0.472	0.536	0.631	0.66	0.62	0.554	0			6.5	0.64	0.506	0.471	0.533	0.631	0.657	0.613	0.574	0			6.5	0.63	0.506	0.473	0.549	0.623	0.65	0.618	0.567	0
		6.75	0.647333	0.531833	0.5145	0.557833	0.648167	0.6735	0.627333	0.5935	0			6.75	0.66	0.519	0.497	0.55	0.65	0.675	0.625	0.575	0			6.75	0.658	0.519	0.502	0.548	0.653	0.678	0.627	0.597	0			6.75	0.642	0.523	0.505	0.567	0.646	0.671	0.631	0.591	0
		7	0.663667	0.544333	0.530833	0.570333	0.664	0.688833	0.652	0.622333	0			7	0.669	0.529	0.511	0.56	0.667	0.69	0.661	0.606	0			7	0.672	0.529	0.524	0.564	0.67	0.69	0.632	0.626	0			7	0.659	0.541	0.521	0.577	0.662	0.68	0.647	0.62	0
		7.25	0.682	0.561333	0.549833	0.592	0.684167	0.707	0.67	0.646	0			7.25	0.69	0.546	0.531	0.579	0.687	0.714	0.684	0.637	0			7.25	0.691	0.548	0.543	0.581	0.69	0.71	0.651	0.652	0			7.25	0.675	0.559	0.543	0.609	0.684	0.701	0.66	0.642	0
		7.5	0.694667	0.577	0.563	0.611833	0.699	0.719667	0.676167	0.665	0			7.5	0.708	0.562	0.545	0.591	0.703	0.725	0.689	0.66	0			7.5	0.704	0.565	0.555	0.605	0.703	0.722	0.67	0.67	0			7.5	0.689	0.578	0.555	0.631	0.699	0.716	0.671	0.66	0
		7.75	0.712333	0.59	0.576833	0.631833	0.713	0.737333	0.694833	0.680167	0			7.75	0.72	0.571	0.557	0.612	0.714	0.743	0.711	0.676	0			7.75	0.718	0.58	0.567	0.618	0.716	0.738	0.688	0.685	0			7.75	0.706	0.591	0.57	0.658	0.712	0.73	0.686	0.675	0
		8	0.727167	0.606833	0.59	0.655167	0.725333	0.7475	0.699	0.696667	0			8	0.738	0.59	0.569	0.628	0.724	0.751	0.697	0.691	0			8	0.733	0.596	0.584	0.637	0.726	0.747	0.695	0.702	0			8	0.72	0.61	0.585	0.686	0.724	0.741	0.701	0.692	0
		8.25	0.744167	0.622833	0.602167	0.685833	0.7425	0.7655	0.712333	0.716167	0			8.25	0.754	0.605	0.585	0.653	0.745	0.769	0.716	0.713	0			8.25	0.748	0.611	0.596	0.679	0.743	0.767	0.704	0.723	0			8.25	0.737	0.627	0.598	0.717	0.741	0.76	0.708	0.711	0
		8.5	0.758667	0.641	0.6145	0.715833	0.755	0.7785	0.738833	0.736667	0			8.5	0.773	0.622	0.593	0.678	0.752	0.783	0.737	0.727	0			8.5	0.766	0.628	0.613	0.715	0.757	0.78	0.737	0.745	0			8.5	0.752	0.646	0.607	0.743	0.755	0.772	0.735	0.734	0
		8.75	0.772667	0.656333	0.627667	0.7545	0.7665	0.7875	0.733667	0.755333	0			8.75	0.788	0.637	0.605	0.715	0.764	0.79	0.738	0.747	0			8.75	0.779	0.643	0.627	0.759	0.767	0.786	0.73	0.765	0			8.75	0.766	0.664	0.621	0.778	0.765	0.78	0.73	0.751	0
		9	0.789167	0.671667	0.639833	0.783167	0.779667	0.809333	0.734667	0.7695	0			9	0.797	0.647	0.613	0.755	0.776	0.81	0.729	0.76	0			9	0.792	0.662	0.64	0.792	0.779	0.81	0.725	0.781	0			9	0.781	0.677	0.635	0.804	0.778	0.804	0.733	0.768	0
		9.25	0.804667	0.686167	0.651667	0.808667	0.7935	0.820667	0.739833	0.786167	0			9.25	0.812	0.665	0.633	0.795	0.785	0.821	0.734	0.774	0			9.25	0.809	0.673	0.648	0.811	0.796	0.821	0.732	0.798	0			9.25	0.797	0.692	0.645	0.825	0.794	0.813	0.734	0.784	0
		9.5	0.817667	0.700333	0.6645	0.834333	0.807333	0.833	0.736667	0.805167	0			9.5	0.826	0.68	0.646	0.831	0.798	0.833	0.729	0.797	0			9.5	0.821	0.689	0.66	0.839	0.811	0.834	0.733	0.818	0			9.5	0.811	0.707	0.658	0.844	0.808	0.829	0.737	0.804	0
		9.75	0.829833	0.709833	0.675167	0.850167	0.819667	0.849	0.746	0.820833	0			9.75	0.837	0.69	0.653	0.862	0.813	0.855	0.756	0.811	0			9.75	0.836	0.701	0.676	0.845	0.823	0.854	0.744	0.837	0			9.75	0.821	0.717	0.67	0.855	0.819	0.842	0.738	0.818	0
		10	0.8385	0.719333	0.684667	0.853	0.835833	0.854833	0.727333	0.836833	0			10	0.852	0.699	0.665	0.852	0.827	0.855	0.721	0.825	0			10	0.843	0.711	0.688	0.851	0.837	0.855	0.731	0.85	0			10	0.829	0.726	0.675	0.862	0.835	0.848	0.718	0.835	0
		10.25	0.848167	0.7285	0.695333	0.8495	0.845333	0.874333	0.741667	0.844	0			10.25	0.856	0.703	0.676	0.85	0.839	0.875	0.741	0.835	0			10.25	0.854	0.722	0.702	0.849	0.848	0.875	0.741	0.854	0			10.25	0.842	0.737	0.688	0.857	0.844	0.868	0.741	0.84	0
		10.5	0.849	0.743333	0.704667	0.849667	0.856833	0.884167	0.737333	0.857667	0			10.5	0.857	0.727	0.69	0.86	0.849	0.888	0.742	0.858	0			10.5	0.855	0.733	0.709	0.848	0.858	0.888	0.736	0.867	0			10.5	0.841	0.746	0.697	0.854	0.858	0.877	0.733	0.855	0
		10.75	0.847333	0.7645	0.715	0.849167	0.868333	0.889167	0.717667	0.864167	0			10.75	0.861	0.745	0.697	0.85	0.858	0.89	0.727	0.864	0			10.75	0.856	0.749	0.721	0.848	0.871	0.891	0.725	0.876	0			10.75	0.839	0.772	0.703	0.856	0.868	0.884	0.715	0.861	0
		11	0.851333	0.785833	0.729333	0.850167	0.8765	0.899333	0.714667	0.862	0			11	0.863	0.771	0.718	0.852	0.868	0.903	0.72	0.863	0			11	0.86	0.774	0.737	0.849	0.878	0.903	0.715	0.874	0			11	0.842	0.795	0.717	0.857	0.877	0.895	0.713	0.858	0
		11.25	0.853333	0.798333	0.744	0.850333	0.885833	0.908667	0.713667	0.861667	0			11.25	0.867	0.797	0.734	0.856	0.878	0.914	0.718	0.863	0			11.25	0.861	0.794	0.758	0.851	0.886	0.912	0.712	0.874	0			11.25	0.843	0.805	0.727	0.855	0.886	0.903	0.711	0.856	0
		11.5	0.855333	0.809333	0.773833	0.850833	0.896167	0.913167	0.707333	0.861667	0			11.5	0.868	0.812	0.77	0.856	0.888	0.917	0.713	0.863	0			11.5	0.863	0.811	0.787	0.852	0.896	0.917	0.706	0.875	0			11.5	0.845	0.814	0.751	0.856	0.899	0.91	0.706	0.857	0
		11.75	0.858667	0.816	0.814667	0.851333	0.904333	0.916	0.704167	0.860833	0			11.75	0.872	0.824	0.806	0.859	0.901	0.925	0.711	0.864	0			11.75	0.867	0.821	0.836	0.853	0.906	0.918	0.702	0.874	0			11.75	0.847	0.818	0.801	0.853	0.904	0.909	0.7	0.855	0
		12	0.859	0.823667	0.828	0.852167	0.916333	0.915167	0.699167	0.862167	0			12	0.873	0.831	0.829	0.859	0.915	0.918	0.699	0.868	0			12	0.868	0.828	0.846	0.852	0.919	0.917	0.697	0.875	0			12	0.847	0.827	0.819	0.855	0.916	0.91	0.698	0.855	0
		12.25	0.860667	0.8285	0.838333	0.853167	0.9215	0.913667	0.693833	0.8635	0			12.25	0.875	0.834	0.844	0.857	0.924	0.917	0.691	0.865	0			12.25	0.869	0.833	0.853	0.855	0.926	0.915	0.691	0.878	0			12.25	0.847	0.832	0.833	0.857	0.921	0.908	0.692	0.857	0
		12.5	0.853833	0.832167	0.847167	0.853333	0.921667	0.908333	0.680333	0.866833	0			12.5	0.869	0.843	0.855	0.858	0.926	0.916	0.69	0.87	0			12.5	0.86	0.838	0.86	0.857	0.926	0.919	0.676	0.882	0			12.5	0.843	0.833	0.843	0.856	0.922	0.906	0.686	0.862	0
		12.75	0.863833	0.836333	0.851833	0.857	0.920667	0.912667	0.685	0.866667	0			12.75	0.88	0.842	0.859	0.865	0.928	0.924	0.689	0.872	0			12.75	0.873	0.843	0.864	0.861	0.924	0.916	0.683	0.881	0			12.75	0.851	0.838	0.851	0.859	0.918	0.905	0.683	0.861	0
		13	0.865167	0.838833	0.856333	0.857833	0.921	0.912833	0.681167	0.867	0			13	0.882	0.846	0.864	0.867	0.93	0.924	0.685	0.875	0			13	0.876	0.845	0.867	0.861	0.926	0.916	0.679	0.881	0			13	0.852	0.84	0.857	0.86	0.92	0.906	0.68	0.86	0
		13.25	0.867167	0.842333	0.861	0.858833	0.922	0.913833	0.680667	0.8675	0			13.25	0.884	0.848	0.87	0.868	0.931	0.923	0.679	0.873	0			13.25	0.878	0.847	0.87	0.86	0.926	0.915	0.678	0.881	0			13.25	0.854	0.844	0.864	0.861	0.92	0.907	0.679	0.861	0
		13.5	0.860167	0.843667	0.8645	0.858	0.923833	0.905667	0.670167	0.869667	0			13.5	0.876	0.845	0.874	0.864	0.929	0.908	0.67	0.872	0			13.5	0.87	0.851	0.873	0.861	0.929	0.914	0.672	0.885	0			13.5	0.85	0.846	0.865	0.86	0.924	0.907	0.675	0.865	0
		13.75	0.8705	0.847333	0.868833	0.863	0.925667	0.912833	0.673833	0.870833	0			13.75	0.889	0.849	0.875	0.874	0.937	0.926	0.675	0.878	0			13.75	0.883	0.855	0.877	0.866	0.932	0.918	0.673	0.884	0			13.75	0.857	0.849	0.874	0.865	0.925	0.907	0.674	0.864	0
		14	0.873333	0.849167	0.8705	0.864	0.926333	0.914833	0.673667	0.8705	0			14	0.893	0.849	0.876	0.875	0.938	0.929	0.675	0.877	0			14	0.887	0.857	0.878	0.868	0.931	0.918	0.672	0.884	0			14	0.859	0.852	0.875	0.866	0.925	0.907	0.672	0.863	0
		14.25	0.867	0.848667	0.871	0.8605	0.925667	0.903833	0.667167	0.8705	0			14.25	0.885	0.847	0.874	0.867	0.932	0.91	0.664	0.873	0			14.25	0.877	0.855	0.879	0.863	0.93	0.908	0.667	0.886	0			14.25	0.856	0.853	0.876	0.863	0.926	0.902	0.67	0.864	0
		14.5	0.868667	0.849333	0.873333	0.860667	0.9265	0.9005	0.663667	0.869667	0			14.5	0.89	0.85	0.876	0.869	0.933	0.905	0.658	0.87	0			14.5	0.884	0.858	0.879	0.863	0.931	0.904	0.662	0.884	0			14.5	0.855	0.85	0.881	0.862	0.925	0.896	0.664	0.863	0
		14.75	0.8685	0.850667	0.874333	0.861833	0.927833	0.902167	0.662833	0.871167	0			14.75	0.891	0.851	0.876	0.874	0.939	0.917	0.664	0.876	0			14.75	0.882	0.86	0.882	0.865	0.933	0.909	0.662	0.885	0			14.75	0.856	0.853	0.881	0.863	0.927	0.898	0.663	0.864	0
		15	0.876333	0.853833	0.876833	0.866333	0.931667	0.914667	0.666667	0.8715	0			15	0.898	0.857	0.877	0.882	0.947	0.932	0.668	0.879	0			15	0.893	0.863	0.885	0.871	0.937	0.919	0.665	0.886	0			15	0.862	0.855	0.886	0.867	0.93	0.907	0.665	0.863	0
		15.25	0.865333	0.852167	0.874333	0.859667	0.929333	0.8935	0.656333	0.869333	0			15.25	0.884	0.852	0.872	0.871	0.936	0.903	0.658	0.874	0			15.25	0.879	0.861	0.881	0.868	0.938	0.903	0.654	0.888	0			15.25	0.855	0.856	0.882	0.857	0.932	0.89	0.659	0.863	0
		15.5	0.876667	0.855167	0.878	0.866667	0.935167	0.909667	0.6635	0.873333	0			15.5	0.899	0.859	0.875	0.882	0.951	0.922	0.666	0.883	0			15.5	0.892	0.864	0.888	0.873	0.943	0.914	0.663	0.889	0			15.5	0.862	0.857	0.888	0.868	0.935	0.904	0.663	0.866	0
		15.75	0.877667	0.8555	0.878667	0.866	0.933833	0.905333	0.661333	0.871	0			15.75	0.904	0.86	0.874	0.884	0.95	0.921	0.663	0.883	0			15.75	0.893	0.866	0.891	0.873	0.942	0.91	0.66	0.886	0			15.75	0.862	0.856	0.89	0.867	0.933	0.898	0.66	0.863	0
		16	0.875333	0.855	0.877833	0.864833	0.931833	0.901	0.659833	0.869667	0			16	0.902	0.86	0.874	0.882	0.949	0.918	0.661	0.878	0			16	0.893	0.865	0.89	0.87	0.938	0.906	0.658	0.885	0			16	0.859	0.855	0.889	0.867	0.93	0.894	0.658	0.862	0
		16.25	0.881833	0.857	0.88	0.868667	0.938	0.905667	0.6625	0.873167	0			16.25	0.906	0.861	0.873	0.886	0.956	0.919	0.664	0.884	0			16.25	0.898	0.866	0.892	0.875	0.947	0.909	0.661	0.889	0			16.25	0.868	0.859	0.893	0.87	0.936	0.898	0.66	0.865	0
		16.5	0.878333	0.855833	0.879833	0.865667	0.9345	0.898333	0.658833	0.87	0			16.5	0.905	0.862	0.874	0.885	0.954	0.912	0.66	0.884	0			16.5	0.894	0.866	0.893	0.872	0.942	0.903	0.658	0.885	0			16.5	0.863	0.857	0.894	0.867	0.932	0.891	0.658	0.861	0
		16.75	0.867667	0.851	0.875	0.858667	0.9285	0.892	0.654667	0.865333	0			16.75	0.898	0.858	0.867	0.871	0.94	0.898	0.653	0.872	0			16.75	0.888	0.862	0.888	0.866	0.936	0.899	0.654	0.882	0			16.75	0.854	0.852	0.888	0.86	0.928	0.888	0.654	0.857	0
		17	0.878167	0.856667	0.88	0.867	0.9395	0.897833	0.657833	0.871167	0			17	0.899	0.864	0.876	0.886	0.957	0.906	0.658	0.88	0			17	0.893	0.867	0.895	0.875	0.948	0.903	0.658	0.887	0			17	0.864	0.858	0.892	0.867	0.939	0.891	0.657	0.864	0
		17.25	0.8775	0.855	0.878667	0.863833	0.936667	0.894167	0.655667	0.8685	0			17.25	0.903	0.864	0.876	0.883	0.954	0.902	0.655	0.878	0			17.25	0.892	0.864	0.892	0.869	0.943	0.897	0.655	0.884	0			17.25	0.863	0.856	0.893	0.866	0.937	0.889	0.655	0.86	0
		17.5	0.875167	0.853667	0.877833	0.862167	0.935167	0.8915	0.654833	0.867833	0			17.5	0.902	0.863	0.876	0.88	0.951	0.899	0.654	0.877	0			17.5	0.893	0.863	0.892	0.867	0.942	0.895	0.653	0.884	0			17.5	0.859	0.854	0.891	0.864	0.935	0.886	0.654	0.86	0
		17.75	0.8775	0.854833	0.879167	0.865333	0.9395	0.8925	0.654833	0.8685	0			17.75	0.902	0.866	0.878	0.886	0.958	0.901	0.656	0.881	0			17.75	0.893	0.866	0.894	0.874	0.949	0.899	0.655	0.886	0			17.75	0.863	0.855	0.894	0.867	0.939	0.885	0.654	0.86	0
		18	0.876667	0.853833	0.8785	0.863667	0.939	0.892333	0.655333	0.8685	0			18	0.902	0.865	0.879	0.884	0.957	0.9	0.656	0.879	0			18	0.894	0.866	0.894	0.871	0.948	0.899	0.656	0.884	0			18	0.864	0.855	0.893	0.866	0.939	0.887	0.655	0.86	0
		18.25	0.875833	0.854333	0.879167	0.864833	0.940833	0.892	0.655167	0.87	0			18.25	0.902	0.867	0.881	0.887	0.961	0.901	0.656	0.882	0			18.25	0.892	0.866	0.897	0.873	0.951	0.898	0.655	0.886	0			18.25	0.864	0.857	0.892	0.869	0.941	0.886	0.655	0.863	0
		18.5	0.8735	0.852333	0.877667	0.862167	0.938	0.8875	0.653167	0.866833	0			18.5	0.896	0.865	0.881	0.884	0.957	0.894	0.653	0.877	0			18.5	0.889	0.865	0.892	0.869	0.948	0.892	0.652	0.883	0			18.5	0.861	0.854	0.892	0.864	0.938	0.882	0.653	0.858	0
		18.75	0.863333	0.847	0.871667	0.854167	0.929333	0.883833	0.652167	0.859333	0			18.75	0.897	0.86	0.873	0.873	0.943	0.888	0.654	0.871	0			18.75	0.885	0.859	0.889	0.863	0.938	0.888	0.65	0.874	0			18.75	0.851	0.85	0.884	0.857	0.931	0.88	0.653	0.852	0
		19	0.872333	0.852167	0.8775	0.864	0.941	0.887	0.653333	0.8675	0			19	0.89	0.865	0.882	0.888	0.962	0.892	0.655	0.88	0			19	0.882	0.865	0.894	0.875	0.952	0.894	0.654	0.885	0			19	0.862	0.854	0.89	0.865	0.942	0.882	0.654	0.859	0
		19.25	0.87	0.8495	0.875	0.859	0.936833	0.884333	0.652333	0.864167	0			19.25	0.892	0.861	0.878	0.879	0.953	0.886	0.652	0.874	0			19.25	0.886	0.861	0.892	0.867	0.946	0.891	0.653	0.882	0			19.25	0.861	0.852	0.89	0.864	0.938	0.88	0.653	0.857	0
		19.5	0.861667	0.845667	0.870167	0.852667	0.928833	0.880667	0.6515	0.857	0			19.5	0.893	0.858	0.873	0.874	0.943	0.883	0.652	0.87	0			19.5	0.884	0.86	0.887	0.864	0.938	0.886	0.651	0.872	0			19.5	0.849	0.848	0.884	0.856	0.932	0.875	0.652	0.848	0
		19.75	0.869	0.847167	0.8725	0.86	0.938	0.882667	0.652667	0.8635	0			19.75	0.88	0.86	0.876	0.881	0.955	0.884	0.654	0.874	0			19.75	0.877	0.856	0.886	0.868	0.947	0.888	0.654	0.881	0			19.75	0.861	0.848	0.886	0.863	0.939	0.878	0.653	0.855	0
		20	0.864	0.845	0.870167	0.8545	0.934167	0.880167	0.652167	0.860333	0			20	0.886	0.859	0.875	0.876	0.951	0.881	0.652	0.872	0			20	0.88	0.857	0.886	0.864	0.944	0.886	0.652	0.878	0			20	0.853	0.846	0.883	0.857	0.936	0.875	0.653	0.853	0
		20.25	0.867667	0.846333	0.872	0.860333	0.939833	0.880667	0.653667	0.864	0			20.25	0.881	0.861	0.88	0.885	0.963	0.884	0.656	0.881	0			20.25	0.877	0.859	0.889	0.873	0.952	0.888	0.655	0.882	0			20.25	0.86	0.849	0.887	0.862	0.941	0.876	0.655	0.855	0
		20.5	0.860333	0.842667	0.867333	0.851833	0.930167	0.877167	0.652833	0.857833	0			20.5	0.885	0.855	0.871	0.871	0.944	0.877	0.653	0.868	0			20.5	0.877	0.856	0.885	0.865	0.94	0.882	0.653	0.88	0			20.5	0.85	0.846	0.881	0.857	0.933	0.873	0.654	0.852	0
		20.75	0.8655	0.843833	0.869333	0.858	0.938833	0.878333	0.654	0.864	0			20.75	0.878	0.859	0.877	0.882	0.96	0.881	0.657	0.879	0			20.75	0.873	0.856	0.885	0.868	0.949	0.885	0.654	0.882	0			20.75	0.857	0.845	0.883	0.859	0.94	0.873	0.655	0.856	0
		21	0.8655	0.841833	0.866833	0.857167	0.9385	0.876833	0.654833	0.861333	0			21	0.876	0.856	0.875	0.881	0.959	0.878	0.658	0.876	0			21	0.872	0.853	0.882	0.867	0.948	0.882	0.655	0.88	0			21	0.857	0.842	0.88	0.859	0.939	0.872	0.655	0.853	0
		21.25	0.867	0.841667	0.867667	0.858	0.939	0.8755	0.656	0.861833	0			21.25	0.878	0.854	0.875	0.883	0.961	0.876	0.659	0.879	0			21.25	0.875	0.855	0.885	0.871	0.951	0.883	0.659	0.882	0			21.25	0.859	0.844	0.883	0.861	0.94	0.871	0.657	0.853	0
		21.5	0.858167	0.838333	0.863333	0.849333	0.930167	0.872667	0.655167	0.856167	0			21.5	0.878	0.851	0.871	0.875	0.948	0.872	0.657	0.871	0			21.5	0.874	0.851	0.88	0.86	0.94	0.878	0.656	0.875	0			21.5	0.849	0.842	0.876	0.853	0.932	0.867	0.656	0.85	0
		21.75	0.858833	0.838333	0.864167	0.852167	0.934167	0.872167	0.657667	0.859333	0			21.75	0.876	0.853	0.874	0.878	0.954	0.872	0.66	0.876	0			21.75	0.871	0.85	0.879	0.863	0.945	0.879	0.66	0.879	0			21.75	0.85	0.841	0.878	0.856	0.936	0.868	0.659	0.852	0
		22	0.857333	0.836833	0.862333	0.850667	0.932	0.870667	0.658167	0.8585	0			22	0.873	0.851	0.872	0.876	0.95	0.87	0.66	0.873	0			22	0.87	0.848	0.877	0.861	0.944	0.878	0.659	0.879	0			22	0.849	0.839	0.876	0.855	0.935	0.867	0.661	0.851	0
		22.25	0.860667	0.835167	0.862167	0.852667	0.935667	0.87	0.659333	0.859667	0			22.25	0.871	0.847	0.869	0.877	0.955	0.872	0.662	0.875	0			22.25	0.869	0.848	0.88	0.864	0.947	0.877	0.658	0.88	0			22.25	0.853	0.838	0.876	0.855	0.937	0.865	0.661	0.852	0
		22.5	0.858667	0.834167	0.861333	0.850667	0.932167	0.867667	0.657833	0.858167	0			22.5	0.87	0.843	0.865	0.874	0.949	0.867	0.657	0.872	0			22.5	0.868	0.846	0.877	0.861	0.942	0.875	0.654	0.876	0			22.5	0.85	0.835	0.876	0.852	0.934	0.863	0.659	0.85	0
		22.75	0.8555	0.833667	0.859333	0.848667	0.93	0.866667	0.656833	0.857833	0			22.75	0.869	0.845	0.865	0.874	0.947	0.865	0.654	0.873	0			22.75	0.866	0.845	0.874	0.859	0.94	0.873	0.653	0.877	0			22.75	0.848	0.836	0.874	0.852	0.932	0.863	0.658	0.85	0
		23	0.855333	0.831333	0.858667	0.8485	0.931333	0.865	0.655667	0.858167	0			23	0.865	0.841	0.864	0.875	0.949	0.866	0.653	0.875	0			23	0.866	0.844	0.875	0.858	0.943	0.872	0.654	0.877	0			23	0.847	0.834	0.873	0.85	0.934	0.861	0.657	0.849	0
		23.25	0.854833	0.830667	0.858167	0.8505	0.933167	0.863833	0.655	0.861167	0			23.25	0.863	0.841	0.864	0.878	0.954	0.867	0.656	0.88	0			23.25	0.865	0.844	0.877	0.863	0.945	0.871	0.653	0.881	0			23.25	0.845	0.833	0.871	0.85	0.933	0.858	0.655	0.852	0
		23.5	0.855833	0.831167	0.859167	0.851167	0.933333	0.863	0.653667	0.862167	0			23.5	0.867	0.842	0.864	0.881	0.955	0.866	0.655	0.881	0			23.5	0.866	0.843	0.876	0.864	0.945	0.87	0.652	0.881	0			23.5	0.847	0.833	0.873	0.851	0.935	0.858	0.654	0.853	0
		23.75	0.850833	0.829	0.856833	0.844667	0.925333	0.8605	0.651667	0.858167	0			23.75	0.866	0.842	0.865	0.873	0.948	0.861	0.652	0.876	0			23.75	0.863	0.841	0.873	0.856	0.938	0.868	0.65	0.879	0			23.75	0.842	0.83	0.87	0.847	0.928	0.856	0.653	0.851	0
		24	0.851167	0.828667	0.8565	0.845167	0.927167	0.859167	0.651167	0.859333	0			24	0.866	0.841	0.865	0.873	0.946	0.861	0.653	0.876	0			24	0.861	0.839	0.871	0.855	0.938	0.866	0.649	0.878	0			24	0.842	0.829	0.869	0.846	0.929	0.854	0.652	0.85	0
			ANT	ARD1	ARD3	ARD6	F2365	MQ140033	POI	INT
		max growth rate	0.703627	0.632907	0.628199	0.63207	0.70913	0.74886	0.735842	0.647469	#DIV/0!
															ANT	ARD1	ARD3	ARD6	F2365	MQ140033	POI	INT	BHI				ANT	ARD1	ARD3	ARD6	F2365	MQ140033	POI	INT	BHI				ANT	ARD1	ARD3	ARD6	F2365	MQ140033	POI	INT	BHI
		Max	0.710049	0.67788	0.661398	0.634307	0.674455	0.757169	0.726299	0.67788	#DIV/0!			0.25	0.361013	0.277632	0.24686	0.297252	0.207639	0.276253	0.348307	0.277632	#DIV/0!			0.25	0.277632	0.230524	0.238411	0.259511	0.169899	0.182322	0.277632	0.223144	#DIV/0!			0.25	0.342945	0.268264	0.223144	0.297252	0.169899	0.160343	0.277632	0.238411	#DIV/0!
		Max	0.704708	0.636907	0.662376	0.619039	0.672761	0.752807	0.693147	0.649345	#DIV/0!			0.5	0.37949	0.367725	0.352821	0.381368	0.287682	0.348307	0.430783	0.367725	#DIV/0!			0.5	0.405465	0.356675	0.341749	0.381368	0.287682	0.336472	0.405465	0.356675	#DIV/0!			0.5	0.432864	0.367725	0.356675	0.393043	0.287682	0.330242	0.367725	0.341749	#DIV/0!
		Max	0.716404	0.628609	0.675129	0.653482	0.726271	0.778943	0.754183	0.662376	#DIV/0!			0.75	0.570545	0.532805	0.488353	0.524524	0.417735	0.502092	0.532805	0.532805	#DIV/0!			0.75	0.570545	0.517943	0.510826	0.524524	0.381368	0.510826	0.532805	0.482852	#DIV/0!			0.75	0.628609	0.532805	0.461346	0.538997	0.381368	0.546544	0.532805	0.510826	#DIV/0!
		Max	0.67634	0.656243	0.565992	0.634307	0.690606	0.717129	0.755771	0.606136	#DIV/0!			1	0.658056	0.606136	0.583948	0.626456	0.503905	0.587787	0.640037	0.640037	#DIV/0!			1	0.569095	0.591364	0.587787	0.611802	0.490623	0.575364	0.569095	0.594707	#DIV/0!			1	0.616186	0.606136	0.573346	0.641854	0.503905	0.628609	0.56453	0.621688	#DIV/0!
		Max	0.690775	0.616774	0.585258	0.624585	0.754366	0.742871	0.689852	0.626702	#DIV/0!			1.25	0.597837	0.67788	0.661398	0.634307	0.577315	0.658056	0.551177	0.67788	#DIV/0!			1.25	0.546544	0.616774	0.662376	0.619039	0.594707	0.659246	0.563935	0.649345	#DIV/0!			1.25	0.626456	0.567984	0.571786	0.571786	0.577315	0.693147	0.546544	0.662376	#DIV/0!
		Max	0.723488	0.58103	0.619039	0.626702	0.736319	0.744239	0.795801	0.662376	#DIV/0!			1.5	0.567106	0.570545	0.637577	0.563094	0.650588	0.663294	0.530628	0.613104	#DIV/0!			1.5	0.447312	0.470004	0.536801	0.534923	0.606136	0.603535	0.555946	0.587787	#DIV/0!			1.5	0.532217	0.510826	0.500775	0.530628	0.575364	0.645138	0.555946	0.581922	#DIV/0!
														1.75	0.515164	0.528067	0.572519	0.52702	0.630233	0.693147	0.528067	0.578078	#DIV/0!			1.75	0.488847	0.480586	0.497403	0.514899	0.576887	0.60158	0.515164	0.568693	#DIV/0!			1.75	0.510826	0.528067	0.502092	0.498247	0.576887	0.63908	0.540806	0.600057	#DIV/0!
														2	0.451985	0.481303	0.491408	0.482852	0.559616	0.659246	0.514455	0.525266	#DIV/0!			2	0.484055	0.440556	0.453667	0.455062	0.52702	0.594707	0.551497	0.493434	#DIV/0!			2	0.530628	0.470004	0.423484	0.456758	0.535518	0.624154	0.579034	0.543615	#DIV/0!
														2.25	0.587787	0.470004	0.467985	0.501693	0.510826	0.609377	0.604594	0.507744	#DIV/0!			2.25	0.591678	0.501256	0.426084	0.516961	0.493434	0.583948	0.621688	0.504838	#DIV/0!			2.25	0.593517	0.559616	0.487986	0.554997	0.489548	0.645745	0.657429	0.532465	#DIV/0!
														2.5	0.639494	0.553385	0.487703	0.559616	0.475424	0.606136	0.632523	0.527355	#DIV/0!			2.5	0.70131	0.636907	0.553001	0.595692	0.537733	0.653301	0.608806	0.559616	#DIV/0!			2.5	0.693147	0.621403	0.572519	0.624679	0.523248	0.676618	0.592677	0.576283	#DIV/0!
														2.75	0.660141	0.563272	0.503104	0.557893	0.492476	0.625094	0.626898	0.534923	#DIV/0!			2.75	0.659246	0.603741	0.555747	0.583713	0.561571	0.686274	0.653407	0.550973	#DIV/0!			2.75	0.666119	0.584934	0.552069	0.607286	0.529822	0.672094	0.593397	0.534923	#DIV/0!
														3	0.710049	0.580268	0.561295	0.586604	0.545917	0.66989	0.659995	0.567267	#DIV/0!			3	0.704708	0.615496	0.581229	0.609064	0.585106	0.675755	0.659995	0.576022	#DIV/0!			3	0.716404	0.628609	0.675129	0.653482	0.570014	0.699082	0.636635	0.597299	#DIV/0!
														3.25	0.683845	0.570545	0.546544	0.591856	0.599415	0.702809	0.640879	0.575364	#DIV/0!			3.25	0.683391	0.581356	0.579818	0.601957	0.605178	0.693147	0.631075	0.578737	#DIV/0!			3.25	0.659246	0.603535	0.594366	0.640879	0.597299	0.673539	0.612726	0.57651	#DIV/0!
														3.5	0.70099	0.569095	0.53166	0.584253	0.598737	0.757169	0.661398	0.616514	#DIV/0!			3.5	0.676753	0.560796	0.555816	0.589535	0.57093	0.684984	0.639746	0.59744	#DIV/0!			3.5	0.635989	0.606887	0.58016	0.628084	0.580559	0.693147	0.651647	0.611381	#DIV/0!
														3.75	0.652046	0.548079	0.529259	0.580094	0.59744	0.741266	0.720176	0.591747	#DIV/0!			3.75	0.67224	0.54199	0.547359	0.566395	0.555142	0.67224	0.693147	0.575364	#DIV/0!			3.75	0.647605	0.57581	0.601995	0.59542	0.582396	0.68603	0.754183	0.591747	#DIV/0!
														4	0.638614	0.540568	0.521507	0.573884	0.621688	0.73067	0.726299	0.593866	#DIV/0!			4	0.663991	0.524398	0.517383	0.565447	0.587041	0.707661	0.667541	0.570545	#DIV/0!			4	0.655075	0.539501	0.507183	0.596101	0.599215	0.699047	0.684388	0.560461	#DIV/0!
														4.25	0.652617	0.495491	0.482354	0.533907	0.573556	0.693147	0.653341	0.544623	#DIV/0!			4.25	0.653142	0.504353	0.487703	0.547337	0.56453	0.681055	0.658056	0.534779	#DIV/0!			4.25	0.698061	0.504556	0.504247	0.560312	0.583834	0.707889	0.695607	0.531234	#DIV/0!
														4.5	0.632767	0.478224	0.475145	0.522264	0.64757	0.698944	0.632901	0.506391	#DIV/0!			4.5	0.674377	0.492739	0.488237	0.514313	0.654926	0.752807	0.62551	0.498523	#DIV/0!			4.5	0.682587	0.477856	0.453723	0.546323	0.726271	0.778943	0.638727	0.535628	#DIV/0!
														4.75	0.6055	0.482582	0.468861	0.499956	0.620717	0.620071	0.620576	0.492476	#DIV/0!			4.75	0.631422	0.479374	0.462125	0.502295	0.672761	0.684305	0.604907	0.530169	#DIV/0!			4.75	0.639777	0.463961	0.401307	0.559072	0.686367	0.693147	0.583758	0.523395	#DIV/0!
														5	0.487548	0.435534	0.432972	0.442547	0.674455	0.494834	0.441056	0.467475	#DIV/0!			5	0.512008	0.44157	0.424883	0.451985	0.662842	0.5257	0.478612	0.508146	#DIV/0!			5	0.512019	0.422979	0.360682	0.447051	0.668218	0.540955	0.504943	0.502003	#DIV/0!
														5.25	0.363223	0.425138	0.397006	0.381368	0.609978	0.376195	0.402075	0.420458	#DIV/0!			5.25	0.422329	0.420503	0.40195	0.353764	0.609695	0.396504	0.420655	0.430783	#DIV/0!			5.25	0.36546	0.390681	0.340707	0.360845	0.608832	0.395661	0.383104	0.445074	#DIV/0!
														5.5	0.258206	0.343133	0.375094	0.303307	0.434403	0.192227	0.2506	0.340275	#DIV/0!			5.5	0.269625	0.31399	0.364124	0.286376	0.445352	0.208363	0.328052	0.372204	#DIV/0!			5.5	0.260239	0.295334	0.322039	0.250503	0.402956	0.195617	0.32231	0.357986	#DIV/0!
														5.75	0.201538	0.277868	0.299046	0.22735	0.392867	0.175075	0.105361	0.291299	#DIV/0!			5.75	0.181072	0.270699	0.285561	0.219398	0.367373	0.154404	0.123099	0.277283	#DIV/0!			5.75	0.174731	0.245122	0.272991	0.176872	0.345502	0.149036	0.125703	0.283575	#DIV/0!
														6	0.178692	0.206899	0.250165	0.163589	0.204095	0.15341	0.0886127	0.193163	#DIV/0!			6	0.154151	0.204532	0.252453	0.14718	0.227748	0.144122	0.11301	0.183327	#DIV/0!			6	0.138439	0.191156	0.250749	0.143915	0.226633	0.138868	0.11048	0.189454	#DIV/0!
														6.25	0.123968	0.135424	0.215346	0.129458	0.165964	0.129812	0.115328	0.184304	#DIV/0!			6.25	0.116668	0.120386	0.207052	0.140649	0.173998	0.121595	0.0569723	0.185522	#DIV/0!			6.25	0.113997	0.140687	0.201311	0.113675	0.1727	0.110275	0.0804292	0.185553	#DIV/0!
														6.5	0.100541	0.124675	0.156665	0.115196	0.142094	0.126752	0.131028	0.189569	#DIV/0!			6.5	0.1052	0.14296	0.161544	0.13034	0.138097	0.106927	0.0568874	0.175596	#DIV/0!			6.5	0.0996157	0.150282	0.179012	0.142722	0.136041	0.0973093	0.0673708	0.163803	#DIV/0!
														6.75	0.0994146	0.102991	0.143807	0.0976819	0.108051	0.0939318	0.105522	0.175075	#DIV/0!			6.75	0.0953102	0.110289	0.16411	0.126707	0.108051	0.0943411	0.0889128	0.154648	#DIV/0!			6.75	0.0895215	0.133037	0.159873	0.139207	0.115104	0.0967078	0.0822807	0.151881	#DIV/0!
														7	0.0870114	0.0954853	0.113975	0.106814	0.0939106	0.0959834	0.128921	0.161823	#DIV/0!			7	0.0872646	0.111124	0.121759	0.120213	0.092103	0.0847965	0.0928423	0.137502	#DIV/0!			7	0.0950269	0.122235	0.121078	0.148846	0.0972784	0.0842754	0.0835718	0.132897	#DIV/0!
														7.25	0.0981598	0.109134	0.107511	0.114603	0.0820013	0.0847141	0.0530316	0.13126	#DIV/0!			7.25	0.0868874	0.119252	0.108409	0.121715	0.0802723	0.0793736	0.0950225	0.114583	#DIV/0!			7.25	0.0885277	0.12004	0.115862	0.173035	0.0895258	0.0859078	0.0801616	0.109866	#DIV/0!
														7.5	0.0887008	0.102609	0.0968498	0.120275	0.0810499	0.074208	0.0457222	0.112712	#DIV/0!			7.5	0.0792632	0.108822	0.0931313	0.15587	0.0740044	0.0772218	0.0782687	0.103365	#DIV/0!			7.5	0.0878752	0.114797	0.0964814	0.163258	0.0800427	0.0808105	0.0702043	0.102084	#DIV/0!
														7.75	0.087835	0.101438	0.0844086	0.137331	0.0673794	0.076961	0.0673466	0.0966866	#DIV/0!			7.75	0.0844038	0.105714	0.0993968	0.167054	0.0740064	0.0772688	0.0953102	0.106107	#DIV/0!			7.75	0.0874951	0.111226	0.0895607	0.16339	0.077067	0.0753044	0.0911014	0.106269	#DIV/0!
														8	0.0902469	0.10938	0.0826632	0.15555	0.0676848	0.0613369	0.0372714	0.0998721	#DIV/0!			8	0.0815415	0.103117	0.100587	0.205513	0.0688066	0.063013	0.0592557	0.110457	#DIV/0!			8	0.0815669	0.116466	0.0856947	0.167522	0.0717979	0.0662494	0.0621669	0.106693	#DIV/0!
														8.25	0.0769109	0.0922238	0.0744845	0.184178	0.0693611	0.0756286	0.0448883	0.0951786	#DIV/0!			8.25	0.0774157	0.105025	0.0915672	0.217792	0.070461	0.0809691	0.0422598	0.106642	#DIV/0!			8.25	0.0813239	0.104212	0.0820132	0.158722	0.0719351	0.0815986	0.0446378	0.104204	#DIV/0!
														8.5	0.074108	0.0945586	0.0788586	0.196765	0.0522995	0.0654321	0.0248289	0.0820905	#DIV/0!			8.5	0.0783959	0.0966484	0.08365	0.177647	0.0689031	0.0680363	0.0390022	0.0986994	#DIV/0!			8.5	0.0782668	0.0986394	0.0756596	0.140308	0.0690828	0.0674127	0.0360649	0.0977366	#DIV/0!
														8.75	0.0663157	0.0891527	0.0856051	0.203483	0.0593723	0.0619009	-0.0109142	0.0919282	#DIV/0!			8.75	0.0693409	0.0927011	0.0738749	0.159928	0.0689048	0.0669395	-0.00544219	0.0934781	#DIV/0!			8.75	0.0755317	0.0902312	0.0806761	0.127456	0.0678443	0.0712356	0.00271739	0.0910902	#DIV/0!
														9	0.060326	0.0799219	0.0763487	0.186973	0.0621633	0.0790685	0.0240976	0.0822029	#DIV/0!			9	0.0706176	0.0863632	0.0752465	0.107335	0.0704694	0.0829744	0.0189965	0.0899482	#DIV/0!			9	0.0693409	0.0767937	0.0759466	0.0943749	0.0682083	0.0764861	0.0108993	0.0854567	#DIV/0!
														9.25	0.0667318	0.0773044	0.0814221	0.120869	0.0636522	0.0540672	-0.0110346	0.082065	#DIV/0!			9.25	0.0624056	0.0714069	0.0723207	0.0718507	0.071813	0.0540672	0.0082418	0.0846612	#DIV/0!			9.25	0.059645	0.0698787	0.0610877	0.069656	0.0707052	0.0532814	-0.0206761	0.083642	#DIV/0!
														9.5	0.05277	0.0555699	0.0657227	0.0668942	0.066527	0.0637008	0.0094916	0.0758599	#DIV/0!			9.5	0.0541323	0.0702798	0.0800427	0.0457911	0.0632814	0.0637008	0.0122201	0.0678226	#DIV/0!			9.5	0.0549253	0.0630019	0.0645385	0.0380545	0.061069	0.0654606	0.0094916	0.0689929	#DIV/0!
														9.75	0.0368431	0.0668337	0.0658921	0.0343026	0.0619506	0.0639381	0.0176755	0.0737494	#DIV/0!			9.75	0.0405784	0.0619044	0.0716157	0.0106699	0.056336	0.0627383	0.00408442	0.0581766	#DIV/0!			9.75	0.0363236	0.0536949	0.0575805	0.0117787	0.060042	0.0562868	-0.00544219	0.0615022	#DIV/0!
														10	0.0282704	0.0766926	0.0652083	-0.0140189	0.053873	0.04012	-0.0391149	0.0633047	#DIV/0!			10	0.0236418	0.0662311	0.0644461	0.00354401	0.0566858	0.0424132	-0.0258694	0.045542	#DIV/0!			10	0.0216876	0.0739087	0.0480792	0.00116891	0.0581076	0.048677	-0.0316613	0.0512322	#DIV/0!
														10.25	0.0128282	0.0980376	0.0766825	0	0.048387	0.0546211	-0.00138793	0.0450313	#DIV/0!			10.25	0.0199654	0.0848994	0.0687991	-0.00235294	0.0478225	0.0546211	-0.0221309	0.027844	#DIV/0!			10.25	0.0155599	0.0907921	0.0603631	-0.00581735	0.0490753	0.0539431	-0.00698815	0.0271724	#DIV/0!
														10.5	0.0127686	0.125498	0.082316	0.00703403	0.0454359	0.0436067	-0.0315311	0.032983	#DIV/0!			10.5	0.00816331	0.0950583	0.07675	0.00235294	0.0438363	0.0414161	-0.0399227	0.0231492	#DIV/0!			10.5	0.00118694	0.0882544	0.0551376	-0.00233645	0.0485645	0.0395308	-0.0413282	0.0188685	#DIV/0!
														10.75	0.0127538	0.110574	0.109699	-0.00466201	0.0449126	0.0321357	-0.0398678	0.00581059	#DIV/0!			10.75	0.00931322	0.101122	0.104373	0.00470589	0.0433363	0.0321357	-0.0416149	0.00918491	#DIV/0!			10.75	0.00474497	0.0872348	0.0746202	0.00233918	0.0466789	0.0369376	-0.0375305	0.00233645	#DIV/0!
														11	0.0126949	0.100786	0.145298	0.0105326	0.0489012	0.0385723	-0.022254	0	#DIV/0!			11	0.0127686	0.0917841	0.147989	0.00587891	0.0393973	0.029853	-0.0322383	-0.00228572	#DIV/0!			11	0.00948999	0.0578778	0.130504	-0.00351083	0.0406376	0.027888	-0.0212022	-0.00699304	#DIV/0!
														11.25	0.0115209	0.0749414	0.143751	0.0081824	0.0527324	0.0164748	-0.0296005	0.00577702	#DIV/0!			11.25	0.00925933	0.0674413	0.137931	0.00352734	0.0456395	0.0153849	-0.0254971	0.00114351	#DIV/0!			11.25	0.00592068	0.0394626	0.133008	-0.00233645	0.0435094	0.0166209	-0.0212623	-0.00350263	#DIV/0!
														11.5	0.00918491	0.0453787	0.139643	0.00116754	0.0510655	0.0032769	-0.0383297	0.00231482	#DIV/0!			11.5	0.00924862	0.0479502	0.118076	0.00468934	0.0441573	0.00328408	-0.0299381	0.00456622	#DIV/0!			11.5	0.00473374	0.0329902	0.136107	0.00233645	0.0387431	0.00552183	-0.0270865	0.00116754	#DIV/0!
														11.75	0.00115141	0.0374666	0.104711	0.00233372	0.0419025	-0.00109111	-0.0327898	0.00807852	#DIV/0!			11.75	-0.0034823	0.03275	0.0887041	0.00585139	0.0329338	0.00217865	-0.0434222	0.00796817	#DIV/0!			11.75	-0.00236967	0.0230733	0.115561	0	0.0252622	-0.00440529	-0.0287376	0.00581735	#DIV/0!
														12	0.00913248	0.0216095	0.0636852	0.00696058	0.0295265	-0.00108167	-0.0314312	0.00921666	#DIV/0!			12	0.00689658	0.0264438	0.0329442	0.00933496	0.0196728	-0.00218103	-0.0274385	0.00797725	#DIV/0!			12	0.00471143	0.0241558	0.0605512	0.00700937	0.015368	-0.00441015	-0.0245855	0.00699304	#DIV/0!
														12.25	0.0102565	0.0178896	0.0413526	0.00927005	0.0162605	0.00651468	-0.0202319	0.00803217	#DIV/0!			12.25	0.00917438	0.0203235	0.0245196	0.010508	0.00758811	-0.00109111	-0.0261643	0.00683374	#DIV/0!			12.25	0.00588583	0.0155972	0.0453538	0.00583092	0.00435731	-0.00440529	-0.0261263	0.00583092	#DIV/0!
														12.5	0.0102332	0.0166472	0.0303407	0.0127538	0.00754721	0.00652176	-0.0175187	0.00920605	#DIV/0!			12.5	0.0103035	0.0166671	0.0197337	0.00583092	0	0	-0.0189925	0.00341103	#DIV/0!			12.5	0.0082305	0.0143201	0.0365391	0.00465659	-0.00108637	-0.00110193	-0.0189648	0.00465659	#DIV/0!
														12.75	0.00802297	0.00236967	0.0219789	0.00696867	0.0032345	-0.00877199	-0.0294139	0.00229621	#DIV/0!			12.75	0.0115608	0.015394	0.0150032	0.00465659	0.0032345	-0.00545555	-0.00593474	0.00339559	#DIV/0!			12.75	0.00826939	0.0154857	0.0257625	0.00466201	0.00216685	0.00110314	-0.0161649	0.00347424	#DIV/0!
														13	0.0101753	0.00827917	0.018455	0.0103509	0.00965155	0.00216216	-0.0205286	0.00685717	#DIV/0!			13	0.0113896	0.0141345	0.0149342	0.0057904	0.00862074	0.00218103	-0.0147495	0.00339944	#DIV/0!			13	0.00702579	0.0130411	0.0266682	0.00696058	0.00759635	0.00220751	-0.0132647	0.00347826	#DIV/0!
														13.25	0.0123945	0.00353983	0.0137933	0.00918491	0.00856536	0.00539667	-0.0147061	0.00228311	#DIV/0!			13.25	0.0124789	0.0141013	0.0126076	0.00809721	0.00538504	0.00218103	-0.0103628	0.00339944	#DIV/0!			13.25	0.0081824	0.0141846	0.020786	0.00695252	0.00542007	0.00110314	-0.0118345	0.0034823	#DIV/0!
														13.5	0.00113058	-0.00117994	0.00458716	-0.00115274	0.00107354	-0.0141846	-0.022339	0	#DIV/0!			13.5	-0.0011396	0.00940077	0.0102917	0.0034823	0.00431035	-0.00767969	-0.0163572	0.00565932	#DIV/0!			13.5	0.00233918	0.0106071	0.0137933	0.00232019	0.00650056	-0.00552793	-0.0133434	0.00347826	#DIV/0!
														13.75	0.0158554	0.00589972	0.00228572	0.00577036	0.00429646	-0.00330943	-0.0180728	-0.00229621	#DIV/0!			13.75	0.0159639	0.00819197	0.00684934	0.00232019	0.00215054	-0.0110012	-0.0149928	-0.00113058	#DIV/0!			13.75	0.00586512	0.00471699	0.0183281	0.00232288	0.00108167	-0.012202	-0.0164305	-0.00231482	#DIV/0!
														14	0.00224719	0.00235294	0.0011422	0	0.0021322	-0.00976676	-0.0164305	-0.0022805	#DIV/0!			14	-0.00113314	0.00583092	0.00568506	-0.0011554	0.00107239	-0.0098523	-0.0164798	0.00113058	#DIV/0!			14	-0.00116754	0.00470036	0.00797725	-0.00231482	0.00215983	-0.00997238	-0.0164551	0	#DIV/0!
														14.25	0.00558349	0.00937873	0.0011409	0.00796817	0.00954914	0.00322408	-0.0104245	0.00227791	#DIV/0!			14.25	0.0067416	0.00697677	0.00794105	0.00345026	0.006424	0.00108873	-0.0104713	0.00225989	#DIV/0!			14.25	0.00348635	0.00351494	0.0124931	0.00115407	0.00539085	0	-0.0104713	0	#DIV/0!
														14.5	-0.00113058	0.00588583	-0.00229095	0.004603	0.00428266	-0.00772205	-0.00907722	0.00114482	#DIV/0!			14.5	0.00227791	0.00699304	0.00227273	0.00577702	0.00856536	-0.00552183	-0.0196827	0.00225479	#DIV/0!			14.5	-0.00116891	0.00351083	0.00682597	-0.00697677	0.00645858	-0.0133931	-0.0165542	-0.00115808	#DIV/0!
														14.75	0.0100616	0.0105326	-0.0011422	0.0148489	0.0191089	0.0186103	0.0120847	0.014832	#DIV/0!			14.75	0.00900907	0.00696867	0.0101868	0.0115209	0.012807	0.0110012	0.00150943	0.00564017	#DIV/0!			14.75	0.0081538	0.00820157	0.00791412	0.00693644	0.0107528	0.00888895	-0.00150716	0.00347022	#DIV/0!
														15	0.0144849	0.0105203	-0.00228572	0.0113767	0.0116465	0.00435256	-0.00150716	0.00795911	#DIV/0!			15	0.0123945	0.00695252	0.0101524	0.00920605	0.00960007	0.00109951	-0.00302572	0.00112931	#DIV/0!			15	0.00698489	0.00351083	0.0101638	0.00462429	0.00645164	0	-0.00453516	-0.00115808	#DIV/0!
														15.25	0.00444445	0.00349447	-0.00342662	0	0.00210971	-0.0151354	-0.0105343	-0.0011383	#DIV/0!			15.25	0	0.00231482	0.00563382	-0.00114877	0.00106667	-0.0142468	-0.0105821	-0.00112931	#DIV/0!			15.25	-0.00348635	0	0.00338028	0	0	-0.0144367	-0.0105821	-0.00115942	#DIV/0!
														15.5	0.0245822	0.010508	0.00114613	0.017075	0.0211424	0.0175636	0.00907722	0.0113767	#DIV/0!			15.5	0.0213852	0.0057904	0.0124085	0.00803217	0.00954914	0.00662254	0.0106465	0.00112549	#DIV/0!			15.5	0.0150902	0.00349855	0.0123945	0.0150553	0.00428266	0.00894861	0.0015163	0.00231482	#DIV/0!
														15.75	0.00665191	0.00348635	-0.00114351	0.00339559	0.00314961	-0.0109052	-0.00904984	0.00113186	#DIV/0!			15.75	0.00223964	0.00231214	0.00561484	-0.00114613	-0.00106101	-0.012108	-0.00757006	-0.00450959	#DIV/0!			15.75	0.00115942	0	0.00673403	-0.00115274	-0.00321371	-0.0144849	-0.00757006	-0.0057904	#DIV/0!
														16	-0.00665929	-0.00232829	-0.0080414	-0.0148151	-0.0105821	-0.02529	-0.0151979	-0.0125358	#DIV/0!			16	-0.00561484	-0.00462964	-0.00337268	-0.00805065	-0.0063898	-0.0121616	-0.00913248	-0.00452489	#DIV/0!			16	-0.00932408	-0.00468385	-0.00224972	-0.00810659	-0.00537347	-0.0111983	-0.00913248	-0.00697677	#DIV/0!
														16.25	-0.00333149	0.00464038	0.00228572	0.00452489	0.00839459	-0.0131581	-0.00454891	0.00227531	#DIV/0!			16.25	2.22045e-16	0.00230947	0.00560226	0.00573067	0.0106046	-0.00331675	0	0.00225734	#DIV/0!			16.25	0.00580385	0.00350263	0.0033689	0	0.00963089	-0.00336135	-0.00152091	0.0023175	#DIV/0!
														16.5	-0.00331675	0.00347826	0.00343054	-0.00339175	-0.00209424	-0.0186716	-0.0136469	-0.00681047	#DIV/0!			16.5	-0.00670394	-0.00231214	0	-0.00688076	-0.00423281	-0.0132892	-0.0091186	-0.00564017	#DIV/0!			16.5	-0.00577702	-0.00349855	0	-0.0046083	0.00106781	-0.0100728	-0.0076046	-0.00579712	#DIV/0!
														16.75	-0.00332042	0.00115942	0.00228572	-0.00566574	-0.00314961	-0.014357	-0.00913248	-0.00795007	#DIV/0!			16.75	-0.00111919	-0.00347022	-0.00112045	-0.00575045	-1.11022e-16	-0.00889884	-0.0076278	-0.00113058	#DIV/0!			16.75	-0.00464577	-0.00350672	-0.00336135	-0.00346621	0.00321371	-0.00562748	-0.00609758	-0.00116212	#DIV/0!
														17	0.00444445	0.00928081	0.0126076	0.017075	0.0189679	0.00333519	0.00458366	0.0102682	#DIV/0!			17	0.00561484	0.00462964	0.00673403	0.00919547	0.0137933	0	0.00152788	0.00452489	#DIV/0!			17	0.0104835	0.00351494	0.00673403	0.00810659	0.0117837	-0.0033841	0	0.00349447	#DIV/0!
														17.25	0.00333149	0.00115674	0.00341881	-0.00225989	0	-0.00664454	-0.00304414	-0.00113701	#DIV/0!			17.25	0.00111919	-0.00115407	-0.00111794	-0.00458191	0	-0.00443952	-0.00304414	-0.00338792	#DIV/0!			17.25	0	-0.00350263	0.00112045	-0.00115407	2.22045e-16	-0.00449945	-0.00304878	-0.00464038	#DIV/0!
														17.5	-0.00110803	0.00346621	0.00569153	0.00451978	0.00731074	-0.00110926	0.00152555	0.00454546	#DIV/0!			17.5	-1.11022e-16	0.00231214	0.00558973	0.00459243	0.00844778	0.00111421	0	0.00225989	#DIV/0!			17.5	0.00115808	0.00116754	-0.00112045	0.00345822	0.00425986	-0.00338028	0	0.0034823	#DIV/0!
														17.75	-0.00667411	0.00231482	0.00569153	0.00453516	0.00628933	-0.00557726	-0.00153022	0	#DIV/0!			17.75	-0.00448935	0.00231482	0	0.00230415	0.00634923	-0.00335759	-0.00153257	-0.00113186	#DIV/0!			17.75	0.00232558	0	0.00112171	0	0.00320342	-0.00452489	-0.00153022	-0.00232829	#DIV/0!
														18	-0.00555866	-0.00695252	-0.00571104	-0.0147814	-0.0157815	-0.0145335	-0.00305344	-0.0114156	#DIV/0!			18	-0.00899894	-0.00811599	-0.00560854	-0.0126657	-0.0116588	-0.0123113	-0.00766287	-0.0136366	#DIV/0!			18	-0.0140026	-0.00586512	-0.0112487	-0.0116011	-0.0085562	-0.00566574	-0.00153022	-0.00934586	#DIV/0!
														18.25	-0.0133931	0	0.00340716	0.00451468	0.00521106	-0.00892863	-0.00152555	0.00113701	#DIV/0!			18.25	-0.0135137	-0.0011554	0	0.00458191	0.00421053	-0.00557726	-0.00305344	0.00113058	#DIV/0!			18.25	-0.0023175	-0.00117028	-0.00336512	-0.0011554	0.0031898	-0.00565293	-0.00152788	-0.00116347	#DIV/0!
														18.5	-0.0111484	-0.00694447	-0.00341103	-0.00906008	-0.00835951	-0.0167883	-0.00611623	-0.00911168	#DIV/0!			18.5	-0.00674918	-0.0057904	-0.00558973	-0.00689658	-0.00527149	-0.00782564	-0.00305811	-0.00452489	#DIV/0!			18.5	-0.00347826	-0.00585139	-0.00224467	-0.00577036	-0.00319319	-0.00679504	-0.00305811	-0.00697677	#DIV/0!
														18.75	-0.00335383	-0.00812541	-0.00912207	-0.0113767	-0.0147371	-0.0123806	-0.00153257	-0.00801378	#DIV/0!			18.75	-0.00564017	-0.00579712	-0.00562115	-0.00577036	-0.0106046	-0.00674918	-0.00153492	-0.0125358	#DIV/0!			18.75	-0.0140353	-0.00705056	-0.00900907	-0.00930239	-0.00641713	-0.00796817	-0.00153257	-0.0117235	#DIV/0!
														19	-0.019134	0	0.00343054	0.00912207	0.0126451	-0.00451468	0	0.0034384	#DIV/0!			19	-0.00908065	-0.00349855	-0.00338028	0.00577702	0.00954914	0	0.00613499	0.00797725	#DIV/0!			19	0.0116824	-0.00235571	0.00225989	0.00697677	0.0085562	-0.00227531	0	0.00351494	#DIV/0!
														19.25	-0.00450451	-0.00696058	-0.00796817	-0.0136057	-0.0115004	-0.0124085	-0.00459067	-0.00913248	#DIV/0!			19.25	-0.00227015	-0.00929159	-0.00898882	-0.0126511	-0.00843887	-0.00898882	-0.00306279	-0.00794105	#DIV/0!			19.25	-0.0104957	-0.00941183	-0.00789626	-0.00929159	-0.0063898	-0.00796817	-0.00153022	-0.00700937	#DIV/0!
														19.5	-0.0124085	0	0.00227531	0.00680275	0.0104385	-0.00225989	0.00611623	0.00797725	#DIV/0!			19.5	-0.01021	-0.00232558	-0.0033689	0.00689658	0.00632247	-0.00337268	0.00305811	0	#DIV/0!			19.5	-0.00116212	-0.00352734	-0.00337648	-0.0023175	0.00319319	-0.00455582	0.00305811	-0.00233645	#DIV/0!
														19.75	-0.00899894	-0.00350263	-0.00229358	-0.0034384	0.00105988	-0.00681821	0.00153257	-0.0023015	#DIV/0!			19.75	-0.00795007	-0.00466201	-0.00225734	0.00115674	0.00212993	-0.00452489	0.00306749	0.00913248	#DIV/0!			19.75	0.00117716	-0.00236128	-0.00339944	0.00116754	0.00107239	-0.00228833	0.00306279	0.00470589	#DIV/0!
														20	-0.00227531	-0.00116347	0.0011409	0.00113443	0.00522194	-0.00339944	0.00457667	0.00570452	#DIV/0!			20	-0.00457144	0	-0.00112931	0	0.00210971	-0.0033841	0	0.00113443	#DIV/0!			20	-0.00465659	-0.00354401	-0.00339175	-0.00464577	0.0010644	-0.00571104	0.00305811	0.00116891	#DIV/0!
														20.25	-0.0113509	-0.00349855	0	0.00569153	0.00837701	-0.00341103	0.00916037	0.00457667	#DIV/0!			20.25	-0.00913248	-0.00467837	-0.00452489	0.00346621	0.00422834	-0.00452489	0.00459067	0.00227531	#DIV/0!			20.25	0.00467837	-0.00473935	-0.00340329	0.002331	0.0032	-0.00343446	0.00305811	0	#DIV/0!
														20.5	-0.00341103	-0.00816331	-0.00569802	-0.00226244	-0.002079	-0.00909097	0.00456275	-0.00227273	#DIV/0!			20.5	-0.00228311	-0.00466745	-0.00450959	-0.00229358	-0.00105097	-0.00564654	0.0060883	0	#DIV/0!			20.5	-0.00116347	-0.00590669	-0.00451978	-0.00116077	-0.00106326	-0.00572411	0.00304878	-0.00234192	#DIV/0!
														20.75	-0.00794105	-0.00468934	0	0.00458191	0.00422834	-0.00571757	0.00610689	0.00345026	#DIV/0!			20.75	-0.00342662	-0.00585825	-0.00566574	-0.00579712	0	-0.00454546	0.00458366	-0.00569802	#DIV/0!			20.75	-0.00117716	-0.00473935	-0.00569153	-0.00467837	-0.00107239	-0.00689658	0.00305344	-0.00235018	#DIV/0!
														21	-0.0022805	-0.00700937	-0.00342662	-0.00454546	-0.00626961	-0.0102682	0.00455582	-0.00341881	#DIV/0!			21	-0.00229358	-0.00703403	-0.00680275	-0.00577702	-0.00422387	-0.00680275	0.00913248	-0.00340716	#DIV/0!			21	-0.00820157	-0.00474497	-0.00567861	-0.00349855	-0.0042644	-0.00574384	0.0060883	-0.00468385	#DIV/0!
														21.25	-0.00343054	-0.00585825	-0.00343446	-0.00569153	-0.00942909	-0.00915338	0.0030349	-0.00343054	#DIV/0!			21.25	-0.00229621	-0.00587891	-0.00568506	-0.00694447	-0.00422834	-0.00454546	0.0060883	-0.00113701	#DIV/0!			21.25	-0.00937873	-0.00356931	-0.00455582	-0.00466745	-0.00426895	-0.00575045	0.0091186	-0.00234742	#DIV/0!
														21.5	-0.00800462	-0.0082305	-0.00688076	-0.00681821	-0.00626307	-0.00457667	0.00454202	-0.00456101	#DIV/0!			21.5	-0.00688076	-0.00822083	-0.00566574	-0.00806921	-0.00421497	-0.00681821	-0.0015186	-0.00227015	#DIV/0!			21.5	-0.00700937	-0.00713439	-0.00795911	-0.00699304	-0.00319659	-0.00691247	0.00606982	-0.00117302	#DIV/0!
														21.75	-0.00915338	-0.00944517	-0.00691247	-0.00114351	0.0010543	-0.00575045	0	0.00114745	#DIV/0!			21.75	-0.00688866	-0.00589277	-0.00341492	0.00116212	0.0021254	-0.00342271	-0.00305344	0.0011422	#DIV/0!			21.75	0.00117716	-0.00834829	0	-0.00117302	0.00214362	-0.00462429	0.00456275	0	#DIV/0!
														22	-0.00802297	-0.00942292	-0.0103509	-0.00456622	-0.00736458	-0.00805992	-0.00913248	-0.00343054	#DIV/0!			22	-0.00575707	-0.00589972	-0.00570452	-0.00464577	-0.00530505	-0.00684934	-0.0106627	-0.00227791	#DIV/0!			22	-0.00235571	-0.00596305	-0.00456622	-0.00468385	-0.00428266	-0.00577702	-0.0015186	-0.00235018	#DIV/0!
														22.25	-0.00920605	-0.0118205	-0.00921666	-0.0011422	-0.00105319	-0.0046083	-0.0106627	0.00228833	#DIV/0!			22.25	-0.0046083	-0.00472814	-0.00228311	-0.0034904	-0.00105988	-0.00685717	-0.00761618	-0.00227791	#DIV/0!			22.25	-0.00235849	-0.0059773	-0.00343054	-0.00586512	-0.00107009	-0.00694447	-0.00606982	-0.00235294	#DIV/0!
														22.5	-0.00922729	-0.00710903	-0.00577036	0.0011396	-0.00104767	-0.00575045	-0.00910477	0.00569802	#DIV/0!			22.5	-0.00461362	-0.00472814	-0.00341492	-0.00115808	-0.00211417	-0.00686502	-0.0076278	0.00113572	#DIV/0!			22.5	-0.00942292	-0.00598446	-0.00572411	-0.00586512	-0.00427808	-0.00812541	-0.0091186	0	#DIV/0!
														22.75	-0.00345423	-0.00118694	-0.00115674	0.00797725	0.00630254	-0.00115407	-0.00304878	0.0102682	#DIV/0!			22.75	-0.00230681	-0.0035524	-0.0011409	0.00347826	0.00317965	-0.00573067	-0.00306279	0.00569153	#DIV/0!			22.75	-0.00353565	-0.00239808	-0.00343054	-0.0011744	0.00107009	-0.00581059	-0.00761618	0.0035232	#DIV/0!
														23	-0.00345822	-0.00355661	0	-0.00114482	0.00105541	-0.004635	-0.00306279	0.00343054	#DIV/0!			23	-0.00347022	-0.00474497	-0.00114482	-0.00349855	-0.00212993	-0.00574384	-0.00460477	0.00227791	#DIV/0!			23	-0.00710062	-0.00720291	-0.00458716	-0.00588583	-0.00430108	-0.00814431	-0.0076278	0.00117578	#DIV/0!
														23.25	0.0011554	0	0.00115674	-0.00228833	-0.00316623	-0.0057904	0	0.0011422	#DIV/0!			23.25	-0.0057904	-0.00594179	-0.00458191	-0.00350263	-0.00531633	-0.00690452	-0.00767463	0.0011396	#DIV/0!			23.25	-0.00592068	-0.00601325	-0.00459243	-0.00471699	-0.0053677	-0.00816331	-0.00763946	0.00117716	#DIV/0!
														Max	0.710049	0.67788	0.661398	0.634307	0.674455	0.757169	0.726299	0.67788	#DIV/0!			Max	0.704708	0.636907	0.662376	0.619039	0.672761	0.752807	0.693147	0.649345	#DIV/0!			Max	0.716404	0.628609	0.675129	0.653482	0.726271	0.778943	0.754183	0.662376	#DIV/0!
														Max	0.704708	0.636907	0.662376	0.619039	0.672761	0.752807	0.693147	0.649345	#DIV/0!
														Max	0.716404	0.628609	0.675129	0.653482	0.726271	0.778943	0.754183	0.662376	#DIV/0!
														Max	0.67634	0.656243	0.565992	0.634307	0.690606	0.717129	0.755771	0.606136	#DIV/0!
														Max	0.690775	0.616774	0.585258	0.624585	0.754366	0.742871	0.689852	0.626702	#DIV/0!
														Max	0.723488	0.58103	0.619039	0.626702	0.736319	0.744239	0.795801	0.662376	#DIV/0!
[truncated: 47 more columns]

## Sheet: 3rd bio 37
														BHI	POI	INT	ANT	ARD1	ARD3	ARD6	F2365	MQ140033	BHI			BHI	POI	INT	ANT	ARD1	ARD3	ARD6	F2365	MQ140033	BHI			BHI	POI	INT	ANT	ARD1	ARD3	ARD6	F2365	MQ140033	BHI
	A1	A2	A3	A4	A5	A6	A7	A8	A9	A10	A11	A12	B1	B2	B3	B4	B5	B6	B7	B8	B9	B10	B11	B12	C1	C2	C3	C4	C5	C6	C7	C8	C9	C10	C11	C12	D1	D2	D3	D4	D5	D6	D7	D8	D9	D10	D11	D12	E1
0	0.078	0.079	0.081	0.08	0.08	0.08	0.079	0.081	0.082	0.08	0.08	0.076	0.079	0.121	0.141	0.142	0.14	0.142	0.144	0.142	0.141	0.14	0.123	0.078	0.082	0.121	0.14	0.143	0.14	0.143	0.143	0.142	0.141	0.14	0.122	0.08	0.081	0.12	0.139	0.141	0.139	0.142	0.143	0.142	0.14	0.138	0.122	0.08	0.083
0.25	0.076	0.079	0.08	0.08	0.08	0.079	0.078	0.081	0.081	0.08	0.079	0.076	0.079	0.121	0.142	0.143	0.141	0.143	0.144	0.143	0.141	0.141	0.122	0.077	0.082	0.121	0.141	0.143	0.142	0.144	0.144	0.143	0.141	0.141	0.122	0.08	0.081	0.12	0.14	0.141	0.141	0.141	0.143	0.143	0.141	0.139	0.121	0.08	0.082
0.5	0.077	0.079	0.08	0.08	0.08	0.079	0.078	0.081	0.081	0.08	0.079	0.076	0.079	0.121	0.145	0.143	0.143	0.143	0.145	0.144	0.141	0.142	0.122	0.078	0.082	0.121	0.144	0.144	0.144	0.144	0.145	0.144	0.142	0.142	0.121	0.08	0.081	0.12	0.143	0.142	0.142	0.143	0.144	0.144	0.141	0.14	0.121	0.081	0.082
0.75	0.077	0.079	0.08	0.08	0.08	0.079	0.078	0.081	0.081	0.08	0.08	0.076	0.079	0.121	0.148	0.147	0.146	0.147	0.148	0.147	0.144	0.145	0.122	0.078	0.082	0.121	0.145	0.147	0.146	0.148	0.148	0.148	0.144	0.146	0.121	0.08	0.081	0.12	0.144	0.146	0.146	0.146	0.147	0.147	0.144	0.144	0.121	0.08	0.082
1	0.077	0.078	0.08	0.08	0.08	0.079	0.078	0.081	0.081	0.08	0.08	0.076	0.079	0.121	0.152	0.152	0.15	0.152	0.153	0.152	0.148	0.149	0.122	0.078	0.082	0.121	0.149	0.152	0.15	0.153	0.152	0.153	0.148	0.15	0.121	0.08	0.081	0.12	0.15	0.151	0.15	0.151	0.152	0.153	0.148	0.149	0.121	0.08	0.082
1.25	0.078	0.079	0.08	0.08	0.08	0.079	0.077	0.081	0.081	0.08	0.08	0.077	0.079	0.121	0.159	0.16	0.157	0.159	0.159	0.159	0.152	0.154	0.122	0.078	0.082	0.121	0.157	0.159	0.156	0.16	0.159	0.16	0.153	0.155	0.121	0.08	0.081	0.12	0.156	0.158	0.158	0.158	0.158	0.159	0.153	0.154	0.121	0.081	0.082
1.5	0.077	0.078	0.08	0.08	0.08	0.079	0.078	0.081	0.081	0.08	0.08	0.077	0.079	0.121	0.168	0.169	0.166	0.167	0.167	0.168	0.159	0.161	0.122	0.077	0.082	0.121	0.167	0.17	0.166	0.168	0.167	0.169	0.161	0.162	0.121	0.08	0.081	0.12	0.16	0.168	0.165	0.167	0.166	0.169	0.16	0.161	0.121	0.08	0.082
1.75	0.078	0.079	0.08	0.08	0.08	0.079	0.079	0.081	0.081	0.08	0.08	0.077	0.08	0.121	0.168	0.176	0.172	0.176	0.176	0.173	0.169	0.171	0.122	0.078	0.082	0.121	0.169	0.172	0.169	0.173	0.175	0.172	0.171	0.172	0.121	0.081	0.081	0.12	0.165	0.169	0.17	0.168	0.171	0.169	0.17	0.172	0.121	0.081	0.083
2	0.078	0.079	0.08	0.08	0.08	0.079	0.078	0.081	0.081	0.08	0.08	0.077	0.079	0.121	0.177	0.183	0.18	0.18	0.179	0.179	0.176	0.178	0.122	0.078	0.082	0.121	0.177	0.182	0.176	0.179	0.179	0.179	0.175	0.178	0.121	0.081	0.081	0.12	0.174	0.178	0.178	0.175	0.176	0.179	0.172	0.178	0.121	0.081	0.082
2.25	0.079	0.079	0.08	0.08	0.08	0.079	0.078	0.081	0.081	0.08	0.08	0.077	0.079	0.121	0.189	0.196	0.193	0.191	0.188	0.19	0.182	0.184	0.122	0.078	0.082	0.121	0.187	0.196	0.188	0.191	0.189	0.19	0.181	0.185	0.121	0.08	0.081	0.12	0.187	0.191	0.192	0.188	0.187	0.191	0.18	0.186	0.121	0.081	0.082
2.5	0.079	0.078	0.08	0.08	0.08	0.079	0.077	0.08	0.081	0.08	0.08	0.077	0.08	0.121	0.208	0.21	0.209	0.205	0.2	0.205	0.192	0.198	0.122	0.078	0.082	0.121	0.205	0.212	0.207	0.204	0.201	0.205	0.193	0.199	0.121	0.08	0.081	0.12	0.207	0.207	0.211	0.202	0.199	0.205	0.192	0.202	0.121	0.08	0.082
2.75	0.079	0.079	0.08	0.08	0.08	0.079	0.078	0.08	0.081	0.08	0.08	0.077	0.08	0.121	0.224	0.229	0.227	0.22	0.216	0.223	0.207	0.218	0.122	0.078	0.082	0.121	0.227	0.232	0.226	0.219	0.217	0.225	0.209	0.221	0.121	0.08	0.081	0.12	0.228	0.228	0.232	0.218	0.214	0.224	0.208	0.223	0.121	0.08	0.083
3	0.079	0.079	0.08	0.079	0.08	0.078	0.078	0.08	0.081	0.08	0.08	0.077	0.079	0.121	0.25	0.249	0.25	0.24	0.234	0.244	0.227	0.244	0.122	0.078	0.082	0.121	0.254	0.255	0.252	0.239	0.235	0.248	0.229	0.248	0.121	0.081	0.081	0.12	0.253	0.252	0.259	0.242	0.236	0.249	0.228	0.25	0.121	0.081	0.082
3.25	0.079	0.079	0.079	0.079	0.079	0.079	0.078	0.08	0.081	0.08	0.08	0.078	0.08	0.121	0.282	0.274	0.28	0.263	0.256	0.271	0.251	0.275	0.122	0.078	0.082	0.121	0.285	0.282	0.284	0.261	0.256	0.275	0.254	0.28	0.122	0.08	0.081	0.12	0.289	0.279	0.293	0.267	0.258	0.277	0.255	0.284	0.121	0.081	0.082
3.5	0.079	0.079	0.079	0.079	0.08	0.079	0.078	0.08	0.081	0.08	0.08	0.078	0.08	0.121	0.32	0.302	0.314	0.288	0.282	0.302	0.283	0.315	0.122	0.078	0.082	0.121	0.322	0.312	0.324	0.288	0.283	0.306	0.284	0.321	0.121	0.081	0.081	0.12	0.33	0.313	0.333	0.297	0.284	0.31	0.287	0.323	0.121	0.081	0.083
3.75	0.079	0.079	0.079	0.079	0.079	0.079	0.078	0.08	0.08	0.079	0.08	0.078	0.08	0.121	0.366	0.334	0.355	0.316	0.312	0.34	0.318	0.363	0.122	0.078	0.082	0.121	0.376	0.345	0.368	0.319	0.312	0.346	0.322	0.37	0.121	0.081	0.081	0.12	0.385	0.351	0.379	0.333	0.315	0.35	0.327	0.372	0.121	0.081	0.083
4	0.079	0.079	0.079	0.079	0.079	0.079	0.077	0.08	0.08	0.079	0.08	0.078	0.08	0.121	0.419	0.366	0.404	0.35	0.347	0.384	0.363	0.42	0.122	0.078	0.082	0.121	0.442	0.382	0.42	0.356	0.345	0.387	0.365	0.427	0.121	0.08	0.081	0.12	0.448	0.396	0.434	0.375	0.353	0.394	0.374	0.429	0.121	0.081	0.083
4.25	0.079	0.079	0.079	0.079	0.079	0.079	0.077	0.08	0.08	0.079	0.08	0.076	0.08	0.121	0.472	0.406	0.461	0.385	0.385	0.434	0.413	0.482	0.122	0.079	0.082	0.121	0.49	0.419	0.475	0.388	0.382	0.433	0.416	0.491	0.121	0.08	0.081	0.12	0.504	0.438	0.489	0.416	0.394	0.441	0.431	0.492	0.121	0.08	0.083
4.5	0.079	0.079	0.079	0.079	0.079	0.079	0.078	0.08	0.08	0.079	0.08	0.078	0.08	0.121	0.527	0.452	0.52	0.432	0.425	0.485	0.463	0.547	0.122	0.079	0.082	0.121	0.523	0.466	0.547	0.431	0.416	0.486	0.466	0.556	0.121	0.08	0.081	0.12	0.569	0.485	0.555	0.46	0.434	0.494	0.49	0.558	0.121	0.081	0.083
4.75	0.079	0.079	0.079	0.079	0.079	0.079	0.078	0.079	0.08	0.079	0.081	0.078	0.08	0.121	0.583	0.498	0.522	0.472	0.461	0.538	0.523	0.563	0.122	0.079	0.082	0.121	0.586	0.51	0.569	0.48	0.454	0.541	0.53	0.567	0.121	0.081	0.081	0.12	0.598	0.531	0.578	0.511	0.47	0.534	0.565	0.57	0.12	0.081	0.082
5	0.079	0.079	0.079	0.079	0.079	0.078	0.078	0.079	0.08	0.079	0.08	0.078	0.08	0.121	0.614	0.528	0.565	0.522	0.505	0.548	0.557	0.583	0.122	0.079	0.082	0.121	0.609	0.538	0.59	0.523	0.497	0.548	0.57	0.595	0.121	0.08	0.081	0.12	0.62	0.555	0.604	0.55	0.512	0.549	0.593	0.585	0.121	0.081	0.083
5.25	0.079	0.079	0.079	0.079	0.079	0.079	0.077	0.079	0.08	0.079	0.081	0.078	0.079	0.121	0.645	0.548	0.578	0.534	0.546	0.573	0.584	0.603	0.122	0.079	0.082	0.121	0.634	0.565	0.611	0.537	0.538	0.579	0.59	0.61	0.121	0.08	0.081	0.12	0.644	0.581	0.624	0.562	0.545	0.572	0.616	0.608	0.121	0.081	0.083
5.5	0.079	0.079	0.079	0.079	0.079	0.078	0.077	0.079	0.08	0.079	0.08	0.078	0.08	0.121	0.661	0.57	0.597	0.553	0.561	0.591	0.608	0.615	0.122	0.079	0.082	0.121	0.65	0.584	0.628	0.561	0.562	0.591	0.612	0.618	0.121	0.081	0.081	0.119	0.658	0.599	0.637	0.586	0.559	0.59	0.633	0.606	0.12	0.081	0.083
5.75	0.08	0.079	0.079	0.079	0.079	0.078	0.077	0.08	0.08	0.079	0.081	0.079	0.08	0.121	0.68	0.589	0.604	0.574	0.584	0.601	0.615	0.637	0.122	0.079	0.082	0.121	0.674	0.598	0.652	0.576	0.583	0.619	0.631	0.634	0.121	0.081	0.081	0.12	0.681	0.617	0.651	0.6	0.581	0.605	0.647	0.624	0.121	0.081	0.083
6	0.08	0.079	0.078	0.079	0.079	0.078	0.077	0.079	0.08	0.078	0.081	0.078	0.08	0.121	0.694	0.605	0.616	0.586	0.601	0.612	0.626	0.644	0.122	0.079	0.082	0.121	0.694	0.609	0.677	0.597	0.601	0.629	0.645	0.636	0.121	0.08	0.081	0.119	0.7	0.629	0.663	0.617	0.594	0.626	0.662	0.64	0.12	0.081	0.083
6.25	0.08	0.079	0.079	0.079	0.079	0.078	0.077	0.08	0.08	0.079	0.081	0.079	0.08	0.121	0.708	0.618	0.627	0.6	0.616	0.621	0.633	0.662	0.122	0.078	0.082	0.121	0.708	0.621	0.69	0.608	0.616	0.637	0.661	0.642	0.121	0.081	0.081	0.12	0.713	0.643	0.676	0.63	0.61	0.648	0.686	0.639	0.121	0.081	0.083
6.5	0.08	0.079	0.079	0.079	0.079	0.078	0.077	0.08	0.08	0.079	0.081	0.079	0.08	0.121	0.724	0.628	0.638	0.614	0.628	0.634	0.647	0.666	0.122	0.078	0.082	0.121	0.723	0.635	0.696	0.62	0.633	0.653	0.674	0.655	0.121	0.081	0.081	0.119	0.728	0.662	0.687	0.641	0.624	0.67	0.703	0.656	0.12	0.081	0.083
6.75	0.08	0.08	0.079	0.079	0.079	0.079	0.077	0.08	0.08	0.079	0.081	0.079	0.08	0.121	0.733	0.639	0.652	0.627	0.641	0.652	0.666	0.675	0.122	0.08	0.083	0.121	0.739	0.644	0.707	0.634	0.646	0.668	0.687	0.662	0.121	0.081	0.082	0.12	0.742	0.68	0.698	0.655	0.637	0.693	0.715	0.666	0.12	0.082	0.083
7	0.079	0.079	0.079	0.079	0.079	0.079	0.077	0.079	0.08	0.079	0.081	0.079	0.08	0.121	0.745	0.653	0.662	0.643	0.654	0.668	0.685	0.701	0.122	0.079	0.082	0.121	0.75	0.654	0.72	0.646	0.658	0.688	0.699	0.665	0.121	0.081	0.081	0.12	0.752	0.701	0.71	0.667	0.655	0.712	0.725	0.679	0.12	0.082	0.083
7.25	0.08	0.079	0.079	0.079	0.079	0.079	0.077	0.079	0.08	0.079	0.081	0.079	0.08	0.121	0.756	0.669	0.674	0.661	0.667	0.685	0.71	0.685	0.122	0.079	0.082	0.121	0.764	0.665	0.734	0.661	0.667	0.703	0.713	0.686	0.121	0.081	0.081	0.12	0.764	0.721	0.723	0.679	0.668	0.735	0.734	0.694	0.12	0.081	0.083
7.5	0.08	0.08	0.079	0.079	0.079	0.079	0.077	0.08	0.08	0.079	0.081	0.079	0.08	0.121	0.768	0.689	0.687	0.679	0.677	0.704	0.733	0.702	0.122	0.079	0.082	0.121	0.775	0.682	0.75	0.683	0.679	0.719	0.727	0.714	0.121	0.081	0.081	0.12	0.775	0.736	0.736	0.694	0.689	0.743	0.744	0.706	0.12	0.081	0.083
7.75	0.079	0.079	0.079	0.079	0.079	0.079	0.077	0.079	0.08	0.079	0.081	0.078	0.08	0.121	0.786	0.708	0.694	0.697	0.691	0.721	0.75	0.721	0.122	0.079	0.082	0.121	0.785	0.696	0.764	0.699	0.697	0.736	0.739	0.71	0.121	0.081	0.081	0.12	0.784	0.747	0.748	0.703	0.704	0.758	0.754	0.715	0.12	0.081	0.083
8	0.079	0.079	0.079	0.079	0.079	0.079	0.077	0.079	0.08	0.079	0.08	0.08	0.08	0.121	0.799	0.731	0.706	0.71	0.707	0.738	0.766	0.744	0.122	0.079	0.082	0.121	0.794	0.726	0.776	0.712	0.71	0.743	0.75	0.723	0.121	0.08	0.081	0.119	0.791	0.755	0.76	0.715	0.714	0.764	0.763	0.719	0.12	0.081	0.083
8.25	0.079	0.079	0.079	0.079	0.079	0.079	0.077	0.08	0.08	0.079	0.081	0.08	0.08	0.121	0.804	0.748	0.723	0.726	0.721	0.753	0.78	0.763	0.122	0.079	0.082	0.121	0.802	0.743	0.788	0.728	0.722	0.754	0.762	0.727	0.121	0.081	0.081	0.119	0.795	0.759	0.771	0.727	0.726	0.771	0.771	0.743	0.12	0.081	0.083
8.5	0.08	0.08	0.079	0.079	0.079	0.079	0.078	0.08	0.08	0.079	0.081	0.079	0.08	0.121	0.805	0.768	0.734	0.74	0.734	0.771	0.788	0.776	0.122	0.079	0.082	0.121	0.805	0.758	0.8	0.74	0.733	0.767	0.771	0.747	0.121	0.081	0.081	0.119	0.798	0.763	0.782	0.741	0.746	0.786	0.78	0.755	0.12	0.081	0.083
8.75	0.08	0.08	0.079	0.079	0.079	0.079	0.078	0.079	0.08	0.079	0.081	0.079	0.08	0.121	0.809	0.787	0.748	0.754	0.745	0.794	0.8	0.799	0.122	0.079	0.082	0.121	0.807	0.752	0.814	0.755	0.745	0.786	0.78	0.752	0.121	0.081	0.081	0.119	0.8	0.768	0.796	0.75	0.754	0.799	0.789	0.76	0.12	0.081	0.083
9	0.08	0.08	0.079	0.079	0.079	0.079	0.078	0.079	0.08	0.079	0.081	0.079	0.08	0.121	0.813	0.793	0.763	0.766	0.76	0.818	0.813	0.833	0.122	0.079	0.082	0.121	0.808	0.762	0.811	0.762	0.756	0.79	0.791	0.766	0.121	0.081	0.081	0.119	0.8	0.775	0.801	0.767	0.768	0.818	0.797	0.765	0.12	0.081	0.083
9.25	0.08	0.081	0.079	0.079	0.079	0.079	0.078	0.08	0.08	0.079	0.081	0.079	0.08	0.121	0.816	0.805	0.778	0.78	0.774	0.823	0.827	0.854	0.122	0.079	0.082	0.121	0.811	0.774	0.816	0.775	0.762	0.803	0.798	0.77	0.121	0.081	0.081	0.119	0.801	0.783	0.805	0.779	0.779	0.829	0.804	0.76	0.12	0.081	0.083
9.5	0.08	0.08	0.079	0.079	0.079	0.079	0.077	0.08	0.08	0.079	0.081	0.08	0.08	0.121	0.817	0.817	0.803	0.793	0.79	0.826	0.831	0.835	0.122	0.079	0.082	0.121	0.812	0.787	0.819	0.777	0.771	0.818	0.807	0.776	0.121	0.081	0.081	0.119	0.803	0.791	0.809	0.798	0.79	0.834	0.813	0.784	0.12	0.082	0.083
9.75	0.08	0.08	0.079	0.079	0.079	0.079	0.078	0.08	0.08	0.079	0.081	0.08	0.08	0.121	0.818	0.826	0.822	0.811	0.804	0.824	0.836	0.856	0.122	0.079	0.082	0.121	0.812	0.796	0.821	0.786	0.778	0.816	0.815	0.785	0.121	0.081	0.081	0.119	0.804	0.803	0.811	0.812	0.798	0.834	0.82	0.792	0.12	0.081	0.083
10	0.08	0.08	0.079	0.079	0.08	0.079	0.078	0.08	0.081	0.079	0.082	0.08	0.08	0.121	0.822	0.839	0.823	0.819	0.814	0.815	0.832	0.874	0.121	0.079	0.082	0.12	0.814	0.807	0.826	0.798	0.785	0.821	0.821	0.791	0.121	0.081	0.081	0.119	0.805	0.819	0.817	0.815	0.801	0.833	0.825	0.791	0.12	0.081	0.083
10.25	0.08	0.08	0.079	0.079	0.079	0.079	0.078	0.08	0.08	0.079	0.081	0.08	0.08	0.121	0.82	0.849	0.831	0.814	0.822	0.82	0.839	0.878	0.122	0.079	0.082	0.121	0.815	0.813	0.829	0.813	0.794	0.825	0.828	0.808	0.121	0.081	0.081	0.119	0.805	0.835	0.821	0.83	0.807	0.834	0.83	0.799	0.12	0.081	0.083
10.5	0.08	0.08	0.079	0.079	0.079	0.079	0.078	0.08	0.08	0.079	0.081	0.08	0.08	0.121	0.82	0.852	0.832	0.805	0.827	0.815	0.859	0.885	0.122	0.079	0.082	0.121	0.815	0.823	0.832	0.822	0.799	0.827	0.836	0.815	0.121	0.081	0.081	0.119	0.805	0.844	0.821	0.838	0.815	0.834	0.836	0.817	0.12	0.081	0.083
10.75	0.081	0.081	0.079	0.08	0.08	0.079	0.078	0.08	0.081	0.079	0.082	0.08	0.08	0.121	0.821	0.847	0.838	0.799	0.823	0.812	0.871	0.889	0.121	0.08	0.082	0.121	0.817	0.843	0.831	0.824	0.803	0.832	0.844	0.83	0.121	0.081	0.081	0.119	0.806	0.851	0.82	0.846	0.825	0.834	0.842	0.817	0.12	0.081	0.083
11	0.08	0.081	0.079	0.079	0.079	0.079	0.078	0.08	0.081	0.08	0.081	0.081	0.08	0.121	0.823	0.84	0.842	0.797	0.822	0.821	0.867	0.892	0.122	0.08	0.082	0.121	0.817	0.853	0.833	0.825	0.81	0.831	0.842	0.836	0.121	0.081	0.082	0.119	0.806	0.855	0.821	0.845	0.833	0.835	0.849	0.818	0.12	0.081	0.083
11.25	0.081	0.081	0.079	0.08	0.08	0.079	0.078	0.08	0.081	0.079	0.081	0.08	0.08	0.121	0.824	0.839	0.845	0.797	0.827	0.817	0.876	0.891	0.121	0.079	0.082	0.121	0.818	0.856	0.834	0.826	0.825	0.834	0.854	0.859	0.121	0.081	0.081	0.119	0.806	0.858	0.823	0.842	0.84	0.836	0.854	0.829	0.12	0.082	0.083
11.5	0.081	0.081	0.079	0.08	0.08	0.079	0.078	0.08	0.08	0.079	0.081	0.08	0.08	0.121	0.822	0.842	0.847	0.799	0.827	0.814	0.877	0.888	0.121	0.079	0.082	0.12	0.817	0.856	0.835	0.828	0.826	0.833	0.857	0.867	0.12	0.081	0.081	0.119	0.807	0.859	0.824	0.842	0.843	0.837	0.865	0.844	0.12	0.082	0.083
11.75	0.081	0.081	0.079	0.08	0.08	0.079	0.079	0.08	0.081	0.079	0.081	0.08	0.08	0.121	0.822	0.84	0.851	0.799	0.832	0.814	0.885	0.884	0.122	0.079	0.082	0.12	0.817	0.858	0.837	0.832	0.829	0.838	0.856	0.872	0.121	0.081	0.081	0.119	0.805	0.855	0.827	0.841	0.839	0.838	0.866	0.852	0.12	0.081	0.083
12	0.081	0.081	0.079	0.08	0.08	0.08	0.078	0.08	0.081	0.08	0.081	0.08	0.081	0.121	0.821	0.836	0.856	0.804	0.828	0.819	0.896	0.885	0.121	0.079	0.082	0.12	0.817	0.859	0.837	0.831	0.828	0.838	0.864	0.882	0.121	0.081	0.082	0.119	0.805	0.856	0.828	0.842	0.839	0.839	0.866	0.864	0.12	0.081	0.083
12.25	0.08	0.081	0.08	0.08	0.08	0.079	0.079	0.08	0.081	0.079	0.081	0.08	0.081	0.121	0.821	0.823	0.857	0.804	0.823	0.821	0.901	0.885	0.121	0.079	0.082	0.121	0.817	0.861	0.84	0.834	0.83	0.838	0.861	0.888	0.121	0.082	0.082	0.119	0.805	0.857	0.829	0.843	0.84	0.843	0.87	0.875	0.12	0.082	0.083
12.5	0.081	0.081	0.08	0.08	0.08	0.08	0.079	0.08	0.081	0.079	0.082	0.08	0.081	0.121	0.822	0.831	0.851	0.808	0.824	0.818	0.905	0.887	0.122	0.079	0.082	0.12	0.816	0.857	0.84	0.837	0.83	0.838	0.869	0.891	0.121	0.081	0.082	0.119	0.804	0.857	0.829	0.844	0.843	0.844	0.869	0.882	0.12	0.081	0.083
12.75	0.08	0.082	0.08	0.08	0.08	0.08	0.079	0.08	0.081	0.079	0.082	0.08	0.081	0.121	0.822	0.838	0.852	0.808	0.826	0.823	0.906	0.892	0.121	0.08	0.082	0.12	0.814	0.861	0.844	0.835	0.84	0.836	0.868	0.896	0.121	0.081	0.081	0.119	0.803	0.86	0.829	0.844	0.842	0.843	0.87	0.885	0.12	0.081	0.083
13	0.08	0.081	0.079	0.08	0.08	0.079	0.079	0.08	0.081	0.079	0.081	0.08	0.081	0.121	0.821	0.842	0.847	0.813	0.821	0.819	0.908	0.902	0.121	0.08	0.082	0.12	0.814	0.862	0.85	0.839	0.839	0.838	0.874	0.899	0.121	0.081	0.081	0.119	0.803	0.861	0.828	0.845	0.847	0.846	0.872	0.893	0.12	0.082	0.083
13.25	0.08	0.082	0.079	0.08	0.08	0.079	0.079	0.08	0.081	0.079	0.082	0.081	0.081	0.12	0.82	0.84	0.848	0.817	0.817	0.815	0.91	0.905	0.121	0.08	0.082	0.12	0.814	0.861	0.85	0.835	0.84	0.838	0.88	0.897	0.121	0.081	0.082	0.119	0.802	0.864	0.829	0.844	0.845	0.847	0.871	0.893	0.12	0.081	0.083
13.5	0.08	0.082	0.08	0.08	0.08	0.079	0.079	0.08	0.081	0.08	0.082	0.08	0.081	0.12	0.82	0.828	0.849	0.824	0.824	0.826	0.917	0.906	0.121	0.08	0.082	0.12	0.812	0.858	0.848	0.838	0.841	0.837	0.875	0.89	0.12	0.081	0.081	0.119	0.801	0.863	0.829	0.842	0.845	0.848	0.87	0.888	0.12	0.082	0.083
13.75	0.08	0.082	0.08	0.08	0.08	0.08	0.079	0.08	0.081	0.079	0.081	0.081	0.081	0.12	0.82	0.836	0.848	0.821	0.827	0.818	0.917	0.896	0.121	0.079	0.082	0.12	0.811	0.859	0.848	0.835	0.841	0.836	0.879	0.88	0.121	0.081	0.082	0.119	0.799	0.862	0.829	0.843	0.846	0.848	0.869	0.88	0.12	0.081	0.083
14	0.081	0.081	0.08	0.08	0.08	0.08	0.079	0.08	0.081	0.08	0.081	0.081	0.081	0.12	0.818	0.835	0.842	0.811	0.828	0.82	0.921	0.894	0.121	0.08	0.082	0.12	0.809	0.86	0.847	0.831	0.841	0.838	0.877	0.88	0.121	0.081	0.082	0.119	0.799	0.859	0.829	0.845	0.844	0.849	0.871	0.872	0.12	0.082	0.083
14.25	0.081	0.082	0.08	0.08	0.08	0.08	0.079	0.08	0.081	0.08	0.082	0.081	0.081	0.12	0.817	0.833	0.829	0.817	0.83	0.817	0.918	0.889	0.121	0.08	0.082	0.12	0.808	0.86	0.847	0.834	0.841	0.839	0.875	0.876	0.121	0.081	0.081	0.119	0.795	0.857	0.83	0.847	0.844	0.847	0.869	0.871	0.12	0.082	0.083
14.5	0.081	0.081	0.08	0.08	0.08	0.08	0.079	0.081	0.081	0.08	0.082	0.081	0.081	0.12	0.818	0.831	0.825	0.821	0.826	0.822	0.913	0.886	0.121	0.079	0.082	0.12	0.807	0.856	0.845	0.832	0.843	0.834	0.873	0.879	0.12	0.081	0.082	0.119	0.795	0.855	0.829	0.842	0.842	0.846	0.87	0.873	0.12	0.082	0.083
14.75	0.081	0.082	0.08	0.08	0.08	0.08	0.079	0.08	0.081	0.08	0.082	0.081	0.081	0.12	0.817	0.82	0.826	0.825	0.827	0.83	0.911	0.883	0.121	0.079	0.082	0.12	0.805	0.844	0.845	0.832	0.842	0.833	0.872	0.882	0.12	0.081	0.081	0.119	0.794	0.853	0.829	0.843	0.841	0.844	0.867	0.874	0.12	0.082	0.083
15	0.081	0.082	0.08	0.08	0.08	0.08	0.079	0.08	0.081	0.08	0.082	0.081	0.081	0.12	0.816	0.818	0.823	0.826	0.825	0.827	0.911	0.881	0.121	0.079	0.083	0.12	0.805	0.836	0.846	0.832	0.84	0.831	0.872	0.877	0.121	0.082	0.082	0.119	0.792	0.851	0.827	0.842	0.836	0.842	0.867	0.874	0.12	0.082	0.083
15.25	0.08	0.082	0.08	0.08	0.08	0.08	0.079	0.081	0.081	0.08	0.082	0.081	0.081	0.12	0.816	0.814	0.818	0.822	0.826	0.826	0.908	0.878	0.121	0.08	0.082	0.12	0.803	0.837	0.844	0.828	0.837	0.831	0.872	0.874	0.12	0.081	0.082	0.119	0.791	0.845	0.828	0.839	0.838	0.84	0.867	0.872	0.12	0.082	0.083
15.5	0.081	0.082	0.08	0.08	0.08	0.08	0.08	0.081	0.081	0.08	0.082	0.081	0.081	0.12	0.815	0.808	0.82	0.82	0.832	0.825	0.908	0.878	0.121	0.08	0.082	0.12	0.801	0.844	0.844	0.828	0.838	0.831	0.873	0.871	0.12	0.081	0.081	0.119	0.789	0.846	0.826	0.837	0.837	0.837	0.867	0.87	0.12	0.082	0.083
15.75	0.08	0.082	0.08	0.08	0.08	0.08	0.08	0.081	0.081	0.08	0.084	0.082	0.081	0.12	0.814	0.814	0.822	0.814	0.829	0.826	0.908	0.878	0.121	0.081	0.082	0.12	0.801	0.848	0.842	0.828	0.839	0.828	0.878	0.869	0.12	0.083	0.082	0.119	0.787	0.846	0.825	0.836	0.835	0.836	0.867	0.863	0.12	0.083	0.083
16	0.08	0.082	0.08	0.08	0.08	0.08	0.079	0.08	0.081	0.08	0.082	0.081	0.081	0.12	0.813	0.82	0.82	0.813	0.829	0.822	0.906	0.877	0.121	0.08	0.082	0.12	0.8	0.85	0.842	0.828	0.839	0.826	0.873	0.868	0.12	0.082	0.082	0.119	0.785	0.844	0.823	0.833	0.831	0.834	0.865	0.862	0.12	0.082	0.083
16.25	0.081	0.082	0.08	0.081	0.08	0.08	0.08	0.081	0.081	0.08	0.082	0.081	0.081	0.12	0.815	0.819	0.819	0.809	0.828	0.821	0.901	0.873	0.121	0.081	0.082	0.12	0.798	0.851	0.839	0.825	0.838	0.824	0.88	0.87	0.12	0.082	0.082	0.119	0.784	0.845	0.82	0.835	0.831	0.833	0.863	0.858	0.12	0.082	0.083
16.5	0.08	0.082	0.08	0.081	0.08	0.08	0.079	0.081	0.081	0.08	0.083	0.081	0.081	0.12	0.813	0.824	0.82	0.818	0.821	0.823	0.898	0.87	0.121	0.08	0.083	0.12	0.797	0.85	0.838	0.822	0.839	0.823	0.88	0.868	0.12	0.082	0.082	0.119	0.782	0.845	0.819	0.833	0.83	0.831	0.862	0.856	0.12	0.082	0.083
16.75	0.08	0.082	0.08	0.08	0.08	0.08	0.079	0.081	0.081	0.08	0.082	0.081	0.081	0.12	0.813	0.828	0.822	0.82	0.818	0.824	0.896	0.864	0.121	0.08	0.083	0.12	0.795	0.842	0.835	0.822	0.839	0.819	0.879	0.863	0.12	0.082	0.082	0.119	0.781	0.844	0.816	0.831	0.829	0.83	0.862	0.856	0.119	0.082	0.083
17	0.08	0.082	0.081	0.08	0.08	0.08	0.079	0.081	0.081	0.08	0.082	0.081	0.081	0.12	0.811	0.823	0.826	0.823	0.812	0.821	0.895	0.861	0.121	0.08	0.083	0.12	0.793	0.843	0.836	0.821	0.838	0.824	0.876	0.859	0.12	0.082	0.082	0.119	0.779	0.841	0.815	0.828	0.824	0.827	0.861	0.853	0.119	0.082	0.083
17.25	0.08	0.082	0.08	0.08	0.08	0.08	0.079	0.081	0.081	0.08	0.082	0.08	0.081	0.12	0.809	0.823	0.831	0.825	0.81	0.82	0.892	0.861	0.121	0.08	0.082	0.12	0.791	0.844	0.832	0.818	0.834	0.819	0.875	0.857	0.12	0.081	0.082	0.119	0.777	0.84	0.813	0.827	0.823	0.825	0.859	0.848	0.119	0.082	0.083
17.5	0.08	0.082	0.08	0.081	0.08	0.08	0.079	0.081	0.082	0.08	0.083	0.081	0.081	0.12	0.806	0.821	0.84	0.818	0.807	0.82	0.89	0.86	0.121	0.081	0.082	0.12	0.79	0.845	0.831	0.818	0.834	0.819	0.873	0.855	0.12	0.082	0.081	0.118	0.774	0.839	0.811	0.825	0.822	0.824	0.857	0.846	0.119	0.082	0.083
17.75	0.08	0.082	0.08	0.08	0.08	0.08	0.079	0.081	0.081	0.08	0.082	0.08	0.081	0.12	0.805	0.821	0.843	0.81	0.809	0.824	0.89	0.858	0.121	0.08	0.083	0.12	0.789	0.842	0.829	0.817	0.83	0.815	0.869	0.854	0.12	0.082	0.082	0.119	0.774	0.837	0.809	0.824	0.821	0.822	0.856	0.843	0.119	0.082	0.083
18	0.081	0.082	0.081	0.081	0.08	0.08	0.079	0.081	0.082	0.08	0.082	0.08	0.082	0.12	0.805	0.816	0.842	0.815	0.805	0.827	0.892	0.856	0.121	0.08	0.083	0.12	0.787	0.842	0.828	0.816	0.827	0.816	0.868	0.855	0.12	0.082	0.082	0.119	0.772	0.836	0.807	0.822	0.82	0.82	0.854	0.842	0.119	0.082	0.083
18.25	0.081	0.082	0.08	0.08	0.08	0.08	0.08	0.081	0.082	0.08	0.082	0.081	0.081	0.12	0.804	0.815	0.841	0.815	0.804	0.828	0.889	0.854	0.121	0.08	0.083	0.12	0.786	0.841	0.826	0.812	0.823	0.813	0.865	0.851	0.12	0.081	0.082	0.119	0.77	0.834	0.806	0.821	0.819	0.817	0.854	0.836	0.119	0.082	0.083
18.5	0.08	0.082	0.081	0.081	0.08	0.08	0.08	0.081	0.081	0.081	0.082	0.08	0.081	0.12	0.804	0.814	0.84	0.813	0.794	0.826	0.886	0.851	0.121	0.08	0.083	0.12	0.785	0.838	0.824	0.813	0.824	0.811	0.862	0.851	0.12	0.081	0.082	0.119	0.769	0.832	0.803	0.819	0.817	0.814	0.852	0.836	0.119	0.082	0.083
18.75	0.08	0.082	0.08	0.08	0.08	0.08	0.08	0.081	0.082	0.08	0.082	0.08	0.081	0.12	0.8	0.819	0.837	0.813	0.799	0.825	0.888	0.848	0.121	0.08	0.082	0.12	0.782	0.834	0.822	0.814	0.821	0.81	0.86	0.849	0.12	0.081	0.082	0.118	0.767	0.832	0.801	0.818	0.815	0.812	0.849	0.834	0.119	0.082	0.083
19	0.081	0.082	0.081	0.08	0.08	0.08	0.079	0.081	0.082	0.081	0.082	0.08	0.081	0.12	0.8	0.823	0.835	0.807	0.806	0.821	0.886	0.846	0.121	0.08	0.083	0.12	0.782	0.833	0.82	0.813	0.819	0.807	0.858	0.847	0.12	0.082	0.082	0.119	0.765	0.83	0.801	0.816	0.814	0.809	0.846	0.834	0.119	0.082	0.083
19.25	0.08	0.082	0.08	0.08	0.08	0.08	0.08	0.081	0.082	0.08	0.082	0.08	0.081	0.12	0.798	0.819	0.832	0.807	0.808	0.818	0.88	0.843	0.121	0.08	0.082	0.12	0.78	0.829	0.818	0.812	0.816	0.805	0.856	0.844	0.12	0.082	0.082	0.118	0.763	0.829	0.797	0.815	0.811	0.807	0.844	0.832	0.119	0.082	0.083
19.5	0.081	0.082	0.081	0.081	0.081	0.08	0.08	0.081	0.082	0.08	0.082	0.081	0.082	0.12	0.796	0.813	0.828	0.807	0.809	0.811	0.879	0.841	0.121	0.081	0.083	0.12	0.779	0.827	0.816	0.811	0.817	0.802	0.854	0.841	0.12	0.082	0.082	0.118	0.762	0.827	0.796	0.812	0.813	0.804	0.842	0.829	0.119	0.082	0.083
19.75	0.081	0.082	0.08	0.081	0.08	0.08	0.08	0.081	0.081	0.081	0.082	0.081	0.082	0.12	0.794	0.812	0.83	0.807	0.809	0.809	0.872	0.84	0.121	0.08	0.082	0.12	0.776	0.824	0.814	0.81	0.814	0.801	0.851	0.84	0.12	0.081	0.082	0.119	0.759	0.826	0.793	0.809	0.809	0.802	0.839	0.826	0.119	0.082	0.083
20	0.081	0.082	0.08	0.081	0.08	0.08	0.08	0.081	0.082	0.081	0.082	0.081	0.082	0.12	0.792	0.815	0.83	0.8	0.81	0.811	0.873	0.838	0.121	0.08	0.083	0.12	0.775	0.82	0.811	0.809	0.812	0.799	0.851	0.838	0.12	0.082	0.082	0.118	0.758	0.824	0.792	0.808	0.808	0.801	0.839	0.822	0.119	0.082	0.083
20.25	0.081	0.083	0.081	0.081	0.08	0.08	0.08	0.081	0.082	0.081	0.083	0.081	0.082	0.12	0.792	0.81	0.829	0.8	0.81	0.809	0.874	0.837	0.121	0.081	0.083	0.12	0.773	0.82	0.81	0.808	0.812	0.796	0.85	0.835	0.12	0.082	0.082	0.119	0.757	0.822	0.79	0.806	0.806	0.797	0.836	0.818	0.119	0.082	0.084
20.5	0.081	0.083	0.081	0.081	0.08	0.08	0.08	0.081	0.082	0.081	0.082	0.081	0.082	0.12	0.79	0.815	0.827	0.794	0.808	0.808	0.87	0.834	0.121	0.08	0.082	0.12	0.773	0.821	0.809	0.807	0.808	0.794	0.849	0.833	0.12	0.082	0.082	0.118	0.755	0.82	0.788	0.803	0.803	0.796	0.836	0.815	0.119	0.083	0.083
20.75	0.081	0.082	0.081	0.081	0.08	0.08	0.08	0.081	0.081	0.081	0.082	0.081	0.081	0.12	0.789	0.818	0.826	0.796	0.807	0.807	0.867	0.834	0.121	0.08	0.082	0.12	0.771	0.823	0.807	0.806	0.805	0.793	0.847	0.831	0.12	0.081	0.082	0.118	0.753	0.818	0.786	0.802	0.802	0.793	0.832	0.814	0.119	0.082	0.083
21	0.081	0.082	0.081	0.081	0.08	0.08	0.08	0.081	0.082	0.081	0.082	0.081	0.082	0.12	0.788	0.823	0.822	0.792	0.809	0.806	0.866	0.832	0.121	0.08	0.083	0.12	0.77	0.823	0.805	0.805	0.803	0.79	0.848	0.83	0.12	0.082	0.082	0.118	0.752	0.817	0.784	0.801	0.799	0.79	0.832	0.809	0.119	0.082	0.084
21.25	0.082	0.082	0.081	0.081	0.08	0.08	0.08	0.081	0.081	0.081	0.083	0.082	0.082	0.12	0.786	0.824	0.819	0.799	0.811	0.806	0.864	0.83	0.121	0.081	0.083	0.12	0.768	0.82	0.804	0.802	0.804	0.788	0.845	0.829	0.12	0.082	0.082	0.118	0.75	0.815	0.782	0.797	0.798	0.788	0.829	0.809	0.119	0.083	0.083
21.5	0.082	0.083	0.081	0.081	0.081	0.08	0.08	0.081	0.082	0.081	0.082	0.081	0.082	0.12	0.784	0.828	0.82	0.797	0.809	0.806	0.863	0.827	0.121	0.081	0.083	0.12	0.765	0.818	0.802	0.8	0.801	0.786	0.844	0.826	0.12	0.082	0.082	0.118	0.747	0.813	0.781	0.796	0.795	0.786	0.828	0.805	0.119	0.082	0.083
21.75	0.082	0.082	0.081	0.081	0.08	0.08	0.079	0.081	0.082	0.081	0.082	0.081	0.082	0.12	0.781	0.827	0.818	0.801	0.81	0.808	0.861	0.827	0.121	0.08	0.083	0.12	0.765	0.815	0.798	0.798	0.8	0.784	0.842	0.824	0.12	0.082	0.082	0.118	0.745	0.811	0.778	0.793	0.794	0.785	0.827	0.805	0.119	0.082	0.083
22	0.081	0.082	0.081	0.081	0.08	0.08	0.079	0.081	0.082	0.08	0.082	0.082	0.082	0.12	0.78	0.828	0.818	0.8	0.811	0.807	0.859	0.825	0.121	0.081	0.083	0.12	0.761	0.813	0.798	0.795	0.798	0.783	0.84	0.823	0.12	0.082	0.082	0.118	0.744	0.808	0.776	0.791	0.792	0.782	0.824	0.802	0.119	0.082	0.083
22.25	0.082	0.083	0.081	0.081	0.08	0.08	0.08	0.081	0.082	0.081	0.082	0.081	0.082	0.12	0.778	0.825	0.819	0.803	0.809	0.803	0.86	0.822	0.121	0.08	0.083	0.12	0.76	0.811	0.796	0.793	0.796	0.781	0.839	0.82	0.12	0.082	0.082	0.118	0.742	0.806	0.774	0.789	0.788	0.78	0.822	0.8	0.119	0.082	0.084
22.5	0.082	0.083	0.081	0.081	0.08	0.08	0.08	0.081	0.082	0.081	0.083	0.081	0.082	0.12	0.777	0.825	0.816	0.806	0.809	0.805	0.857	0.822	0.12	0.081	0.083	0.12	0.759	0.81	0.793	0.792	0.795	0.779	0.835	0.82	0.12	0.082	0.082	0.118	0.74	0.804	0.772	0.788	0.787	0.779	0.821	0.799	0.119	0.083	0.084
22.75	0.082	0.082	0.081	0.081	0.08	0.08	0.08	0.081	0.082	0.081	0.082	0.082	0.082	0.12	0.774	0.828	0.816	0.804	0.808	0.802	0.856	0.82	0.12	0.081	0.083	0.12	0.758	0.809	0.793	0.79	0.794	0.776	0.836	0.818	0.12	0.082	0.082	0.118	0.739	0.802	0.772	0.786	0.785	0.777	0.82	0.796	0.119	0.083	0.084
23	0.082	0.083	0.081	0.081	0.08	0.08	0.079	0.081	0.082	0.081	0.083	0.082	0.082	0.12	0.773	0.828	0.816	0.808	0.806	0.801	0.855	0.818	0.12	0.081	0.083	0.12	0.755	0.806	0.79	0.787	0.792	0.775	0.834	0.816	0.12	0.082	0.082	0.118	0.737	0.799	0.768	0.783	0.782	0.774	0.817	0.793	0.119	0.082	0.084
23.25	0.082	0.083	0.081	0.081	0.081	0.08	0.08	0.081	0.082	0.081	0.083	0.081	0.082	0.12	0.771	0.829	0.816	0.807	0.805	0.8	0.853	0.817	0.121	0.081	0.083	0.12	0.754	0.806	0.789	0.785	0.791	0.773	0.832	0.814	0.12	0.082	0.082	0.118	0.735	0.797	0.767	0.781	0.781	0.772	0.816	0.792	0.119	0.082	0.084
23.5	0.082	0.083	0.081	0.081	0.08	0.081	0.081	0.081	0.082	0.081	0.083	0.082	0.082	0.12	0.769	0.826	0.813	0.804	0.805	0.8	0.852	0.815	0.121	0.081	0.083	0.12	0.752	0.804	0.788	0.784	0.788	0.77	0.83	0.813	0.12	0.082	0.082	0.118	0.733	0.795	0.765	0.781	0.778	0.77	0.815	0.791	0.119	0.083	0.084
23.75	0.082	0.083	0.081	0.081	0.08	0.081	0.08	0.081	0.082	0.081	0.083	0.082	0.082	0.12	0.768	0.828	0.812	0.806	0.805	0.798	0.851	0.813	0.12	0.082	0.083	0.12	0.751	0.803	0.785	0.782	0.787	0.77	0.827	0.812	0.12	0.083	0.082	0.118	0.732	0.793	0.763	0.778	0.776	0.769	0.814	0.789	0.119	0.083	0.084
24	0.082	0.082	0.081	0.081	0.081	0.081	0.08	0.081	0.082	0.081	0.083	0.081	0.082	0.12	0.766	0.829	0.809	0.798	0.804	0.797	0.849	0.811	0.121	0.081	0.083	0.12	0.749	0.801	0.783	0.78	0.787	0.767	0.825	0.809	0.12	0.082	0.082	0.118	0.731	0.789	0.761	0.775	0.774	0.768	0.811	0.786	0.119	0.083	0.084
			POI	INT	ANT	ARD1	ARD3	ARD6	F2365	MQ140033	BHI				POI	INT	ANT	ARD1	ARD3	ARD6	F2365	MQ140033	BHI				POI	INT	ANT	ARD1	ARD3	ARD6	F2365	MQ140033	BHI				POI	INT	ANT	ARD1	ARD3	ARD6	F2365	MQ140033	BHI
		0	0.0175	0.02	0.018	0.0205	0.021	0.02	0.0186667	0.0178333	0			0	0.018	0.019	0.017	0.019	0.021	0.019	0.018	0.017	0			0	0.018	0.021	0.018	0.021	0.021	0.02	0.019	0.018	0			0	0.017	0.019	0.017	0.02	0.021	0.02	0.018	0.016	0
		0.25	0.0193333	0.021	0.02	0.0213333	0.022	0.0213333	0.0195	0.0191667	0			0.25	0.02	0.021	0.019	0.021	0.022	0.021	0.019	0.019	0			0.25	0.019	0.021	0.02	0.022	0.022	0.021	0.019	0.019	0			0.25	0.019	0.02	0.02	0.02	0.022	0.022	0.02	0.018	0
		0.5	0.0221667	0.0218333	0.0218333	0.0225	0.0228333	0.0226667	0.0198333	0.02	0			0.5	0.023	0.021	0.021	0.021	0.023	0.022	0.019	0.02	0			0.5	0.023	0.023	0.023	0.023	0.024	0.023	0.021	0.021	0			0.5	0.022	0.021	0.021	0.022	0.023	0.023	0.02	0.019	0
		0.75	0.0251667	0.0256667	0.0251667	0.0258333	0.026	0.0261667	0.0226667	0.0236667	0			0.75	0.026	0.025	0.024	0.025	0.026	0.025	0.022	0.023	0			0.75	0.024	0.026	0.025	0.027	0.027	0.027	0.023	0.025	0			0.75	0.023	0.025	0.025	0.025	0.026	0.026	0.023	0.023	0
		1	0.0303333	0.0308333	0.0301667	0.0308333	0.0306667	0.0313333	0.0266667	0.0281667	0			1	0.03	0.03	0.028	0.03	0.031	0.03	0.026	0.027	0			1	0.028	0.031	0.029	0.032	0.031	0.032	0.027	0.029	0			1	0.029	0.03	0.029	0.03	0.031	0.032	0.027	0.028	0
		1.25	0.0378333	0.0386667	0.0378333	0.0378333	0.0368333	0.0383333	0.0316667	0.0336667	0			1.25	0.037	0.038	0.035	0.037	0.037	0.037	0.03	0.032	0			1.25	0.036	0.038	0.035	0.039	0.038	0.039	0.032	0.034	0			1.25	0.035	0.037	0.037	0.037	0.037	0.038	0.032	0.033	0
		1.5	0.0443333	0.0485	0.0463333	0.0463333	0.0455	0.0476667	0.039	0.0413333	0			1.5	0.046	0.047	0.044	0.045	0.045	0.046	0.037	0.039	0			1.5	0.046	0.049	0.045	0.047	0.046	0.048	0.04	0.041	0			1.5	0.039	0.047	0.044	0.046	0.045	0.048	0.039	0.04	0
		1.75	0.0475	0.0513333	0.0501667	0.0508333	0.0513333	0.0495	0.0491667	0.0516667	0			1.75	0.046	0.054	0.05	0.054	0.054	0.051	0.047	0.049	0			1.75	0.048	0.051	0.048	0.052	0.054	0.051	0.05	0.051	0			1.75	0.044	0.048	0.049	0.047	0.05	0.048	0.049	0.051	0
		2	0.0575	0.0605	0.059	0.057	0.0556667	0.058	0.053	0.0588333	0			2	0.055	0.061	0.058	0.058	0.057	0.057	0.054	0.056	0			2	0.056	0.061	0.055	0.058	0.058	0.058	0.054	0.057	0			2	0.053	0.057	0.057	0.054	0.055	0.058	0.051	0.057	0
		2.25	0.071	0.0741667	0.0728333	0.0693333	0.0666667	0.0701667	0.0603333	0.0663333	0			2.25	0.067	0.074	0.071	0.069	0.066	0.068	0.06	0.062	0			2.25	0.066	0.075	0.067	0.07	0.068	0.069	0.06	0.064	0			2.25	0.066	0.07	0.071	0.067	0.066	0.07	0.059	0.065	0
		2.5	0.09	0.0905	0.091	0.0838333	0.0798333	0.0848333	0.0716667	0.0818333	0			2.5	0.086	0.088	0.087	0.083	0.078	0.083	0.07	0.076	0			2.5	0.084	0.091	0.086	0.083	0.08	0.084	0.072	0.078	0			2.5	0.086	0.086	0.09	0.081	0.078	0.084	0.071	0.081	0
		2.75	0.111833	0.110333	0.112	0.0993333	0.0958333	0.103333	0.0873333	0.103	0			2.75	0.102	0.107	0.105	0.098	0.094	0.101	0.085	0.096	0			2.75	0.106	0.111	0.105	0.098	0.096	0.104	0.088	0.1	0			2.75	0.107	0.107	0.111	0.097	0.093	0.103	0.087	0.102	0
		3	0.1395	0.134	0.139	0.120833	0.115833	0.127333	0.107833	0.129833	0			3	0.128	0.127	0.128	0.118	0.112	0.122	0.105	0.122	0			3	0.133	0.134	0.131	0.118	0.114	0.127	0.108	0.127	0			3	0.132	0.131	0.138	0.121	0.115	0.128	0.107	0.129	0
		3.25	0.173167	0.161	0.171833	0.145	0.138833	0.155333	0.134167	0.162333	0			3.25	0.16	0.152	0.158	0.141	0.134	0.149	0.129	0.153	0			3.25	0.163	0.16	0.162	0.139	0.134	0.153	0.132	0.158	0			3.25	0.168	0.158	0.172	0.146	0.137	0.156	0.134	0.163	0
		3.5	0.214667	0.193167	0.211833	0.1735	0.166667	0.1905	0.1685	0.202167	0			3.5	0.198	0.18	0.192	0.166	0.16	0.18	0.161	0.193	0			3.5	0.201	0.191	0.203	0.167	0.162	0.185	0.163	0.2	0			3.5	0.209	0.192	0.212	0.176	0.163	0.189	0.166	0.202	0
		3.75	0.266833	0.230333	0.259	0.2075	0.1985	0.232	0.208667	0.251	0			3.75	0.244	0.212	0.233	0.194	0.19	0.218	0.196	0.241	0			3.75	0.255	0.224	0.247	0.198	0.191	0.225	0.201	0.249	0			3.75	0.264	0.23	0.258	0.212	0.194	0.229	0.206	0.251	0
		4	0.323167	0.271333	0.3135	0.249333	0.234667	0.278	0.2555	0.307833	0			4	0.297	0.244	0.282	0.228	0.225	0.262	0.241	0.298	0			4	0.321	0.261	0.299	0.235	0.224	0.266	0.244	0.306	0			4	0.327	0.275	0.313	0.254	0.232	0.273	0.253	0.308	0
		4.25	0.375167	0.316333	0.3735	0.290167	0.275667	0.3295	0.3085	0.370667	0			4.25	0.35	0.284	0.339	0.263	0.263	0.312	0.291	0.36	0			4.25	0.369	0.298	0.354	0.267	0.261	0.312	0.295	0.37	0			4.25	0.383	0.317	0.368	0.295	0.273	0.32	0.31	0.371	0
		4.5	0.4395	0.365667	0.440167	0.337	0.315	0.381167	0.362167	0.4355	0			4.5	0.405	0.33	0.398	0.31	0.303	0.363	0.341	0.425	0			4.5	0.402	0.345	0.426	0.31	0.295	0.365	0.345	0.435	0			4.5	0.448	0.364	0.434	0.339	0.313	0.373	0.369	0.437	0
		4.75	0.485833	0.4155	0.459333	0.3845	0.352	0.428167	0.425667	0.452333	0			4.75	0.461	0.376	0.4	0.35	0.339	0.416	0.401	0.441	0			4.75	0.465	0.389	0.448	0.359	0.333	0.42	0.409	0.446	0			4.75	0.478	0.411	0.458	0.391	0.35	0.414	0.445	0.45	0
		5	0.509	0.443833	0.488167	0.433	0.3945	0.4405	0.460833	0.472333	0			5	0.492	0.406	0.443	0.4	0.383	0.426	0.435	0.461	0			5	0.488	0.417	0.469	0.402	0.376	0.427	0.449	0.474	0			5	0.499	0.434	0.483	0.429	0.391	0.428	0.472	0.464	0
		5.25	0.537333	0.470333	0.505833	0.447833	0.431667	0.4695	0.481667	0.4895	0			5.25	0.523	0.426	0.456	0.412	0.424	0.451	0.462	0.481	0			5.25	0.513	0.444	0.49	0.416	0.417	0.458	0.469	0.489	0			5.25	0.523	0.46	0.503	0.441	0.424	0.451	0.495	0.487	0
		5.5	0.553667	0.493833	0.5205	0.471667	0.447167	0.490333	0.500833	0.498167	0			5.5	0.539	0.448	0.475	0.431	0.439	0.469	0.486	0.493	0			5.5	0.529	0.463	0.507	0.44	0.441	0.47	0.491	0.497	0			5.5	0.538	0.479	0.517	0.466	0.439	0.47	0.513	0.486	0
		5.75	0.572667	0.5125	0.5345	0.491667	0.470667	0.506167	0.517	0.513333	0			5.75	0.558	0.467	0.482	0.452	0.462	0.479	0.493	0.515	0			5.75	0.553	0.477	0.531	0.455	0.462	0.498	0.51	0.513	0			5.75	0.56	0.496	0.53	0.479	0.46	0.484	0.526	0.503	0
		6	0.589833	0.5285	0.5495	0.511333	0.489667	0.521667	0.5335	0.521833	0			6	0.572	0.483	0.494	0.464	0.479	0.49	0.504	0.522	0			6	0.573	0.488	0.556	0.476	0.48	0.508	0.524	0.515	0			6	0.58	0.509	0.543	0.497	0.474	0.506	0.542	0.52	0
		6.25	0.602667	0.538833	0.562167	0.527667	0.505333	0.536667	0.552	0.53	0			6.25	0.586	0.496	0.505	0.478	0.494	0.499	0.511	0.54	0			6.25	0.587	0.5	0.569	0.487	0.495	0.516	0.54	0.521	0			6.25	0.592	0.522	0.555	0.509	0.489	0.527	0.565	0.518	0
		6.5	0.617333	0.550333	0.573333	0.541333	0.520167	0.555	0.567833	0.544333	0			6.5	0.602	0.506	0.516	0.492	0.506	0.512	0.525	0.544	0			6.5	0.602	0.514	0.575	0.499	0.512	0.532	0.553	0.534	0			6.5	0.608	0.542	0.567	0.521	0.504	0.55	0.583	0.536	0
		6.75	0.628667	0.560333	0.585333	0.554667	0.534833	0.572833	0.581833	0.555833	0			6.75	0.611	0.517	0.53	0.505	0.519	0.53	0.544	0.553	0			6.75	0.618	0.523	0.586	0.513	0.525	0.547	0.566	0.541	0			6.75	0.622	0.56	0.578	0.535	0.517	0.573	0.595	0.546	0
		7	0.640333	0.573	0.597333	0.570833	0.549833	0.589833	0.596167	0.571	0			7	0.623	0.531	0.54	0.521	0.532	0.546	0.563	0.579	0			7	0.629	0.533	0.599	0.525	0.537	0.567	0.578	0.544	0			7	0.632	0.581	0.59	0.547	0.535	0.592	0.605	0.559	0
		7.25	0.650833	0.5865	0.6075	0.5865	0.563	0.607667	0.611333	0.5815	0			7.25	0.634	0.547	0.552	0.539	0.545	0.563	0.588	0.563	0			7.25	0.643	0.544	0.613	0.54	0.546	0.582	0.592	0.565	0			7.25	0.644	0.601	0.603	0.559	0.548	0.615	0.614	0.574	0
		7.5	0.661	0.605167	0.618	0.605833	0.579833	0.620833	0.625	0.598167	0			7.5	0.646	0.567	0.565	0.557	0.555	0.582	0.611	0.58	0			7.5	0.654	0.561	0.629	0.562	0.558	0.598	0.606	0.593	0			7.5	0.655	0.616	0.616	0.574	0.569	0.623	0.624	0.586	0
		7.75	0.670833	0.624333	0.629833	0.621333	0.594167	0.639833	0.636833	0.610833	0			7.75	0.664	0.586	0.572	0.575	0.569	0.599	0.628	0.599	0			7.75	0.664	0.575	0.643	0.578	0.576	0.615	0.618	0.589	0			7.75	0.664	0.627	0.628	0.583	0.584	0.638	0.634	0.595	0
		8	0.678667	0.643833	0.6415	0.634	0.607667	0.651833	0.647333	0.622667	0			8	0.677	0.609	0.584	0.588	0.585	0.616	0.644	0.622	0			8	0.673	0.605	0.655	0.591	0.589	0.622	0.629	0.602	0			8	0.671	0.635	0.64	0.595	0.594	0.644	0.643	0.599	0
		8.25	0.684167	0.6585	0.6555	0.646667	0.620833	0.664167	0.6575	0.6375	0			8.25	0.682	0.626	0.601	0.604	0.599	0.631	0.658	0.641	0			8.25	0.681	0.622	0.667	0.607	0.601	0.633	0.641	0.606	0			8.25	0.675	0.639	0.651	0.607	0.606	0.651	0.651	0.623	0
		8.5	0.686667	0.672833	0.666833	0.658667	0.633667	0.675167	0.666	0.652167	0			8.5	0.683	0.646	0.612	0.618	0.612	0.649	0.666	0.654	0			8.5	0.684	0.637	0.679	0.619	0.612	0.646	0.65	0.626	0			8.5	0.678	0.643	0.662	0.621	0.626	0.666	0.66	0.635	0
		8.75	0.687833	0.681333	0.6795	0.668333	0.643833	0.692	0.675	0.663	0			8.75	0.687	0.665	0.626	0.632	0.623	0.672	0.678	0.677	0			8.75	0.686	0.631	0.693	0.634	0.624	0.665	0.659	0.631	0			8.75	0.68	0.648	0.676	0.63	0.634	0.679	0.669	0.64	0
		9	0.689333	0.691833	0.686167	0.680833	0.658667	0.7065	0.685	0.676833	0			9	0.691	0.671	0.641	0.644	0.638	0.696	0.691	0.711	0			9	0.687	0.641	0.69	0.641	0.635	0.669	0.67	0.645	0			9	0.68	0.655	0.681	0.647	0.648	0.698	0.677	0.645	0
		9.25	0.691333	0.7025	0.693333	0.693667	0.6705	0.7135	0.693833	0.683833	0			9.25	0.694	0.683	0.656	0.658	0.652	0.701	0.705	0.732	0			9.25	0.69	0.653	0.695	0.654	0.641	0.682	0.677	0.649	0			9.25	0.681	0.663	0.685	0.659	0.659	0.709	0.684	0.64	0
		9.5	0.6925	0.711833	0.702167	0.704833	0.680833	0.716	0.701333	0.691	0			9.5	0.695	0.695	0.681	0.671	0.668	0.704	0.709	0.713	0			9.5	0.691	0.666	0.698	0.656	0.65	0.697	0.686	0.655	0			9.5	0.683	0.671	0.689	0.678	0.67	0.714	0.693	0.664	0
		9.75	0.693167	0.720167	0.709167	0.714333	0.688833	0.714	0.707833	0.702833	0			9.75	0.696	0.704	0.7	0.689	0.682	0.702	0.714	0.734	0			9.75	0.691	0.675	0.7	0.665	0.657	0.695	0.694	0.664	0			9.75	0.684	0.683	0.691	0.692	0.678	0.714	0.7	0.672	0
		10	0.694833	0.73	0.713667	0.722333	0.696333	0.712833	0.710667	0.7125	0			10	0.701	0.718	0.702	0.698	0.693	0.694	0.711	0.753	0			10	0.693	0.686	0.705	0.677	0.664	0.7	0.7	0.67	0			10	0.685	0.699	0.697	0.695	0.681	0.713	0.705	0.671	0
		10.25	0.695	0.738333	0.717167	0.7275	0.703333	0.714333	0.717667	0.722	0			10.25	0.698	0.727	0.709	0.692	0.7	0.698	0.717	0.756	0			10.25	0.694	0.692	0.708	0.692	0.673	0.704	0.707	0.687	0			10.25	0.685	0.715	0.701	0.71	0.687	0.714	0.71	0.679	0
		10.5	0.694833	0.745667	0.718333	0.728833	0.7065	0.713833	0.725333	0.730833	0			10.5	0.698	0.73	0.71	0.683	0.705	0.693	0.737	0.763	0			10.5	0.694	0.702	0.711	0.701	0.678	0.706	0.715	0.694	0			10.5	0.685	0.724	0.701	0.718	0.695	0.714	0.716	0.697	0
		10.75	0.6965	0.750833	0.719667	0.728833	0.7125	0.713833	0.7325	0.737167	0			10.75	0.7	0.726	0.717	0.678	0.702	0.691	0.75	0.768	0			10.75	0.696	0.722	0.71	0.703	0.682	0.711	0.723	0.709	0			10.75	0.686	0.731	0.7	0.726	0.705	0.714	0.722	0.697	0
		11	0.696167	0.752833	0.720667	0.726833	0.719	0.715	0.735667	0.743	0			11	0.701	0.718	0.72	0.675	0.7	0.699	0.745	0.77	0			11	0.696	0.732	0.712	0.704	0.689	0.71	0.721	0.715	0			11	0.686	0.735	0.701	0.725	0.713	0.715	0.729	0.698	0
		11.25	0.696667	0.753833	0.722167	0.725833	0.723833	0.7155	0.742667	0.751833	0			11.25	0.703	0.718	0.724	0.676	0.706	0.696	0.755	0.77	0			11.25	0.697	0.735	0.713	0.705	0.704	0.713	0.733	0.738	0			11.25	0.686	0.738	0.703	0.722	0.72	0.716	0.734	0.709	0
		11.5	0.6965	0.754833	0.722167	0.7265	0.7235	0.714167	0.748667	0.757167	0			11.5	0.701	0.721	0.726	0.678	0.706	0.693	0.756	0.767	0			11.5	0.697	0.736	0.715	0.708	0.706	0.713	0.737	0.747	0			11.5	0.687	0.739	0.704	0.722	0.723	0.717	0.745	0.724	0
		11.75	0.695333	0.753167	0.723167	0.728333	0.722167	0.714333	0.752167	0.757667	0			11.75	0.7	0.718	0.729	0.677	0.71	0.692	0.763	0.762	0			11.75	0.696	0.737	0.716	0.711	0.708	0.717	0.735	0.751	0			11.75	0.685	0.735	0.707	0.721	0.719	0.718	0.746	0.732	0
		12	0.695167	0.752667	0.724	0.730833	0.7215	0.716167	0.7575	0.763167	0			12	0.7	0.715	0.735	0.683	0.707	0.698	0.775	0.764	0			12	0.696	0.738	0.716	0.71	0.707	0.717	0.743	0.761	0			12	0.685	0.736	0.708	0.722	0.719	0.719	0.746	0.744	0
		12.25	0.694833	0.751	0.725167	0.731333	0.720667	0.717	0.759667	0.7645	0			12.25	0.7	0.702	0.736	0.683	0.702	0.7	0.78	0.764	0			12.25	0.696	0.74	0.719	0.713	0.709	0.717	0.74	0.767	0			12.25	0.685	0.737	0.709	0.723	0.72	0.723	0.75	0.755	0
		12.5	0.693833	0.751	0.723667	0.731	0.721	0.715833	0.760833	0.765833	0			12.5	0.7	0.709	0.729	0.686	0.702	0.696	0.783	0.765	0			12.5	0.695	0.736	0.719	0.716	0.709	0.717	0.748	0.77	0			12.5	0.684	0.737	0.709	0.724	0.723	0.724	0.749	0.762	0
		12.75	0.692667	0.7535	0.725333	0.728833	0.721667	0.715167	0.761333	0.7665	0			12.75	0.701	0.717	0.731	0.687	0.705	0.702	0.785	0.771	0			12.75	0.693	0.74	0.723	0.714	0.719	0.715	0.747	0.775	0			12.75	0.683	0.74	0.709	0.724	0.722	0.723	0.75	0.765	0
		13	0.692333	0.7545	0.725	0.730167	0.7235	0.716	0.761333	0.772667	0			13	0.7	0.721	0.726	0.692	0.7	0.698	0.787	0.781	0			13	0.693	0.741	0.729	0.718	0.718	0.717	0.753	0.778	0			13	0.683	0.741	0.708	0.725	0.727	0.726	0.752	0.773	0
		13.25	0.6915	0.753333	0.725333	0.7295	0.722167	0.716	0.7645	0.773667	0			13.25	0.699	0.719	0.727	0.696	0.696	0.694	0.789	0.784	0			13.25	0.693	0.74	0.729	0.714	0.719	0.717	0.759	0.776	0			13.25	0.682	0.744	0.709	0.724	0.725	0.727	0.751	0.773	0
		13.5	0.690333	0.749667	0.725	0.730833	0.723	0.718333	0.763833	0.773333	0			13.5	0.699	0.707	0.728	0.703	0.703	0.705	0.796	0.785	0			13.5	0.692	0.738	0.728	0.718	0.721	0.717	0.755	0.77	0			13.5	0.681	0.743	0.709	0.722	0.725	0.728	0.75	0.768	0
		13.75	0.689167	0.749833	0.724667	0.730333	0.723667	0.716167	0.764833	0.771333	0			13.75	0.699	0.715	0.727	0.7	0.706	0.697	0.796	0.775	0			13.75	0.69	0.738	0.727	0.714	0.72	0.715	0.758	0.759	0			13.75	0.679	0.742	0.709	0.723	0.726	0.728	0.749	0.76	0
		14	0.6875	0.749	0.722833	0.727	0.723167	0.716667	0.764	0.770333	0			14	0.697	0.714	0.721	0.69	0.707	0.699	0.8	0.773	0			14	0.688	0.739	0.726	0.71	0.72	0.717	0.756	0.759	0			14	0.679	0.739	0.709	0.725	0.724	0.729	0.751	0.752	0
		14.25	0.685333	0.7485	0.7205	0.727	0.723667	0.716167	0.762333	0.771833	0			14.25	0.696	0.712	0.708	0.696	0.709	0.696	0.797	0.768	0			14.25	0.687	0.739	0.726	0.713	0.72	0.718	0.754	0.755	0			14.25	0.675	0.737	0.71	0.727	0.724	0.727	0.749	0.751	0
		14.5	0.684833	0.7465	0.72	0.7245	0.722167	0.716167	0.760833	0.772833	0			14.5	0.697	0.71	0.704	0.7	0.705	0.701	0.792	0.765	0			14.5	0.687	0.736	0.725	0.712	0.723	0.714	0.753	0.759	0			14.5	0.675	0.735	0.709	0.722	0.722	0.726	0.75	0.753	0
		14.75	0.684	0.741833	0.719667	0.725167	0.7215	0.7165	0.76	0.770833	0			14.75	0.696	0.699	0.705	0.704	0.706	0.709	0.79	0.762	0			14.75	0.685	0.724	0.725	0.712	0.722	0.713	0.752	0.762	0			14.75	0.674	0.733	0.709	0.723	0.721	0.724	0.747	0.754	0
		15	0.682333	0.739667	0.718167	0.725667	0.719167	0.715167	0.7605	0.767667	0			15	0.695	0.697	0.702	0.705	0.704	0.706	0.79	0.76	0			15	0.684	0.715	0.725	0.711	0.719	0.71	0.751	0.756	0			15	0.672	0.731	0.707	0.722	0.716	0.722	0.747	0.754	0
		15.25	0.681667	0.736667	0.716167	0.724833	0.717833	0.714667	0.7595	0.765	0			15.25	0.695	0.693	0.697	0.701	0.705	0.705	0.787	0.757	0			15.25	0.683	0.717	0.724	0.708	0.717	0.711	0.752	0.754	0			15.25	0.671	0.725	0.708	0.719	0.718	0.72	0.747	0.752	0
		15.5	0.6795	0.736	0.715833	0.724167	0.7185	0.712167	0.759833	0.762333	0			15.5	0.694	0.687	0.699	0.699	0.711	0.704	0.787	0.757	0			15.5	0.681	0.724	0.724	0.708	0.718	0.711	0.753	0.751	0			15.5	0.669	0.726	0.706	0.717	0.717	0.717	0.747	0.75	0
		15.75	0.678333	0.737	0.7145	0.721667	0.717667	0.711833	0.760167	0.7585	0			15.75	0.693	0.693	0.701	0.693	0.708	0.705	0.787	0.757	0			15.75	0.681	0.728	0.722	0.708	0.719	0.708	0.758	0.749	0			15.75	0.667	0.726	0.705	0.716	0.715	0.716	0.747	0.743	0
		16	0.676667	0.736833	0.712167	0.7195	0.717833	0.709333	0.758	0.756	0			16	0.692	0.699	0.699	0.692	0.708	0.701	0.785	0.756	0			16	0.68	0.73	0.722	0.708	0.719	0.706	0.753	0.748	0			16	0.665	0.724	0.703	0.713	0.711	0.714	0.745	0.742	0
		16.25	0.675833	0.7365	0.7105	0.718167	0.718	0.707	0.757667	0.753667	0			16.25	0.694	0.698	0.698	0.688	0.707	0.7	0.78	0.752	0			16.25	0.678	0.731	0.719	0.705	0.718	0.704	0.76	0.75	0			16.25	0.664	0.725	0.7	0.715	0.711	0.713	0.743	0.738	0
		16.5	0.674	0.736333	0.709833	0.716833	0.716333	0.706	0.756167	0.750667	0			16.5	0.692	0.703	0.699	0.697	0.7	0.702	0.777	0.749	0			16.5	0.677	0.73	0.718	0.702	0.719	0.703	0.76	0.748	0			16.5	0.662	0.725	0.699	0.713	0.71	0.711	0.742	0.736	0
		16.75	0.673167	0.734833	0.709	0.716167	0.715333	0.704667	0.755833	0.747667	0			16.75	0.692	0.707	0.701	0.699	0.697	0.703	0.775	0.743	0			16.75	0.675	0.722	0.715	0.702	0.719	0.699	0.759	0.743	0			16.75	0.662	0.725	0.697	0.712	0.71	0.711	0.743	0.737	0
		17	0.670667	0.731833	0.709	0.715	0.712333	0.703333	0.753333	0.7445	0			17	0.69	0.702	0.705	0.702	0.691	0.7	0.774	0.74	0			17	0.673	0.723	0.716	0.701	0.718	0.704	0.756	0.739	0			17	0.66	0.722	0.696	0.709	0.705	0.708	0.742	0.734	0
		17.25	0.669	0.731333	0.7075	0.713	0.709333	0.701333	0.751333	0.741333	0			17.25	0.688	0.702	0.71	0.704	0.689	0.699	0.771	0.74	0			17.25	0.671	0.724	0.712	0.698	0.714	0.699	0.755	0.737	0			17.25	0.658	0.721	0.694	0.708	0.704	0.706	0.74	0.729	0
		17.5	0.6675	0.729667	0.707833	0.7105	0.707833	0.700333	0.749333	0.739167	0			17.5	0.685	0.7	0.719	0.697	0.686	0.699	0.769	0.739	0			17.5	0.67	0.725	0.711	0.698	0.714	0.699	0.753	0.735	0			17.5	0.655	0.72	0.692	0.706	0.703	0.705	0.738	0.727	0
		17.75	0.666667	0.727167	0.7065	0.707167	0.705833	0.699	0.747167	0.737333	0			17.75	0.684	0.7	0.722	0.689	0.688	0.703	0.769	0.737	0			17.75	0.669	0.722	0.709	0.697	0.71	0.695	0.749	0.734	0			17.75	0.655	0.718	0.69	0.705	0.702	0.703	0.737	0.724	0
		18	0.665167	0.725333	0.705	0.706667	0.703667	0.6975	0.746333	0.7355	0			18	0.684	0.695	0.721	0.694	0.684	0.706	0.771	0.735	0			18	0.667	0.722	0.708	0.696	0.707	0.696	0.748	0.735	0			18	0.653	0.717	0.688	0.703	0.701	0.701	0.735	0.723	0
		18.25	0.664	0.723667	0.703667	0.7045	0.701167	0.695833	0.744167	0.7315	0			18.25	0.683	0.694	0.72	0.694	0.683	0.707	0.768	0.733	0			18.25	0.666	0.721	0.706	0.692	0.703	0.693	0.745	0.731	0			18.25	0.651	0.715	0.687	0.702	0.7	0.698	0.735	0.717	0
		18.5	0.663167	0.721667	0.701167	0.703	0.698	0.694	0.742167	0.729833	0			18.5	0.683	0.693	0.719	0.692	0.673	0.705	0.765	0.73	0			18.5	0.665	0.718	0.704	0.693	0.704	0.691	0.742	0.731	0			18.5	0.65	0.713	0.684	0.7	0.698	0.695	0.733	0.717	0
		18.75	0.660167	0.720833	0.698333	0.701667	0.696833	0.692167	0.740167	0.727333	0			18.75	0.679	0.698	0.716	0.692	0.678	0.704	0.767	0.727	0			18.75	0.662	0.714	0.702	0.694	0.701	0.69	0.74	0.729	0			18.75	0.648	0.713	0.682	0.699	0.696	0.693	0.73	0.715	0
		19	0.659167	0.720333	0.698167	0.699167	0.697333	0.688833	0.738167	0.725667	0			19	0.679	0.702	0.714	0.686	0.685	0.7	0.765	0.725	0			19	0.662	0.713	0.7	0.693	0.699	0.687	0.738	0.727	0			19	0.646	0.711	0.682	0.697	0.695	0.69	0.727	0.715	0
		19.25	0.657333	0.717167	0.695167	0.697667	0.696333	0.6865	0.735	0.722333	0			19.25	0.677	0.698	0.711	0.686	0.687	0.697	0.759	0.722	0			19.25	0.66	0.709	0.698	0.692	0.696	0.685	0.736	0.724	0			19.25	0.644	0.71	0.678	0.696	0.692	0.688	0.725	0.713	0
		19.5	0.655833	0.714667	0.6925	0.695667	0.696833	0.683667	0.733667	0.719667	0			19.5	0.675	0.692	0.707	0.686	0.688	0.69	0.758	0.72	0			19.5	0.659	0.707	0.696	0.691	0.697	0.682	0.734	0.721	0			19.5	0.643	0.708	0.677	0.693	0.694	0.685	0.723	0.71	0
		19.75	0.653833	0.712333	0.690667	0.693333	0.693167	0.681	0.729667	0.718	0			19.75	0.673	0.691	0.709	0.686	0.688	0.688	0.751	0.719	0			19.75	0.656	0.704	0.694	0.69	0.694	0.681	0.731	0.72	0			19.75	0.64	0.707	0.674	0.69	0.69	0.683	0.72	0.707	0
		20	0.651833	0.711	0.688667	0.691333	0.692	0.679833	0.729667	0.7155	0			20	0.671	0.694	0.709	0.679	0.689	0.69	0.752	0.717	0			20	0.655	0.7	0.691	0.689	0.692	0.679	0.731	0.718	0			20	0.639	0.705	0.673	0.689	0.689	0.682	0.72	0.703	0
		20.25	0.650667	0.708333	0.687	0.689333	0.691333	0.676833	0.727833	0.712167	0			20.25	0.671	0.689	0.708	0.679	0.689	0.688	0.753	0.716	0			20.25	0.653	0.7	0.69	0.688	0.692	0.676	0.73	0.715	0			20.25	0.638	0.703	0.671	0.687	0.687	0.678	0.717	0.699	0
		20.5	0.6495	0.7075	0.685	0.686667	0.688167	0.6755	0.726667	0.710167	0			20.5	0.669	0.694	0.706	0.673	0.687	0.687	0.749	0.713	0			20.5	0.653	0.701	0.689	0.687	0.688	0.674	0.729	0.713	0			20.5	0.636	0.701	0.669	0.684	0.684	0.677	0.717	0.696	0
		20.75	0.647833	0.707333	0.682667	0.686167	0.6865	0.673333	0.723833	0.709	0			20.75	0.668	0.697	0.705	0.675	0.686	0.686	0.746	0.713	0			20.75	0.651	0.703	0.687	0.686	0.685	0.673	0.727	0.711	0			20.75	0.634	0.699	0.667	0.683	0.683	0.674	0.713	0.695	0
		21	0.646833	0.706333	0.679833	0.6835	0.684833	0.670667	0.723167	0.706167	0			21	0.667	0.702	0.701	0.671	0.688	0.685	0.745	0.711	0			21	0.65	0.703	0.685	0.685	0.683	0.67	0.728	0.71	0			21	0.633	0.698	0.665	0.682	0.68	0.671	0.713	0.69	0
		21.25	0.6445	0.704833	0.6775	0.681833	0.685833	0.669	0.720667	0.704833	0			21.25	0.665	0.703	0.698	0.678	0.69	0.685	0.743	0.709	0			21.25	0.648	0.7	0.684	0.682	0.684	0.668	0.725	0.709	0			21.25	0.631	0.696	0.663	0.678	0.679	0.669	0.71	0.69	0
		21.5	0.642167	0.7035	0.676167	0.68	0.6825	0.666667	0.719833	0.7015	0			21.5	0.663	0.707	0.699	0.676	0.688	0.685	0.742	0.706	0			21.5	0.645	0.698	0.682	0.68	0.681	0.666	0.724	0.706	0			21.5	0.628	0.694	0.662	0.677	0.676	0.667	0.709	0.686	0
		21.75	0.6405	0.701	0.673	0.6785	0.681833	0.666	0.718333	0.700167	0			21.75	0.66	0.706	0.697	0.68	0.689	0.687	0.74	0.706	0			21.75	0.645	0.695	0.678	0.678	0.68	0.664	0.722	0.704	0			21.75	0.626	0.692	0.659	0.674	0.675	0.666	0.708	0.686	0
		22	0.6385	0.699167	0.671833	0.676	0.68	0.664	0.716	0.698333	0			22	0.659	0.707	0.697	0.679	0.69	0.686	0.738	0.704	0			22	0.641	0.693	0.678	0.675	0.678	0.663	0.72	0.703	0			22	0.625	0.689	0.657	0.672	0.673	0.663	0.705	0.683	0
		22.25	0.636833	0.696833	0.6695	0.674333	0.676667	0.661333	0.714833	0.6955	0			22.25	0.657	0.704	0.698	0.682	0.688	0.682	0.739	0.701	0			22.25	0.64	0.691	0.676	0.673	0.676	0.661	0.719	0.7	0			22.25	0.623	0.687	0.655	0.67	0.669	0.661	0.703	0.681	0
		22.5	0.635667	0.695167	0.667	0.674	0.675667	0.6605	0.712833	0.6945	0			22.5	0.657	0.705	0.696	0.686	0.689	0.685	0.737	0.702	0			22.5	0.639	0.69	0.673	0.672	0.675	0.659	0.715	0.7	0			22.5	0.621	0.685	0.653	0.669	0.668	0.66	0.702	0.68	0
		22.75	0.634	0.694167	0.666333	0.672	0.673833	0.657833	0.712	0.692333	0			22.75	0.654	0.708	0.696	0.684	0.688	0.682	0.736	0.7	0			22.75	0.638	0.689	0.673	0.67	0.674	0.656	0.716	0.698	0			22.75	0.62	0.683	0.653	0.667	0.666	0.658	0.701	0.677	0
		23	0.631833	0.6915	0.663667	0.669833	0.6715	0.656167	0.709667	0.690167	0			23	0.653	0.708	0.696	0.688	0.686	0.681	0.735	0.698	0			23	0.635	0.686	0.67	0.667	0.672	0.655	0.714	0.696	0			23	0.618	0.68	0.649	0.664	0.663	0.655	0.698	0.674	0
		23.25	0.630333	0.690167	0.6625	0.667833	0.669833	0.6535	0.708	0.687833	0			23.25	0.65	0.708	0.695	0.686	0.684	0.679	0.732	0.696	0			23.25	0.634	0.686	0.669	0.665	0.671	0.653	0.712	0.694	0			23.25	0.616	0.678	0.648	0.662	0.662	0.653	0.697	0.673	0
		23.5	0.628333	0.6875	0.660333	0.666333	0.667333	0.6515	0.706	0.686333	0			23.5	0.648	0.705	0.692	0.683	0.684	0.679	0.731	0.694	0			23.5	0.632	0.684	0.668	0.664	0.668	0.65	0.71	0.693	0			23.5	0.614	0.676	0.646	0.662	0.659	0.651	0.696	0.672	0
		23.75	0.627333	0.686333	0.658167	0.664667	0.665833	0.650167	0.7045	0.684667	0			23.75	0.648	0.708	0.692	0.686	0.685	0.678	0.731	0.693	0			23.75	0.631	0.683	0.665	0.662	0.667	0.65	0.707	0.692	0			23.75	0.613	0.674	0.644	0.659	0.657	0.65	0.695	0.67	0
		24	0.625333	0.684	0.655667	0.660333	0.663833	0.648167	0.701833	0.682167	0			24	0.645	0.708	0.688	0.677	0.683	0.676	0.728	0.69	0			24	0.629	0.681	0.663	0.66	0.667	0.647	0.705	0.689	0			24	0.612	0.67	0.642	0.656	0.655	0.649	0.692	0.667	0
			POI	INT	ANT	ARD1	ARD3	ARD6	F2365	MQ140033
		max growth rate	0.908459	0.811817	0.872946	0.76941	0.748193	0.822812	0.873115	0.907342	#DIV/0!
															POI	INT	ANT	ARD1	ARD3	ARD6	F2365	MQ140033	BHI				POI	INT	ANT	ARD1	ARD3	ARD6	F2365	MQ140033	BHI				POI	INT	ANT	ARD1	ARD3	ARD6	F2365	MQ140033	BHI
		Max	0.872195	0.805625	0.799915	0.770108	0.730888	0.784439	0.835463	0.931957	#DIV/0!			0.25	0.510826	0.456758	0.498991	0.456758	0.389465	0.456758	0.367725	0.462624	#DIV/0!			0.25	0.441833	0.389465	0.476924	0.421213	0.389465	0.470004	0.351398	0.476924	#DIV/0!			0.25	0.534082	0.456758	0.534082	0.405465	0.389465	0.470004	0.405465	0.559616	#DIV/0!
		Max	0.904095	0.786966	0.882904	0.714653	0.70557	0.796331	0.825968	0.941609	#DIV/0!			0.5	0.615186	0.593064	0.610909	0.566395	0.519875	0.566395	0.456758	0.521297	#DIV/0!			0.5	0.63908	0.593064	0.559616	0.572519	0.546544	0.619039	0.521297	0.581922	#DIV/0!			0.5	0.610909	0.615186	0.615186	0.615186	0.519875	0.546544	0.470004	0.606136	#DIV/0!
		Max	0.934309	0.832146	0.884815	0.806806	0.737599	0.81093	0.861968	0.919363	#DIV/0!			0.75	0.693147	0.805625	0.739667	0.76214	0.671168	0.737599	0.666479	0.667829	#DIV/0!			0.75	0.693147	0.756326	0.671168	0.714653	0.650588	0.735707	0.644357	0.66905	#DIV/0!			0.75	0.572519	0.805625	0.739667	0.737599	0.671168	0.735707	0.667829	0.74444	#DIV/0!
		Max	0.907402	0.826679	0.890145	0.79493	0.757096	0.824483	0.918158	0.893168	#DIV/0!			1	0.570545	0.770108	0.733969	0.770108	0.730888	0.71295	0.759105	0.756326	#DIV/0!			1	0.693147	0.673729	0.652325	0.655407	0.693147	0.635989	0.776529	0.71295	#DIV/0!			1	0.648695	0.652325	0.672944	0.631272	0.653926	0.613104	0.756326	0.796331	#DIV/0!
		Max	0.890145	0.798508	0.86576	0.785521	0.729515	0.827297	0.899683	0.892193	#DIV/0!			1.25	0.606136	0.709676	0.728239	0.659246	0.609064	0.641854	0.730888	0.729515	#DIV/0!			1.25	0.693147	0.676887	0.640037	0.594707	0.626456	0.594707	0.693147	0.675755	#DIV/0!			1.25	0.602996	0.641854	0.675755	0.587787	0.573346	0.594707	0.635989	0.710847	#DIV/0!
		Max	0.942608	0.820981	0.914138	0.74444	0.828489	0.893389	0.897448	0.86576	#DIV/0!			1.5	0.593775	0.666479	0.707332	0.623189	0.578737	0.60859	0.693147	0.661398	#DIV/0!			1.5	0.606136	0.679902	0.649345	0.584934	0.581922	0.570545	0.628609	0.632523	#DIV/0!			1.5	0.634307	0.637577	0.651762	0.593775	0.578737	0.610909	0.611802	0.67788	#DIV/0!
														1.75	0.625706	0.627189	0.681718	0.612178	0.550046	0.590199	0.637577	0.667172	#DIV/0!			1.75	0.602175	0.619039	0.647685	0.568693	0.553385	0.559616	0.587787	0.643137	#DIV/0!			1.75	0.790786	0.6042	0.71562	0.565808	0.550046	0.559616	0.599118	0.70557	#DIV/0!
														2	0.796331	0.683845	0.741937	0.595983	0.554311	0.683295	0.592504	0.672528	#DIV/0!			2	0.792238	0.777705	0.782759	0.633724	0.575364	0.712565	0.565314	0.673345	#DIV/0!			2	0.888639	0.801628	0.81771	0.724563	0.620576	0.763528	0.574088	0.693147	#DIV/0!
														2.25	0.844697	0.733313	0.791587	0.710242	0.675448	0.76097	0.664976	0.778669	#DIV/0!			2.25	0.864997	0.786966	0.867864	0.710242	0.675755	0.783744	0.693147	0.801136	#DIV/0!			2.25	0.91251	0.832146	0.884202	0.806806	0.737599	0.791587	0.741003	0.816761	#DIV/0!
														2.5	0.870481	0.719815	0.799915	0.714653	0.708185	0.784439	0.765468	0.903304	#DIV/0!			2.5	0.904095	0.757686	0.882904	0.685979	0.678332	0.796331	0.788457	0.903712	#DIV/0!			2.5	0.934309	0.8141	0.884815	0.778914	0.730326	0.801361	0.820302	0.919363	#DIV/0!
														2.75	0.83392	0.71562	0.791587	0.693147	0.718465	0.774116	0.832909	0.931957	#DIV/0!			2.75	0.872488	0.741414	0.858859	0.699153	0.70557	0.789539	0.817084	0.941609	#DIV/0!			2.75	0.887987	0.803148	0.856777	0.776035	0.737041	0.81093	0.849308	0.913819	#DIV/0!
														3	0.872195	0.683757	0.797078	0.682891	0.703729	0.769375	0.835463	0.920449	#DIV/0!			3	0.877824	0.702116	0.855428	0.7033	0.687925	0.77171	0.825968	0.912283	#DIV/0!			3	0.90312	0.76525	0.843429	0.781875	0.735259	0.798993	0.861968	0.90048	#DIV/0!
														3.25	0.841702	0.652981	0.789877	0.658661	0.697602	0.764323	0.830837	0.893072	#DIV/0!			3.25	0.881092	0.666681	0.825246	0.688901	0.675448	0.739309	0.815037	0.879398	#DIV/0!			3.25	0.907158	0.741574	0.81895	0.741544	0.701805	0.757442	0.860561	0.870287	#DIV/0!
														3.5	0.782759	0.625094	0.763405	0.623394	0.674314	0.739057	0.813511	0.855666	#DIV/0!			3.5	0.817046	0.62192	0.781701	0.652775	0.666681	0.712565	0.804173	0.850908	#DIV/0!			3.5	0.824071	0.696307	0.760588	0.703369	0.689491	0.718465	0.838732	0.822452	#DIV/0!
														3.75	0.71562	0.606136	0.728957	0.624585	0.638559	0.701446	0.750478	0.789399	#DIV/0!			3.75	0.693147	0.591271	0.741233	0.618578	0.599379	0.679542	0.749794	0.777029	#DIV/0!			3.75	0.762459	0.639658	0.716458	0.655516	0.652453	0.679831	0.798809	0.771665	#DIV/0!
														4	0.63623	0.573003	0.540426	0.590075	0.578976	0.64619	0.715847	0.604248	#DIV/0!			4	0.600774	0.551933	0.595405	0.595055	0.555869	0.624154	0.71041	0.582866	#DIV/0!			4	0.593662	0.580514	0.57391	0.612121	0.590075	0.592144	0.770198	0.583795	#DIV/0!
														4.25	0.504747	0.509185	0.451663	0.562119	0.531935	0.486095	0.590549	0.436305	#DIV/0!			4.25	0.418874	0.468566	0.450159	0.536867	0.517943	0.473288	0.609855	0.437622	#DIV/0!			4.25	0.422646	0.456273	0.433813	0.524123	0.52197	0.449651	0.623589	0.409785	#DIV/0!
														4.5	0.401648	0.405465	0.296493	0.448869	0.477579	0.368464	0.462242	0.289763	#DIV/0!			4.5	0.329479	0.398731	0.325108	0.443437	0.468566	0.383866	0.463627	0.278859	#DIV/0!			4.5	0.311546	0.372325	0.312507	0.40207	0.440262	0.343146	0.467985	0.272062	#DIV/0!
														4.75	0.285829	0.305701	0.176863	0.329536	0.370767	0.2562	0.354326	0.14842	#DIV/0!			4.75	0.274536	0.294183	0.174072	0.350202	0.40207	0.252835	0.3529	0.133244	#DIV/0!			4.75	0.183065	0.274547	0.174998	0.318186	0.338296	0.231154	0.329479	0.106275	#DIV/0!
														5	0.190961	0.21674	0.18648	0.255749	0.309565	0.141015	0.206548	0.155122	#DIV/0!			5	0.173321	0.203937	0.169969	0.236975	0.327422	0.170345	0.220696	0.139957	#DIV/0!			5	0.158326	0.187983	0.146008	0.202993	0.273293	0.156219	0.167227	0.111343	#DIV/0!
														5.25	0.15066	0.173663	0.108966	0.14842	0.223666	0.139966	0.14723	0.12427	#DIV/0!			5.25	0.16057	0.157229	0.170166	0.168966	0.244197	0.173697	0.154469	0.0829596	#DIV/0!			5.25	0.150422	0.159403	0.117093	0.147133	0.1925	0.167413	0.138287	0.113944	#DIV/0!
														5.5	0.113738	0.152137	0.102066	0.148587	0.152802	0.101139	0.100805	0.115702	#DIV/0!			5.5	0.134749	0.118784	0.149475	0.157579	0.171472	0.119238	0.140966	0.0633876	#DIV/0!			5.5	0.123925	0.126441	0.0983779	0.143403	0.142629	0.155733	0.132268	0.0617111	#DIV/0!
														5.75	0.110542	0.121743	0.082792	0.132371	0.142037	0.0877219	0.0771896	0.0984401	#DIV/0!			5.75	0.129269	0.104496	0.125859	0.125831	0.14928	0.123911	0.118914	0.0718058	#DIV/0!			5.75	0.122316	0.123565	0.0923164	0.111564	0.138077	0.157186	0.127911	0.0979255	#DIV/0!
														6	0.090738	0.101714	0.0949329	0.110876	0.116339	0.101176	0.0984401	0.0711911	#DIV/0!			6	0.11113	0.092065	0.0985578	0.119978	0.127833	0.0938487	0.104183	0.0531434	#DIV/0!			6	0.105003	0.121361	0.0866969	0.110566	0.116816	0.168801	0.12326	0.0820288	#DIV/0!
														6.25	0.0854075	0.0947454	0.0890336	0.115865	0.104943	0.108214	0.110703	0.103635	#DIV/0!			6.25	0.0932455	0.088206	0.0744933	0.0979804	0.112212	0.109878	0.0980822	0.0547823	#DIV/0!			6.25	0.0858613	0.132303	0.0830132	0.0958588	0.121059	0.15697	0.109962	0.0723207	#DIV/0!
														6.5	0.0787292	0.0978729	0.0889896	0.120105	0.0982503	0.120674	0.140357	0.0417105	#DIV/0!			6.5	0.0911199	0.0843411	0.0744845	0.103305	0.0980612	0.120364	0.0919375	0.0810757	#DIV/0!			6.5	0.0841921	0.140927	0.0829491	0.0937015	0.113913	0.154422	0.0831692	0.102654	#DIV/0!
														6.75	0.0705421	0.113823	0.090719	0.124087	0.0924314	0.128146	0.151699	0.0640789	#DIV/0!			6.75	0.0828499	0.0874976	0.0897612	0.118896	0.0860343	0.116947	0.091522	0.104799	#DIV/0!			6.75	0.0744604	0.127981	0.0828877	0.0968794	0.121304	0.124628	0.0679632	0.0891856	#DIV/0!
														7	0.0831852	0.125277	0.076262	0.129812	0.0919766	0.122385	0.143591	0.0799036	#DIV/0!			7	0.0717937	0.0947886	0.0928249	0.119298	0.0927094	0.117173	0.0878944	0.0850069	#DIV/0!			7	0.0653421	0.11301	0.0829663	0.0859204	0.121858	0.107453	0.0634875	0.0859424	#DIV/0!
														7.25	0.0831248	0.137056	0.0783318	0.120977	0.0949684	0.120628	0.134419	0.0716376	#DIV/0!			7.25	0.0676141	0.126707	0.0893736	0.118418	0.0924281	0.0925808	0.0845574	0.101308	#DIV/0!			7.25	0.0598797	0.0888742	0.0813456	0.0841126	0.104613	0.0841921	0.0609163	0.0691121	#DIV/0!
														7.5	0.0729807	0.134902	0.0850469	0.113859	0.0944758	0.114026	0.112478	0.12975	#DIV/0!			7.5	0.0574176	0.133991	0.0844251	0.11696	0.095976	0.084	0.0795228	0.0700543	#DIV/0!			7.5	0.047014	0.0613095	0.0765924	0.0823793	0.100605	0.0568874	0.0585147	0.0819171	#DIV/0!
														7.75	0.0556954	0.13044	0.0799066	0.103923	0.0977642	0.108962	0.0861927	0.120079	#DIV/0!			7.75	0.0448506	0.127049	0.0764899	0.0966034	0.0923733	0.0772087	0.0700924	0.054156	#DIV/0!			7.75	0.0345121	0.0428978	0.0720186	0.0787017	0.0954699	0.0667432	0.0560895	0.0803052	#DIV/0!
														8	0.0340521	0.126467	0.0902114	0.0945194	0.0906661	0.114997	0.0766071	0.12241	#DIV/0!			8	0.0325955	0.0929358	0.0748853	0.0924751	0.0800427	0.0781648	0.0642351	0.0688797	#DIV/0!			8	0.0238106	0.0329442	0.0736529	0.0775326	0.082148	0.0622828	0.0537351	0.0729068	#DIV/0!
														8.25	0.0204686	0.0969509	0.0931285	0.0909718	0.0867264	0.122103	0.0704411	0.133732	#DIV/0!			8.25	0.020589	0.057801	0.0520564	0.0812134	0.0751988	0.072844	0.0631465	0.0689929	#DIV/0!			8.25	0.0133237	0.0310102	0.0620941	0.0837849	0.0870114	0.0805204	0.0515265	0.0739887	#DIV/0!
														8.5	0.0174423	0.0871445	0.0875659	0.0856307	0.084783	0.105202	0.0689929	0.132751	#DIV/0!			8.5	0.0131293	0.048637	0.0411218	0.0745786	0.0644345	0.0745592	0.0546418	0.0685527	#DIV/0!			8.5	0.00884962	0.0368705	0.0509092	0.0821947	0.0838435	0.0853459	0.0494483	0.0269217	#DIV/0!
														8.75	0.017417	0.0731123	0.10683	0.0822807	0.0875559	0.0813456	0.0625659	0.0863741	#DIV/0!			8.75	0.0101819	0.04452	0.027598	0.0580555	0.0602401	0.0759859	0.0539053	0.0452849	#DIV/0!			8.75	0.00734757	0.0426244	0.0399757	0.0878162	0.0679273	0.0695933	0.0487902	0.0446572	#DIV/0!
														9	0.0130154	0.0569913	0.11173	0.0863519	0.0904831	0.0436751	0.0517357	0.0808378	#DIV/0!			9	0.0072622	0.0674068	0.0100503	0.0477381	0.0515337	0.0441248	0.0517484	0.0509763	#DIV/0!			9	0.00586512	0.0526042	0.0219467	0.0938661	0.0670983	0.0502618	0.0452963	0.0487902	#DIV/0!
														9.25	0.0143681	0.0677004	0.0909039	0.0805204	0.0826917	-0.0028777	0.0285326	0.0573928	#DIV/0!			9.25	0.00869571	0.0678482	0.0215062	0.0546418	0.0446572	0.0452963	0.0438026	0.0380274	#DIV/0!			9.25	0.00732604	0.0650155	0.0232231	0.0715656	0.0496716	0.0212623	0.0405265	0.0395188	#DIV/0!
														9.5	0.00574714	0.0624316	0.0776947	0.050381	0.0710358	-0.00428878	0.016878	0.0322609	#DIV/0!			9.5	0.00578036	0.0580088	0.0185322	0.0564786	0.0487159	0.0317487	0.0433594	0.0569016	#DIV/0!			9.5	0.00585653	0.0755076	0.023089	0.0745414	0.0416108	0.00702744	0.0373071	0.059153	#DIV/0!
														9.75	0.00430726	0.0491327	0.0417027	0.0177257	0.0539096	-0.0157484	0.0387324	0.0677766	#DIV/0!			9.75	0.00433214	0.0526437	0.0184533	0.0663471	0.0421749	0.0128298	0.0414049	0.0578367	#DIV/0!			9.75	0.00292398	0.0760223	0.0172666	0.0573223	0.0366341	0	0.0326502	0.0485033	#DIV/0!
														10	0.00573067	0.0307717	0.0239955	-0.016094	0.0289037	-0.0157936	0.0491902	0.0452807	#DIV/0!			10	0.00720984	0.0673124	0.0141846	0.0555699	0.0373456	0.0227606	0.0409373	0.0655734	#DIV/0!			10	0.00291971	0.0679186	0.0129405	0.0479641	0.0390505	0	0.0309448	0.0365271	#DIV/0!
														10.25	0	0	0.0253178	-0.0335064	0.0100503	0.00717878	0.0467118	0.0223253	#DIV/0!			10.25	0.00431966	0.0649029	0.00988011	0.0391071	0.0369591	0.0141846	0.0295588	0.0650048	#DIV/0!			10.25	0.00145879	0.0502198	0.00572248	0.0422598	0.0459191	0.00280112	0.0334759	0.03945	#DIV/0!
														10.5	0.00713779	-0.0124569	0.0209359	-0.0233929	0.0085349	-0.00286944	0.0516419	0.0183491	#DIV/0!			10.5	0.00431345	0.0602845	0.00703733	0.0186118	0.045033	0.0127031	0.036115	0.0716095	#DIV/0!			10.5	0.00145879	0.0316613	0.002849	0.0167602	0.0469169	0.0027972	0.0332441	0.0432344	#DIV/0!
														10.75	0.00428878	-0.0124054	0.022285	-0.00734757	0.00141743	0	0.0254535	0.00522877	#DIV/0!			10.75	0.00431345	0.0472967	0.00561011	0.00993621	0.0404679	0.00986618	0.0303053	0.0735932	#DIV/0!			10.75	0.00291545	0.0205065	0.00427047	0.00555557	0.0394974	0.00419288	0.0397041	0.038006	#DIV/0!
														11	0	-0.0110804	0.0165979	-0.00147602	0.0113316	0.00144613	0.0171848	-0.00784318	#DIV/0!			11	0	0.0205628	0.0084152	0.0113155	0.0374144	0.00840341	0.0164613	0.0575501	#DIV/0!			11	-0.00145879	0.00545704	0.00995033	-0.00691088	0.0196636	0.00558661	0.0327005	0.0489951	#DIV/0!
														11.25	-0.00142755	-0.00418703	0.0206193	0.0117822	0.00995033	-0.00143164	0.0394788	-0.00782273	#DIV/0!			11.25	0	0.00816331	0.00560226	0.00848661	0.0257894	0.00981087	0.0300569	0.0623508	#DIV/0!			11.25	-0.00145879	0.00135962	0.00993621	-0.00414652	0.00837994	0.00557882	0.0230519	0.0638219	#DIV/0!
														11.5	-0.00427656	-0.0225362	0.0164387	0.0103018	-0.00568183	0.00573067	0.0325762	-0.00782273	#DIV/0!			11.5	-0.00143575	0.00677969	0.00837994	0.0112836	0.00707717	0.00559442	0.00950448	0.038543	#DIV/0!			11.5	-0.00145879	-0.00135593	0.00849863	0.00138408	0	0.00972906	0.0215642	0.0628622	#DIV/0!
														11.75	-0.00142755	-0.0167836	0.00412372	0.0117303	-0.00568183	0.00431966	0.0350913	-0.00261097	#DIV/0!			11.75	-0.00287357	0	0.00557882	0.0112361	0.00424029	0.00559442	0.0148151	0.0303253	#DIV/0!			11.75	-0.00437637	-0.00271003	0.00707717	0.00276625	0	0.00971555	0.00535477	0.0511552	#DIV/0!
														12	0.00142755	-0.00139373	0.00273973	0.014663	-0.00706717	0.0143474	0.0284257	0.0117418	#DIV/0!			12	-0.00431966	0.00406229	0.00972906	0.00421053	0.0154173	-0.0027933	0.0161947	0.0314574	#DIV/0!			12	-0.00292398	0.00677969	0.00282486	0.00415226	0.00416378	0.00693965	0.00534761	0.0440953	#DIV/0!
														12.25	0	0.00835659	-0.0123205	0.0130911	-0.00995033	0	0.0153652	0.0220074	#DIV/0!			12.25	-0.00431966	0.0040568	0.0179936	0.0112046	0.0154389	0	0.0133692	0.0220932	#DIV/0!			12.25	-0.00292398	0.00677051	0	0.00414652	0.0110651	0.00968866	0.00801072	0.038238	#DIV/0!
														12.5	-0.00142959	0.023928	-0.0123036	0.0188548	-0.00858374	-0.00860837	0.0114724	0.0258412	#DIV/0!			12.5	-0.00431966	0	0.0138124	0.00140154	0.0140058	0	0.0253516	0.0116657	#DIV/0!			12.5	-0.00438918	0.00945314	0	0.00138217	0.00692044	0.00551726	0.00133245	0.0235613	#DIV/0!
														12.75	-0.00142959	-0.00282486	-0.00137268	0.0244793	0.00142349	0.0128481	0.0164665	0.0258079	#DIV/0!			12.75	-0.00432589	0.00271371	0.0124397	0.0027894	0.0167836	0	0.00931477	0	#DIV/0!			12.75	-0.00439561	0.00810815	0	-0.00276625	0.00276243	0.00550966	0.00133422	0.00784318	#DIV/0!
														13	-0.00285714	-0.0027933	-0.00548698	0.018746	0.00141743	-0.00714799	0.0139155	0.00517466	#DIV/0!			13	-0.0043384	-0.00270636	0.00551726	0	0.00138985	0	0.0146182	-0.0208613	#DIV/0!			13	-0.00587373	0.00269906	0	-0.00138217	0.00552488	0.00689183	-0.00133422	-0.0065574	#DIV/0!
														13.25	-0.00429492	-0.00975617	-0.00691088	-0.00289436	0.00995033	0.00143164	0.0163835	-0.0102961	#DIV/0!			13.25	-0.00724116	-0.0027027	-0.00412372	-0.0112046	0.00278164	0	0.00397615	-0.0247247	#DIV/0!			13.25	-0.00587373	-0.0027027	0.00141143	0	-0.00413509	0.00412372	-0.00133067	-0.0275427	#DIV/0!
														13.5	-0.00430108	-0.00978345	-0.0264824	0	0.0185059	0.0028777	0.0100884	-0.0206193	#DIV/0!			13.5	-0.00869571	-0.00135227	-0.00412372	-0.00140154	0.00138985	0.00139373	-0.00660941	-0.0274348	#DIV/0!			13.5	-0.010317	-0.00945314	0.00140944	0.00413509	-0.00138026	0	-0.00266667	-0.0288734	#DIV/0!
														13.75	-0.00286533	0.0042343	-0.0335227	-0.00427656	0.00284091	-0.00568992	-0.00503779	-0.0258079	#DIV/0!			13.75	-0.00725166	-0.00271371	-0.00412939	-0.00839166	0.00277008	-0.00419288	-0.00265252	-0.0143887	#DIV/0!			13.75	-0.00884962	-0.0108255	0	0	-0.00414652	-0.00275103	0	-0.0197245	#DIV/0!
														14	-0.00430108	-0.0226318	-0.0307287	0.00569802	0	0.0170701	-0.00756624	-0.0169165	#DIV/0!			14	-0.00727276	-0.0191524	-0.00275482	-0.00280505	0.00277393	-0.00280112	-0.00794706	0.00394478	#DIV/0!			14	-0.00739102	-0.0122035	0	0	-0.00691088	-0.00550966	-0.0026738	-0.00792607	#DIV/0!
[truncated: 43 more rows]
[truncated: 47 more columns]

## Sheet: 3rd bio 30
														BHI	POI	INT	ANT	ARD1	ARD3	ARD6	F2365	MQ140033	BHI			BHI	POI	INT	ANT	ARD1	ARD3	ARD6	F2365	MQ140033	BHI			BHI	POI	INT	ANT	ARD1	ARD3	ARD6	F2365	MQ140033	BHI
[truncated: 298 more rows]
[truncated: 47 more columns]

## Sheet: Sum
37 growth curve		F2365	F2365	F2365	MQ140033	MQ140033	MQ140033	POI	POI	POI	INT	INT	INT	ANT	ANT	ANT	ARD1	ARD1	ARD1	ARD3	ARD3	ARD3	ARD6	ARD6	ARD6		30 growth curve		F2365	F2365	F2365	MQ140033	MQ140033	MQ140033	POI	POI	POI	INT	INT	INT	ANT	ANT	ANT	ARD1	ARD1	ARD1	ARD3	ARD3	ARD3
[truncated: 105 more rows]
[truncated: 3 more columns]
