# Supplementary material for: Translation control by altered start codon usage as a means of modulating the general stress response and virulence in Listeria monocytogenes
Source: PLoS Genet. 2026 Apr 6;22(4):e1011851. doi: 10.1371/journal.pgen.1011851 (PMC13068326; doi:10.1371/journal.pgen.1011851)
Supplement: S1 Data — (ZIP) [file pgen.1011851.s005.zip › Wu_2026_PG_fulldata/Fig2C-G.xlsx]

## Sheet: 14032024_1st
	16S	gadD3	gadT2	lmo0038	lmo2230	inlA			gadD3	gadT2	arcA	lmo2230	inlA				16S		gadD3		gadT2		arcA		lmo2230		inlA
F2365	10.1	21.57	18.49	25.51	15.51	19.22		F2365	0.000496037	0.00402716	3.93534e-05	0.0261803	0.00217911			F2365	10.1		21.57		18.49		25.51		15.51		19.22
	10.09	21.5	18.47	25.5	15.45	19.21		MQ140025	8.88019e-05	6.90124e-07	6.0234e-05	0.00291665	0.000406695					10.09		21.5		18.47		25.5		15.45		19.21
								ARD1	0.000630855	4.90103e-06	9.68117e-05	0.0293341	0.00350935
MQ140025	10.43	24.43	31.74	25.15	19.07	22.03		ARD3	0.000628947	3.67381e-06	8.01944e-05	0.0335323	0.00394576			MQ140025	10.43		24.43		31.74		25.15		19.07		22.03
	10.34	24.41	32.17	25.15	19.06	22.02		ARD5	0.000461827	1.83395e-06	0.000100352	0.0278793	0.00199806					10.34		24.41		32.17		25.15		19.06		22.02
								ARD6	0.000241378	1.0834e-06	0.000111542	0.014967	0.000789759
ARD1	10.6	21.65	29.03	24.6	15.78	18.98		ARD10	0.000253532	1.34885e-06	0.000115628	0.0150634	0.000746128			ARD1	10.6		21.65		29.03		24.6		15.78		28.98		F2365
	10.55	21.65	29.28	24.64	15.79	18.97		ARD12	0.000266299	1.17875e-06	0.000102053	0.0141244	0.000735342					10.55		21.65		219.28		24.64		15.79		18.97	MQ140025
																													ARD1
ARD3	10.45	21.52	29.44	24.79	15.45	18.68			gadD3	gadT2	arcA	lmo2230	inlA			ARD3	10.45		21.52		29.44		24.79		15.45		18.68		ARD3
	10.42	21.51	29.45	24.74	15.44	18.64		F2365	-10.9773	-7.95602	-14.6332	-5.25537	-8.84204					10.42		21.51		29.45		24.74		15.44		18.64	ARD5
								MQ140025	-13.4591	-20.4666	-14.0191	-8.42147	-11.2638																ARD6
ARD5	10.71	22.24	30.8	24.7	16	19.96		ARD1	-10.6304	-17.6385	-13.3345	-5.09128	-8.15458			ARD5	10.71		22.24		30.8		24.7		16		19.96		ARD10
	10.7	22.26	30.74	24.69	15.98	19.94		ARD3	-10.6348	-18.0543	-13.6061	-4.89831	-7.98548					10.7		22.26		30.74		24.69		15.98		19.94	ARD12
								ARD5	-11.0804	-19.0566	-13.2826	-5.16466	-8.96718
ARD6	10.66	23.14	31.8	24.45	16.88	21.3		ARD6	-12.0164	-19.816	-13.1301	-6.06207	-10.3063			ARD6	10.66		23.14		31.8		24.45		16.88		21.3
	10.65	23.22	31.28	24.52	16.87	21.29		ARD10	-11.9455	-19.4998	-13.0782	-6.05281	-10.3883					10.65		23.22		31.28		24.52		16.87		21.29
								ARD12	-11.8747	-19.6943	-13.2584	-6.14567	-10.4093
ARD10	10.71	23.16	31.02	24.5	16.91	21.43										ARD10	10.71		23.16		31.02		24.5		16.91		21.43
	10.69	23.14	31.48	24.45	16.91	21.42			gadD3	gadT2	arcA	lmo2230	inlA					10.69		23.14		31.48		24.45		16.91		21.42
								F2365	-10.9773	-7.95602	-14.6332	-5.25537	-8.84204
ARD12	10.91	23.3	31.54	24.9	17.24	21.65		MQ140025	-13.4591	-20.4666	-14.0191	-8.42147	-11.2638			ARD12	10.91		23.3		31.54		24.9		17.24		21.65
	10.92	23.28	31.77	24.86	17.2	21.67												10.92		23.28		31.77		24.86		17.2		21.67
		gadD3	gadT2	arcA	lmo2230	inlA			gadD3	gadT2	arcA	lmo2230	inlA				16S	gadD3	gadT2	arcA	lmo2230	inlA
	F2365	2.48178	12.5106	-0.61409	3.1661	2.42172		F2365	2.48178	12.5106	-0.61409	3.1661	2.42172			F2365	10.1	21.57	18.49	25.51	15.51	19.22
	MQ140025	0	0	-3.55271e-14	0	4.26326e-14		MQ140025	0	0	-3.55271e-14	0	4.26326e-14				10.09	21.5	18.47	25.5	15.45	19.21
	ARD1	2.82865	2.82816	0.684604	3.3302	3.10919		ARD1	2.82865	2.82816	0.684604	3.3302	3.10919
	ARD3	2.82428	2.41235	0.412922	3.52317	3.27829		ARD3	2.82428	2.41235	0.412922	3.52317	3.27829			MQ140025	10.43	24.43	31.74	25.15	19.07	22.03
	ARD5	2.37869	1.41003	0.736422	3.25681	2.29658		ARD5	2.37869	1.41003	0.736422	3.25681	2.29658				10.34	24.41	32.17	25.15	19.06	22.02
	ARD6	1.44263	0.650636	0.888932	2.35941	0.957467		ARD6	1.44263	0.650636	0.888932	2.35941	0.957467
	ARD10	1.5135	0.966807	0.940839	2.36866	0.875477		ARD10	1.5135	0.966807	0.940839	2.36866	0.875477			ARD1	10.6	21.65	29.03	24.6	15.78	28.98
	ARD12	1.58439	0.772332	0.760666	2.2758	0.854468		ARD12	1.58439	0.772332	0.760666	2.2758	0.854468				10.55	21.65	219.28	24.64	15.79	18.97
																ARD3	10.45	21.52	29.44	24.79	15.45	18.68
		F2365	MQ140025	ARD1	ARD3	ARD5	ARD6	ARD10	ARD12								10.42	21.51	29.45	24.74	15.44	18.64
	gadD3	2.48178	0	2.82865	2.82428	2.37869	1.44263	1.5135	1.58439
	gadT2	12.5106	0	2.82816	2.41235	1.41003	0.650636	0.966807	0.772332							ARD5	10.71	22.24	30.8	24.7	16	19.96
	aguB	-0.61409	-3.55271e-14	0.684604	0.412922	0.736422	0.888932	0.940839	0.760666								10.7	22.26	30.74	24.69	15.98	19.94
	lmo2230	3.1661	0	3.3302	3.52317	3.25681	2.35941	2.36866	2.2758
	inlA	2.42172	4.26326e-14	3.10919	3.27829	2.29658	0.957467	0.875477	0.854468							ARD6	10.66	23.14	31.8	24.45	16.88	21.3
																	10.65	23.22	31.28	24.52	16.87	21.29
																ARD10	10.71	23.16	31.02	24.5	16.91	21.43
																	10.69	23.14	31.48	24.45	16.91	21.42
																ARD12	10.91	23.3	31.54	24.9	17.24	21.65
																	10.92	23.28	31.77	24.86	17.2	21.67

## Sheet: 26032024_2nd
	16S	gadD3	gadT2	arcA	lmo2230	inlA			gadD3	gadT2	arcA	lmo2230	inlA				16S		gadD3		gadT2		arcA		lmo2230		inlA
F2365	9.59	21.73	17.59	25.08	16.02	19.78		F2365	0.000496037	0.00402716	3.93534e-05	0.0261803	0.00217911			F2365	9.59		21.73		17.59		25.08		16.02		19.78
	9.57	21.75	17.59	25.03	16	19.76		MQ140025	8.88019e-05	6.90124e-07	6.0234e-05	0.00291665	0.000406695					9.57		21.75		17.59		25.03		16		19.76
								ARD1	0.000630855	4.90103e-06	9.68117e-05	0.0293341	0.00350935
MQ140025	9.58	24.43	31.56	25.01	19.43	22.3		ARD3	0.000628947	3.67381e-06	8.01944e-05	0.0335323	0.00394576			MQ140025	9.58		24.43		31.56		25.01		19.43		22.3
	9.58	24.45	31.73	24.93	19.42	22.27		ARD5	0.000461827	1.83395e-06	0.000100352	0.0278793	0.00199806					9.58		24.45		31.73		24.93		19.42		22.27
								ARD6	0.000241378	1.0834e-06	0.000111542	0.014967	0.000789759
ARD1	9.68	22.54	31.07	23.82	16.2	20.19		ARD10	0.000253532	1.34885e-06	0.000115628	0.0150634	0.000746128			ARD1	9.68		22.54		31.07		23.82		16.2		20.19
	9.67	22.52	31.09	23.71	16.17	20.21		ARD12	0.000266299	1.17875e-06	0.000102053	0.0141244	0.000735342					9.67		22.52		31.09		23.71		16.17		20.21
ARD3	9.67	21.51	29.04	24.47	15.67	18.46			gadD3	gadT2	arcA	lmo2230	inlA			ARD3	9.67		21.51		29.04		24.47		15.67		18.46
	9.65	21.52	28.97	24.5	15.64	18.45		F2365	-10.9773	-7.95602	-14.6332	-5.25537	-8.84204					9.65		21.52		28.97		24.5		15.64		18.45
								MQ140025	-13.4591	-20.4666	-14.0191	-8.42147	-11.2638
ARD5	9.88	22.11	30.72	24.14	15.91	19.95		ARD1	-10.6304	-17.6385	-13.3345	-5.09128	-8.15458			ARD5	9.88		22.11		30.72		24.14		15.91		19.95
	9.88	22.13	30.77	24.13	15.88	19.98		ARD3	-10.6348	-18.0543	-13.6061	-4.89831	-7.98548					9.88		22.13		30.77		24.13		15.88		19.98
								ARD5	-11.0804	-19.0566	-13.2826	-5.16466	-8.96718
ARD6	9.77	22.98	31.1	24.11	16.78	21.16		ARD6	-12.0164	-19.816	-13.1301	-6.06207	-10.3063			ARD6	9.77		22.98		31.1		24.11		16.78		21.16
	9.75	22.97	31.41	24.01	16.78	21.11		ARD10	-11.9455	-19.4998	-13.0782	-6.05281	-10.3883					9.75		22.97		31.41		24.01		16.78		21.11
								ARD12	-11.8747	-19.6943	-13.2584	-6.14567	-10.4093
ARD10	9.67	22.59	30.95	23.61	16.42	20.65										ARD10	9.67		22.59		30.95		23.61		16.42		20.65
	9.66	22.57	30.96	23.62	16.43	20.67			gadD3	gadT2	arcA	lmo2230	inlA					9.66		22.57		30.96		23.62		16.43		20.67
								F2365	-10.9773	-7.95602	-14.6332	-5.25537	-8.84204
ARD12	9.79	22.76	30.94	23.75	16.53	20.82		MQ140025	-13.4591	-20.4666	-14.0191	-8.42147	-11.2638			ARD12	9.79		22.76		30.94		23.75		16.53		20.82
	9.79	22.74	30.92	23.72	16.52	20.82												9.79		22.74		30.92		23.72		16.52		20.82
		gadD3	gadT2	arcA	lmo2230	inlA			gadD3	gadT2	arcA	lmo2230	inlA				16S	gadD3	gadT2	arcA	lmo2230	inlA
	F2365	2.48178	12.5106	-0.61409	3.1661	2.42172		F2365	2.48178	12.5106	-0.61409	3.1661	2.42172			F2365	9.59	21.73	17.59	25.08	16.02	19.78
	MQ140025	0	0	-3.55271e-14	0	4.26326e-14		MQ140025	0	0	-3.55271e-14	0	4.26326e-14				9.57	21.75	17.59	25.03	16	19.76
	ARD1	2.82865	2.82816	0.684604	3.3302	3.10919		ARD1	2.82865	2.82816	0.684604	3.3302	3.10919
	ARD3	2.82428	2.41235	0.412922	3.52317	3.27829		ARD3	2.82428	2.41235	0.412922	3.52317	3.27829			MQ140025	9.58	24.43	31.56	25.01	19.43	22.3
	ARD5	2.37869	1.41003	0.736422	3.25681	2.29658		ARD5	2.37869	1.41003	0.736422	3.25681	2.29658				9.58	24.45	31.73	24.93	19.42	22.27
	ARD6	1.44263	0.650636	0.888932	2.35941	0.957467		ARD6	1.44263	0.650636	0.888932	2.35941	0.957467
	ARD10	1.5135	0.966807	0.940839	2.36866	0.875477		ARD10	1.5135	0.966807	0.940839	2.36866	0.875477			ARD1	9.68	22.54	31.07	23.82	16.2	20.19
	ARD12	1.58439	0.772332	0.760666	2.2758	0.854468		ARD12	1.58439	0.772332	0.760666	2.2758	0.854468				9.67	22.52	31.09	23.71	16.17	20.21
																ARD3	9.67	21.51	29.04	24.47	15.67	18.46
		F2365	MQ140025	ARD1	ARD3	ARD5	ARD6	ARD10	ARD12								9.65	21.52	28.97	24.5	15.64	18.45
	gadD3	2.48178	0	2.82865	2.82428	2.37869	1.44263	1.5135	1.58439
	gadT2	12.5106	0	2.82816	2.41235	1.41003	0.650636	0.966807	0.772332							ARD5	9.88	22.11	30.72	24.14	15.91	19.95
	aguB	-0.61409	-3.55271e-14	0.684604	0.412922	0.736422	0.888932	0.940839	0.760666								9.88	22.13	30.77	24.13	15.88	19.98
	lmo2230	3.1661	0	3.3302	3.52317	3.25681	2.35941	2.36866	2.2758
	inlA	2.42172	4.26326e-14	3.10919	3.27829	2.29658	0.957467	0.875477	0.854468							ARD6	9.77	22.98	31.1	24.11	16.78	21.16
																	9.75	22.97	31.41	24.01	16.78	21.11
																ARD10	9.67	22.59	30.95	23.61	16.42	20.65
																	9.66	22.57	30.96	23.62	16.43	20.67
																ARD12	9.79	22.76	30.94	23.75	16.53	20.82
																	9.79	22.74	30.92	23.72	16.52	20.82

## Sheet: 26032024_3rd
	16S	gadD3	gadT2	arcA	lmo2230	inlA			gadD3	gadT2	arcA	lmo2230	inlA				16S		gadD3		gadT2		arcA		lmo2230		inlA
F2365	9.47	21.91	18.3	25.06	15.57	19.32		F2365	0.000496037	0.00402716	3.93534e-05	0.0261803	0.00217911			F2365	9.47		21.91		18.3		25.06		15.57		19.32
	9.47	21.93	18.31	25.03	15.57	19.29		MQ140025	8.88019e-05	6.90124e-07	6.0234e-05	0.00291665	0.000406695					9.47		21.93		18.31		25.03		15.57		19.29
								ARD1	0.000630855	4.90103e-06	9.68117e-05	0.0293341	0.00350935
MQ140025	9.76	24.08	31.64	24.69	18.93	21.79		ARD3	0.000628947	3.67381e-06	8.01944e-05	0.0335323	0.00394576			MQ140025	9.76		24.08		31.64		24.69		18.93		21.79
	9.75	24.08	31.85	24.77	18.93	21.73		ARD5	0.000461827	1.83395e-06	0.000100352	0.0278793	0.00199806					9.75		24.08		31.85		24.77		18.93		21.73
								ARD6	0.000241378	1.0834e-06	0.000111542	0.014967	0.000789759
ARD1	10.05	22.32	30.13	24.27+	16.43	20.03		ARD10	0.000253532	1.34885e-06	0.000115628	0.0150634	0.000746128			ARD1	10.05		22.32		30.13		24.27+		16.43		20.03
	10.03	22.28	30.57	24.32	16.45	20.02		ARD12	0.000266299	1.17875e-06	0.000102053	0.0141244	0.000735342					10.03		22.28		30.57		24.32		16.45		20.02
ARD3	10.01	20.72	28.11	24.48	15.09	17.52			gadD3	gadT2	arcA	lmo2230	inlA			ARD3	10.01		20.72		28.11		24.48		15.09		17.52
	9.97	20.71	27.95	24.52	15.09	17.51		F2365	-10.9773	-7.95602	-14.6332	-5.25537	-8.84204					9.97		20.71		27.95		24.52		15.09		17.51
								MQ140025	-13.4591	-20.4666	-14.0191	-8.42147	-11.2638
ARD5	9.9	22.06	29.79	23.49	15.87	19.87		ARD1	-10.6304	-17.6385	-13.3345	-5.09128	-8.15458			ARD5	9.9		22.06		29.79		23.49		15.87		19.87
	9.93	22.06	`30.12	23.52	15.88	19.89		ARD3	-10.6348	-18.0543	-13.6061	-4.89831	-7.98548					9.93		22.06		`30.12		23.52		15.88		19.89
								ARD5	-11.0804	-19.0566	-13.2826	-5.16466	-8.96718
ARD6	10.05	23.05	31.84	24.59	16.83	21.56		ARD6	-12.0164	-19.816	-13.1301	-6.06207	-10.3063			ARD6	10.05		23.05		31.84		24.59		16.83		21.56
	10.04	23.04	31.63	24.59	16.84	21.52		ARD10	-11.9455	-19.4998	-13.0782	-6.05281	-10.3883					10.04		23.04		31.63		24.59		16.84		21.52
								ARD12	-11.8747	-19.6943	-13.2584	-6.14567	-10.4093
ARD10	10.09	23.23	32.04	24.95	17.1	21.65										ARD10	10.09		23.23		32.04		24.95		17.1		21.65
	10.08	23.21	31.44	24.92	17.11	21.66			gadD3	gadT2	arcA	lmo2230	inlA					10.08		23.21		31.44		24.92		17.11		21.66
								F2365	-10.9773	-7.95602	-14.6332	-5.25537	-8.84204
ARD12	9.93	23.48	31.64	24.78	17.22	21.73		MQ140025	-13.4591	-20.4666	-14.0191	-8.42147	-11.2638			ARD12	9.93		23.48		31.64		24.78		17.22		21.73
	9.93	23.51	31.81	24.76	17.22	21.69												9.93		23.51		31.81		24.76		17.22		21.69
		gadD3	gadT2	arcA	lmo2230	inlA			gadD3	gadT2	arcA	lmo2230	inlA				16S	gadD3	gadT2	arcA	lmo2230	inlA
	F2365	2.48178	12.5106	-0.61409	3.1661	2.42172		F2365	2.48178	12.5106	-0.61409	3.1661	2.42172			F2365	9.47	21.91	18.3	25.06	15.57	19.32
	MQ140025	0	0	-3.55271e-14	0	4.26326e-14		MQ140025	0	0	-3.55271e-14	0	4.26326e-14				9.47	21.93	18.31	25.03	15.57	19.29
	ARD1	2.82865	2.82816	0.684604	3.3302	3.10919		ARD1	2.82865	2.82816	0.684604	3.3302	3.10919
	ARD3	2.82428	2.41235	0.412922	3.52317	3.27829		ARD3	2.82428	2.41235	0.412922	3.52317	3.27829			MQ140025	9.76	24.08	31.64	24.69	18.93	21.79
	ARD5	2.37869	1.41003	0.736422	3.25681	2.29658		ARD5	2.37869	1.41003	0.736422	3.25681	2.29658				9.75	24.08	31.85	24.77	18.93	21.73
	ARD6	1.44263	0.650636	0.888932	2.35941	0.957467		ARD6	1.44263	0.650636	0.888932	2.35941	0.957467
	ARD10	1.5135	0.966807	0.940839	2.36866	0.875477		ARD10	1.5135	0.966807	0.940839	2.36866	0.875477			ARD1	10.05	22.32	30.13	24.27+	16.43	20.03
	ARD12	1.58439	0.772332	0.760666	2.2758	0.854468		ARD12	1.58439	0.772332	0.760666	2.2758	0.854468				10.03	22.28	30.57	24.32	16.45	20.02
																ARD3	10.01	20.72	28.11	24.48	15.09	17.52
		F2365	MQ140025	ARD1	ARD3	ARD5	ARD6	ARD10	ARD12								9.97	20.71	27.95	24.52	15.09	17.51
	gadD3	2.48178	0	2.82865	2.82428	2.37869	1.44263	1.5135	1.58439
	gadT2	12.5106	0	2.82816	2.41235	1.41003	0.650636	0.966807	0.772332							ARD5	9.9	22.06	29.79	23.49	15.87	19.87
	aguB	-0.61409	-3.55271e-14	0.684604	0.412922	0.736422	0.888932	0.940839	0.760666								9.93	22.06	`30.12	23.52	15.88	19.89
	lmo2230	3.1661	0	3.3302	3.52317	3.25681	2.35941	2.36866	2.2758
	inlA	2.42172	4.26326e-14	3.10919	3.27829	2.29658	0.957467	0.875477	0.854468							ARD6	10.05	23.05	31.84	24.59	16.83	21.56
																	10.04	23.04	31.63	24.59	16.84	21.52
																ARD10	10.09	23.23	32.04	24.95	17.1	21.65
																	10.08	23.21	31.44	24.92	17.11	21.66
																ARD12	9.93	23.48	31.64	24.78	17.22	21.73
																	9.93	23.51	31.81	24.76	17.22	21.69

## Sheet: Sheet3
		-3.49	-3.475	-3.495	-3.445	-3.4595	-3.3925				gadD3	gadT2	lmo0038	lmo2230	inlA				gadD3	gadT2	lmo0038	lmo2230	inlA				gadD3	gadT2	lmo0038	lmo2230	inlA
		16S	gadD3	gadT2	lmo0038	lmo2230	inlA		1st	F2365	0.000496037	0.00402716	3.08366e-05	0.0261803	0.00169272		1st	F2365	-10.9773	-7.95602	-14.985	-5.25537	-9.20644		1st	F2365	2.48178	12.5106	-0.618988	3.1661	2.47501
1st	F2365	10.1	21.57	18.49	25.51	15.51	19.22			MQ140025	8.88019e-05	6.90124e-07	4.73588e-05	0.00291665	0.000304462			MQ140025	-13.4591	-20.4666	-14.366	-8.42147	-11.6815			MQ140025	0.353572	0.302581	0.262478	0.527644	0.453903
		10.09	21.5	18.47	25.5	15.45	19.21			ARD1	0.000630855	4.90103e-06	7.65051e-05	0.0293341	0.00273466			ARD1	-10.6304	-17.6385	-13.6741	-5.09128	-8.51442			ARD1	2.82865	2.82816	0.691923	3.3302	3.16703
										ARD3	0.000628947	3.67381e-06	6.32852e-05	0.0335323	0.00308749			ARD3	-10.6348	-18.0543	-13.9478	-4.89831	-8.33935			ARD3	2.82428	2.41235	0.418236	3.52317	3.3421
	MQ140025	10.43	24.43	31.74	25.15	19.07	22.03			ARD5	0.000461827	1.83395e-06	7.92456e-05	0.0278793	0.00153716			ARD5	-11.0804	-19.0566	-13.6233	-5.16466	-9.34552			ARD5	2.37869	1.41003	0.742699	3.25681	2.33593
		10.34	24.41	32.17	25.15	19.06	22.02			ARD6	0.000241378	1.0834e-06	8.82595e-05	0.014967	0.000596935			ARD6	-12.0164	-19.816	-13.4679	-6.06207	-10.7101			ARD6	1.44263	0.650636	0.898118	2.35941	0.971313
										ARD10	0.000253532	1.34885e-06	9.15009e-05	0.0150634	0.000562993			ARD10	-11.9455	-19.4998	-13.4159	-6.05281	-10.7946			ARD10	1.5135	0.966807	0.950154	2.36866	0.886857
	ARD1	10.6	21.65	29.03	24.6	15.78	18.98			ARD12	0.000266299	1.17875e-06	8.04464e-05	0.0141244	0.000553143			ARD12	-11.8747	-19.6943	-13.6016	-6.14567	-10.8201			ARD12	1.58439	0.772332	0.764395	2.2758	0.861393
		10.55	21.65	29.28	24.64	15.79	18.97		2nd	F2365	0.000308254	0.00515337	2.96585e-05	0.0130963	0.000826846		2nd	F2365	-11.6636	-7.60027	-15.0412	-6.25469	-10.2401		2nd	F2365	2.58116	13.3568	-0.0824052	3.27919	2.46261
										MQ140025	5.15112e-05	4.9125e-07	3.14018e-05	0.00134901	0.000150005			MQ140025	-14.2448	-20.957	-14.9588	-9.53388	-12.7027			MQ140025	-0.432131	-0.187815	-0.330306	-0.584766	-0.567345
	ARD3	10.45	21.52	29.44	24.79	15.45	18.68			ARD1	0.000194427	7.57746e-07	7.48249e-05	0.0124106	0.000657533			ARD1	-12.3285	-20.3318	-13.7061	-6.33228	-10.5706			ARD1	1.91627	0.625256	1.25267	3.20161	2.13205
		10.42	21.51	29.45	24.74	15.44	18.64			ARD3	0.000377192	2.94421e-06	4.57685e-05	0.017486	0.00212799			ARD3	-11.3724	-18.3737	-14.4153	-5.83766	-8.87629			ARD3	2.87234	2.58335	0.543505	3.69623	3.82641
										ARD5	0.00029207	1.08181e-06	6.68563e-05	0.0172335	0.000882933			ARD5	-11.7414	-19.8181	-13.8686	-5.85864	-10.1454			ARD5	2.50336	1.13892	1.09021	3.67524	2.55729
	ARD5	10.71	22.24	30.8	24.7	16	19.96			ARD6	0.000153127	7.18369e-07	6.49655e-05	0.00883404	0.000368694			ARD6	-12.673	-20.4088	-13.91	-6.82271	-11.4053			ARD6	1.57178	0.548267	1.04883	2.71117	1.29741
		10.7	22.26	30.74	24.69	15.98	19.94			ARD10	0.000186854	8.17357e-07	8.21275e-05	0.0105088	0.000478034			ARD10	-12.3858	-20.2225	-13.5718	-6.57225	-11.0306			ARD10	1.85895	0.734508	1.38702	2.96163	1.6721
										ARD12	0.000181303	9.02364e-07	8.2316e-05	0.0106772	0.000465683			ARD12	-12.4293	-20.0798	-13.5685	-6.54932	-11.0684			ARD12	1.81544	0.87725	1.39032	2.98456	1.63434
	ARD6	10.66	23.14	31.8	24.45	16.88	21.3		3rd	F2365	0.000254427	0.00299218	2.77672e-05	0.0163236	0.00105438		3rd	F2365	-11.9405	-8.38459	-15.1363	-5.93689	-9.88939		3rd	F2365	1.7936	12.4994	-0.5756	2.9551	2.13252
		10.65	23.22	31.28	24.52	16.87	21.29			MQ140025	7.33897e-05	5.16765e-07	4.13814e-05	0.00210495	0.00024046			MQ140025	-13.7341	-20.884	-14.5607	-8.892	-12.0219			MQ140025	0.0785592	-0.114766	0.0678278	0.0571219	0.113442
										ARD1	0.000288094	1.57734e-06	6.6782e-05	0.0133259	0.000942034			ARD1	-11.7612	-19.2741	-13.8702	-6.22962	-10.0519			ARD1	1.97289	1.60991	0.690476	2.66238	1.96998
	ARD10	10.71	23.16	31.02	24.5	16.91	21.43			ARD3	0.000796772	6.96265e-06	5.63458e-05	0.0316665	0.00500756			ARD3	-10.2935	-17.1319	-14.1153	-4.9809	-7.64168			ARD3	3.44052	3.75206	0.445324	3.9111	4.38024
		10.69	23.14	31.48	24.45	16.91	21.42			ARD5	0.000311024	1.87187e-06	0.000104242	0.0178719	0.000957174			ARD5	-11.6507	-19.0271	-13.2278	-5.80617	-10.0289			ARD5	2.08338	1.8569	1.33288	3.08583	1.99298
										ARD6	0.000176429	6.2958e-07	5.49977e-05	0.0102783	0.000338023			ARD6	-12.4686	-20.5991	-14.1503	-6.60425	-11.5306			ARD6	1.26544	0.284882	0.41039	2.28775	0.491324
	ARD12	10.91	23.3	31.54	24.9	17.24	21.65			ARD10	0.000161314	6.55074e-07	4.48403e-05	0.00881735	0.000320994			ARD10	-12.5978	-20.5418	-14.4448	-6.82544	-11.6052			ARD10	1.13623	0.342151	0.115813	2.06656	0.416746
		10.92	23.28	31.77	24.86	17.2	21.67			ARD12	0.000121379	5.87083e-07	4.52013e-05	0.00737351	0.000279191			ARD12	-13.0082	-20.6999	-14.4333	-7.08343	-11.8065			ARD12	0.725867	0.184057	0.127383	1.80856	0.215455
2nd	F2365	9.59	21.73	17.59	25.08	16.02	19.78
		9.57	21.75	17.59	25.03	16	19.76												gadD3	gadT2	lmo0038	lmo2230	inlA
																	1st	MQ140025	-13.4591	-20.4666	-14.366	-8.42147	-11.6815
	MQ140025	9.58	24.43	31.56	25.01	19.43	22.3												0.353572	0.302581	0.262478	0.527644	0.453903
		9.58	24.45	31.73	24.93	19.42	22.27										2nd	MQ140025	-14.2448	-20.957	-14.9588	-9.53388	-12.7027
																			-0.432131	-0.187815	-0.330306	-0.584766	-0.567345
	ARD1	9.68	22.54	31.07	23.82	16.2	20.19										3rd	MQ140025	-13.7341	-20.884	-14.5607	-8.892	-12.0219
		9.67	22.52	31.09	23.71	16.17	20.21												0.0785592	-0.114766	0.0678278	0.0571219	0.113442
	ARD3	9.67	21.51	29.04	24.47	15.67	18.46											mean	-13.8126	-20.7692	-14.6285	-8.94912	-12.1354
		9.65	21.52	28.97	24.5	15.64	18.45
	ARD5	9.88	22.11	30.72	24.14	15.91	19.95
		9.88	22.13	30.77	24.13	15.88	19.98
	ARD6	9.77	22.98	31.1	24.11	16.78	21.16
		9.75	22.97	31.41	24.01	16.78	21.11
	ARD10	9.67	22.59	30.95	23.61	16.42	20.65
		9.66	22.57	30.96	23.62	16.43	20.67
	ARD12	9.79	22.76	30.94	23.75	16.53	20.82
		9.79	22.74	30.92	23.72	16.52	20.82
3rd	F2365	9.47	21.91	18.3	25.06	15.57	19.32
		9.47	21.93	18.31	25.03	15.57	19.29
	MQ140025	9.76	24.08	31.64	24.69	18.93	21.79
		9.75	24.08	31.85	24.77	18.93	21.73
	ARD1	10.05	22.32	30.13	24.27	16.43	20.03
		10.03	22.28	30.57	24.32	16.45	20.02
	ARD3	10.01	20.72	28.11	24.48	15.09	17.52
		9.97	20.71	27.95	24.52	15.09	17.51
	ARD5	9.9	22.06	29.79	23.49	15.87	19.87
		9.93	22.06	30.12	23.52	15.88	19.89
	ARD6	10.05	23.05	31.84	24.59	16.83	21.56
		10.04	23.04	31.63	24.59	16.84	21.52
	ARD10	10.09	23.23	32.04	24.95	17.1	21.65
		10.08	23.21	31.44	24.92	17.11	21.66
	ARD12	9.93	23.48	31.64	24.78	17.22	21.73
		9.93	23.51	31.81	24.76	17.22	21.69
