# Supplementary material for: Translation control by altered start codon usage as a means of modulating the general stress response and virulence in Listeria monocytogenes
Source: PLoS Genet. 2026 Apr 6;22(4):e1011851. doi: 10.1371/journal.pgen.1011851 (PMC13068326; doi:10.1371/journal.pgen.1011851)
Supplement: S1 Data — (ZIP) [file pgen.1011851.s005.zip › Wu_2026_PG_fulldata/Fig5B_Fig6C.xlsx]

## Sheet: 12032025
	PBS	pIMK3	rsbW ATG	rsbW ATA	rsbW ATT	plcB ATG	plcB GTG	lftR ATG	lftR GTG
489/518	744	1116	1109	1157	1119	1283	1188	1146	1144
Filter	72149	180828	172832	177615	177900	193149	184583	186901	179506
OD600	0.086	0.741	0.69	0.726	0.721	0.752	0.725	0.739	0.711
489/518	779	1160	1128	1111	1121	1283	1199	1212	1106
Filter	73333	182301	172230	179911	178568	192922	184467	186134	181335
OD600	0.084	0.734	0.687	0.73	0.719	0.739	0.71	0.732	0.714
	PBS	pIMK3+IPTG	rsbW ATG+IPTG	rsbW ATA+IPTG	rsbW ATT+IPTG	plcB ATG+IPTG	plcB GTG+IPTG	lftR ATG+IPTG	lftR GTG+IPTG
489/518	773	1132	14156	5809	1156	21199	17599	2307	1520
Filter	74449	179653	1140495	532922	185829	1701056	1413460	270396	206556
OD600	0.085	0.703	0.695	0.727	0.718	0.727	0.72	0.691	0.689
489/518	703	1158	13985	5671	1166	20892	17454	2377	1495
Filter	74600	182948	1134048	532083	185213	1688897	1422723	269333	204315
OD600	0.09	0.713	0.694	0.716	0.711	0.723	0.719	0.695	0.683
Blanks		pIMK3	rsbW ATG	rsbW ATA	rsbW ATT	plcB ATG	plcB GTG	lftR ATG	lftR GTG
749.75	489/518	388.25	368.75	384.25	370.25	533.25	443.75	429.25	375.25
73632.8	Filter	106608	583031	281636	108232	873470	725389	155016	119398
0.08625	OD600	0.63575	0.60625	0.64025	0.63325	0.65325	0.63625	0.62875	0.61375
	489/518 /OD	1.22139	1.21649	1.20031	1.16936	1.63261	1.39489	1.36541	1.22281
749.75	filter / OD	167688	961700	439884	170915	1.33711e+06	1.1401e+06	246546	194539
73632.8
0.08625
		pIMK3+IPTG	rsbW ATG+IPTG	rsbW ATA+IPTG	rsbW ATT+IPTG	plcB ATG+IPTG	plcB GTG+IPTG	lftR ATG+IPTG	lftR GTG+IPTG
	489/518	395.25	13320.8	4990.25	411.25	20295.8	16776.8	1592.25	757.75
	Filter	107668	1.06364e+06	458870	111888	1.62134e+06	1.34446e+06	196232	131803
	OD600	0.62175	0.60825	0.63525	0.62825	0.63875	0.63325	0.60675	0.59975
	489/518 /OD	1.27141	43.8002	15.7111	1.30919	63.5483	52.9862	5.24845	2.52689
	filter / OD	173169	1.74869e+06	722345	178095	2.53831e+06	2.12311e+06	323415	219763
		pIMK3	rsbW ATG	rsbW ATA	rsbW ATT	plcB ATG	plcB GTG	lftR ATG	lftR GTG
489/518 /OD	"-IPTG"	1.22139	1.21649	1.20031	1.16936	1.63261	1.39489	1.36541	1.22281
	"+IPTG"	1.27141	43.8002	15.7111	1.30919	63.5483	52.9862	5.24845	2.52689

## Sheet: 13032025
	PBS	pIMK3	rsbW ATG	rsbW ATA	rsbW ATT	plcB ATG	plcB GTG	lftR ATG	lftR GTG
489/518	548	861	932	951	919	1106	1077	872	993
Filter	69648	151522	155380	163891	161888	179599	184399	151622	168834
OD600	0.087	0.677	0.669	0.721	0.711	0.757	0.748	0.66	0.723
489/518	557	854	924	903	960	1039	1077	855	938
Filter	72128	148333	153784	161882	160694	176845	183654	151619	167261
OD600	0.085	0.654	0.651	0.705	0.696	0.731	0.74	0.654	0.71
	PBS	pIMK3+IPTG	rsbW ATG+IPTG	rsbW ATA+IPTG	rsbW ATT+IPTG	plcB ATG+IPTG	plcB GTG+IPTG	lftR ATG+IPTG	lftR GTG+IPTG
489/518	533	922	12783	5055	915	20306	15670	2953	1410
Filter	71485	161190	1051819	490563	157593	1621815	1312187	304768	207276
OD600	0.087	0.711	0.66	0.726	0.679	0.627	0.665	0.597	0.726
489/518	526	924	12761	4983	900	20247	15719	2979	1347
Filter	71751	160902	1048696	487787	155036	1610238	1320357	304398	201754
OD600	0.09	0.701	0.668	0.716	0.652	0.612	0.666	0.597	0.714
Blanks		pIMK3	rsbW ATG	rsbW ATA	rsbW ATT	plcB ATG	plcB GTG	lftR ATG	lftR GTG
541	489/518	316.5	387	386	398.5	531.5	536	322.5	424.5
71253	Filter	85103	532346	255974	88487.5	829454	677040	156942	116802
0.08725	OD600	0.60675	0.57725	0.63625	0.60775	0.60475	0.61925	0.54125	0.63725
	489/518 /OD	1.04326	1.34084	1.21336	1.31139	1.75775	1.73113	1.19169	1.33229
541	filter / OD	140260	922211	402317	145599	1.37157e+06	1.09332e+06	289962	183291
71253
0.08725
		pIMK3+IPTG	rsbW ATG+IPTG	rsbW ATA+IPTG	rsbW ATT+IPTG	plcB ATG+IPTG	plcB GTG+IPTG	lftR ATG+IPTG	lftR GTG+IPTG
	489/518	382	12231	4478	366.5	19735.5	15153.5	2425	837.5
	Filter	89793	979004	417922	85061.5	1.54477e+06	1245019	233330	133262
	OD600	0.61875	0.57675	0.63375	0.57825	0.53225	0.57825	0.50975	0.63275
	489/518 /OD	1.23475	42.4135	14.1318	1.26762	74.1588	52.4116	9.51447	2.64718
	filter / OD	145120	1.69745e+06	659443	147102	2.90235e+06	2.15308e+06	457734	210608
		pIMK3	rsbW ATG	rsbW ATA	rsbW ATT	plcB ATG	plcB GTG	lftR ATG	lftR GTG
489/518 /OD	"-IPTG"	1.04326	1.34084	1.21336	1.31139	1.75775	1.73113	1.19169	1.33229
	"+IPTG"	1.23475	42.4135	14.1318	1.26762	74.1588	52.4116	9.51447	2.64718

## Sheet: 14032025
	PBS	pIMK3	rsbW ATG	rsbW ATA	rsbW ATT	plcB ATG	plcB GTG	lftR ATG	lftR GTG
489/518	770	1092	1085	1163	1024	1279	1106	1043	1105
Filter	71208	173852	164256	184125	172088	200063	170371	164465	176677
OD600	0.087	0.776	0.733	0.795	0.757	0.792	0.736	0.721	0.745
489/518	751	1090	1083	1184	1061	1293	1125	1013	1094
Filter	71604	173588	163067	185433	170150	200857	171331	164891	177875
OD600	0.085	0.766	0.717	0.786	0.745	0.788	0.714	0.709	0.745
	PBS	pIMK3+IPTG	rsbW ATG+IPTG	rsbW ATA+IPTG	rsbW ATT+IPTG	plcB ATG+IPTG	plcB GTG+IPTG	lftR ATG+IPTG	lftR GTG+IPTG
489/518	743	1016	15052	6173	1003	21724	18980	2184	1518
Filter	72337	160290	1155739	547352	157111	1717905	1523608	260639	220829
OD600	0.087	0.696	0.602	0.714	0.671	0.701	0.709	0.726	0.776
489/518	719	1011	15334	6225	983	21331	19079	2155	1508
Filter	72462	161202	1166006	555847	157144	1700889	1534221	259069	222494
OD600	0.096	0.693	0.598	0.705	0.664	0.69	0.704	0.713	0.767
Blanks		pIMK3	rsbW ATG	rsbW ATA	rsbW ATT	plcB ATG	plcB GTG	lftR ATG	lftR GTG
745.75	489/518	345.25	338.25	427.75	296.75	540.25	369.75	282.25	353.75
71902.8	Filter	95168.2	588095	293836	92696.8	887081	775087	140649	126850
0.08875	OD600	0.64725	0.57875	0.66575	0.62525	0.65775	0.63375	0.63475	0.67175
	489/518 /OD	1.06682	1.1689	1.28502	0.94922	1.64272	1.16686	0.889327	1.05322
745.75	filter / OD	147035	1.01615e+06	441360	148255	1.34866e+06	1.22302e+06	221582	188836
71902.8
0.08875
		pIMK3+IPTG	rsbW ATG+IPTG	rsbW ATA+IPTG	rsbW ATT+IPTG	plcB ATG+IPTG	plcB GTG+IPTG	lftR ATG+IPTG	lftR GTG+IPTG
	489/518	267.75	14447.2	5453.25	247.25	20781.8	18283.8	1423.75	767.25
	Filter	88843.2	1.08897e+06	479697	85224.8	1.63749e+06	1.45701e+06	187951	149759
	OD600	0.60575	0.51125	0.62075	0.57875	0.60675	0.61775	0.63075	0.68275
	489/518 /OD	0.884028	56.5174	17.5699	0.854428	68.5019	59.1947	4.51447	2.24753
	filter / OD	146667	2.13001e+06	772770	147257	2.6988e+06	2.35858e+06	297981	219346
		pIMK3	rsbW ATG	rsbW ATA	rsbW ATT	plcB ATG	plcB GTG	lftR ATG	lftR GTG
489/518 /OD	"-IPTG"	1.06682	1.1689	1.28502	0.94922	1.64272	1.16686	0.889327	1.05322
	"+IPTG"	0.884028	56.5174	17.5699	0.854428	68.5019	59.1947	4.51447	2.24753

## Sheet: Sum
		pIMK3			rsbW ATG			rsbW ATA			rsbW ATT			plcB ATG			plcB GTG			lftR ATG			lftR GTG
489/518 /OD	"-IPTG"	1.22139	1.04326	1.06682	1.21649	1.34084	1.1689	1.20031	1.21336	1.28502	1.16936	1.31139	0.94922	1.63261	1.75775	1.64272	1.39489	1.73113	1.16686	1.36541	1.19169	0.889327	1.22281	1.33229	1.05322
	"+IPTG"	1.27141	1.23475	0.884028	43.8002	42.4135	56.5174	15.7111	14.1318	17.5699	1.30919	1.26762	0.854428	63.5483	74.1588	68.5019	52.9862	52.4116	59.1947	5.24845	9.51447	4.51447	2.52689	2.64718	2.24753
			"+IPTG"	"-IPTG"
	pIMK3	pIMK3	1.27141	1.22139
			1.23475	1.04326
			0.884028	1.06682
	rsbW ATG	rsbW ATG	43.8002	1.21649
			42.4135	1.34084
			56.5174	1.1689
	rsbW ATA	rsbW ATA	15.7111	1.20031
			14.1318	1.21336
			17.5699	1.28502
	rsbW ATT	rsbW ATT	1.30919	1.16936
			1.26762	1.31139
			0.854428	0.94922
	plcB ATG	plcB ATG	63.5483	1.63261
			74.1588	1.75775
			68.5019	1.64272
	plcB GTG	plcB GTG	52.9862	1.39489
			52.4116	1.73113
			59.1947	1.16686
	lftR ATG	lftR ATG	5.24845	1.36541
			9.51447	1.19169
			4.51447	0.889327
	lftR GTG	lftR GTG	2.52689	1.22281
			2.64718	1.33229
			2.24753	1.05322
