# Supplementary material for: Translation control by altered start codon usage as a means of modulating the general stress response and virulence in Listeria monocytogenes
Source: PLoS Genet. 2026 Apr 6;22(4):e1011851. doi: 10.1371/journal.pgen.1011851 (PMC13068326; doi:10.1371/journal.pgen.1011851)
Supplement: S1 Data — (ZIP) [file pgen.1011851.s005.zip › Wu_2026_PG_fulldata/Fig1FG.xlsx]

## Sheet: 12032024_1st_bio
pH 2.5	0				15				30				60				90				120				150
	dilu	tech 1	tech 2	tech 3	dilu	tech 1	tech 2	tech 3	dilu	tech 1	tech 2	tech 3	dilu	tech 1	tech 2	tech 3	dilu	tech 1	tech 2	tech 3	dilu	tech 1	tech 2	tech 3	dilu	tech 1	tech 2	tech 3
F2365	6	30	35	33	5	25	24	24	5	20	19	22	5	27	19	8	5	7	8	5	5	3	3	4	4	25	22	20
MQ140025	6	27	34	33	1	7	4	5
ARD1	6	18	36	29	5	36	27	31	5	14	15	10	5	9	5	12	2	28	34	27	1	9	9	5
ARD3	6	29	33	30	5	11	15	19	5	15	7	13	4	9	17	18	3	11	14	10	2	3	5	6	1	3	1	1
ARD5	6	24	31	33	5	18	29	15	5	12	13	16	4	24	22	21	3	10	11	9	2	4	7	7	1	2	7	0
ARD6	6	29	39	28	5	23	21	21	5	8	4	13	3	14	18	18	2	1	4	2	1	3	4	0	1	0	1	0
ARD10	6	44	34	35	5	26	29	17	5	9	10	13	3	11	14	14	2	1	1	2	1	1	2	3	1	0	0	1
ARD12	6	28	34	35	5	22	16	25	5	8	8	7	3	8	10	9	2	1	1	2	1	0	1	2
	0	15	30	60	90	120	150			0	15	30	60	90	120	150			0	15	30	60	90	120	150			F2365	MQ140025	ARD1	ARD3	ARD5	ARD6	ARD10	ARD12
F2365	3.26667e+06	2.43333e+06	2.03333e+06	1800000	666667	333333	223333		F2365	100	74.4898	62.2449	55.102	20.4082	10.2041	6.83673		F2365	100	74.4898	62.2449	55.102	20.4082	10.2041	6.83673		0	100	100	100	100	100	100	100	100
MQ140025	3.13333e+06	53.3333	#DIV/0!	#DIV/0!	#DIV/0!	#DIV/0!	#DIV/0!		MQ140025	100	0.00170213	#DIV/0!	#DIV/0!	#DIV/0!	#DIV/0!	#DIV/0!		MQ140025	100	0.00170213	#DIV/0!	#DIV/0!	#DIV/0!	#DIV/0!	#DIV/0!		15	74.4898	0.00170213	113.253	48.913	70.4545	67.7083	63.7168	64.9485
ARD1	2.76667e+06	3.13333e+06	1300000	866667	2966.67	76.6667	#DIV/0!		ARD1	100	113.253	46.988	31.3253	0.107229	0.00277108	#DIV/0!		ARD1	100	113.253	46.988	31.3253	0.107229	0.00277108	#DIV/0!		30	62.2449	#DIV/0!	46.988	38.0435	46.5909	26.0417	28.3186	23.7113
ARD3	3.06667e+06	1500000	1.16667e+06	146667	11666.7	466.667	16.6667		ARD3	100	48.913	38.0435	4.78261	0.380435	0.0152174	0.000543478		ARD3	100	48.913	38.0435	4.78261	0.380435	0.0152174	0.000543478		60	55.102	#DIV/0!	31.3253	4.78261	7.61364	0.520833	0.345133	0.278351
ARD5	2.93333e+06	2.06667e+06	1.36667e+06	223333	10000	600	30		ARD5	100	70.4545	46.5909	7.61364	0.340909	0.0204545	0.00102273		ARD5	100	70.4545	46.5909	7.61364	0.340909	0.0204545	0.00102273		90	20.4082	#DIV/0!	0.107229	0.380435	0.340909	0.00729167	0.00353982	0.00412371
ARD6	3200000	2.16667e+06	833333	16666.7	233.333	23.3333	3.33333		ARD6	100	67.7083	26.0417	0.520833	0.00729167	0.000729167	0.000104167		ARD6	100	67.7083	26.0417	0.520833	0.00729167	0.000729167	0.000104167		120	10.2041	#DIV/0!	0.00277108	0.0152174	0.0204545	0.000729167	0.000530973	0.000309278
ARD10	3.76667e+06	2400000	1.06667e+06	13000	133.333	20	3.33333		ARD10	100	63.7168	28.3186	0.345133	0.00353982	0.000530973	8.84956e-05		ARD10	100	63.7168	28.3186	0.345133	0.00353982	0.000530973	8.84956e-05		150	6.83673	#DIV/0!	#DIV/0!	0.000543478	0.00102273	0.000104167	8.84956e-05	#DIV/0!
ARD12	3.23333e+06	2100000	766667	9000	133.333	10	#DIV/0!		ARD12	100	64.9485	23.7113	0.278351	0.00412371	0.000309278	#DIV/0!		ARD12	100	64.9485	23.7113	0.278351	0.00412371	0.000309278	#DIV/0!
pH 3	0				15				30				60				90				120				150
	dilu	tech 1	tech 2	tech 3	dilu	tech 1	tech 2	tech 3	dilu	tech 1	tech 2	tech 3	dilu	tech 1	tech 2	tech 3	dilu	tech 1	tech 2	tech 3	dilu	tech 1	tech 2	tech 3	dilu	tech 1	tech 2	tech 3
F2365	6	30	35	33	5	34	21	25	5	25	21	32	5	27	27	18	5	17	12	17	5	15	6	7	5	12	10	18
MQ140025	6	27	34	33	5	19	19	26	4	3	7	7	2	16	13	8	2	10	3	4	1	12	17	15	1	4	5	6
ARD1	6	18	36	29	5	17	25	26	5	14	10	21	5	12	16	19	5	10	13	14	5	10	15	7	5	8	9	11
ARD3	6	29	33	30	5	16	21	27	5	22	30	27	5	17	21	17	5	20	13	21	5	12	8	10	5	6	7	9
ARD5	6	24	31	33	5	19	28	21	5	24	21	28	5	14	31	15	5	14	15	17	5	16	11	15	5	12	21	13
ARD6	6	29	39	28	5	24	29	14	5	25	25	24	5	19	23	24	5	15	15	19	5	14	15	19	5	13	7	12
ARD10	6	44	34	35	5	19	34	24	5	23	31	33	5	20	17	23	5	11	21	18	5	13	23	13	5	17	17	20
ARD12	6	28	34	35	5	21	32	21	5	18	21	27	5	24	18	28	5	18	10	12	5	15	12	13	5	6	17	21
	0	15	30	60	90	120	150			0	15	30	60	90	120	150			0	15	30	60	90	120	150			F2365	MQ140025	ARD1	ARD3	ARD5	ARD6	ARD10	ARD12
F2365	3.26667e+06	2.66667e+06	2600000	2400000	1.53333e+06	933333	1.33333e+06		F2365	100	81.6327	79.5918	73.4694	46.9388	28.5714	40.8163		F2365	100	81.6327	79.5918	73.4694	46.9388	28.5714	40.8163		0	100	100	100	100	100	100	100	100
MQ140025	3.13333e+06	2.13333e+06	56666.7	1233.33	566.667	146.667	50		MQ140025	100	68.0851	1.80851	0.0393617	0.0180851	0.00468085	0.00159574		MQ140025	100	68.0851	1.80851	0.0393617	0.0180851	0.00468085	0.00159574		15	81.6327	68.0851	81.9277	69.5652	77.2727	69.7917	68.1416	76.2887
ARD1	2.76667e+06	2.26667e+06	1500000	1.56667e+06	1.23333e+06	1.06667e+06	933333		ARD1	100	81.9277	54.2169	56.6265	44.5783	38.5542	33.7349		ARD1	100	81.9277	54.2169	56.6265	44.5783	38.5542	33.7349		30	79.5918	1.80851	54.2169	85.8696	82.9545	77.0833	76.9912	68.0412
ARD3	3.06667e+06	2.13333e+06	2.63333e+06	1.83333e+06	1800000	1000000	733333		ARD3	100	69.5652	85.8696	59.7826	58.6957	32.6087	23.913		ARD3	100	69.5652	85.8696	59.7826	58.6957	32.6087	23.913		60	73.4694	0.0393617	56.6265	59.7826	68.1818	68.75	53.0973	72.1649
ARD5	2.93333e+06	2.26667e+06	2.43333e+06	2000000	1.53333e+06	1400000	1.53333e+06		ARD5	100	77.2727	82.9545	68.1818	52.2727	47.7273	52.2727		ARD5	100	77.2727	82.9545	68.1818	52.2727	47.7273	52.2727		90	46.9388	0.0180851	44.5783	58.6957	52.2727	51.0417	44.2478	41.2371
ARD6	3200000	2.23333e+06	2.46667e+06	2200000	1.63333e+06	1600000	1.06667e+06		ARD6	100	69.7917	77.0833	68.75	51.0417	50	33.3333		ARD6	100	69.7917	77.0833	68.75	51.0417	50	33.3333		120	28.5714	0.00468085	38.5542	32.6087	47.7273	50	43.3628	41.2371
ARD10	3.76667e+06	2.56667e+06	2900000	2000000	1.66667e+06	1.63333e+06	1800000		ARD10	100	68.1416	76.9912	53.0973	44.2478	43.3628	47.7876		ARD10	100	68.1416	76.9912	53.0973	44.2478	43.3628	47.7876		150	40.8163	0.00159574	33.7349	23.913	52.2727	33.3333	47.7876	45.3608
ARD12	3.23333e+06	2.46667e+06	2200000	2.33333e+06	1.33333e+06	1.33333e+06	1.46667e+06		ARD12	100	76.2887	68.0412	72.1649	41.2371	41.2371	45.3608		ARD12	100	76.2887	68.0412	72.1649	41.2371	41.2371	45.3608

## Sheet: 13032024_2nd_bio
pH 2.5	0				15				30				60				90				120				150
	dilu	tech 1	tech 2	tech 3	dilu	tech 1	tech 2	tech 3	dilu	tech 1	tech 2	tech 3	dilu	tech 1	tech 2	tech 3	dilu	tech 1	tech 2	tech 3	dilu	tech 1	tech 2	tech 3	dilu	tech 1	tech 2	tech 3
F2365	6	28	36	37	5	18	20	22	5	17	23	28	5	13	19	17	5	8	8	12	5	7	8	8	5	4	5	6
MQ140025	6	24	38	34	1	0	7	4
ARD1	6	28	29	34	5	25	31	31	5	16	14	9	4	10	8	7	3	3	10	5	2	3	1	4	1	1	0	1
ARD3	6	34	27	34	5	26	28	23	5	22	21	18	5	2	3	7	4	3	3	5	3	3	5	3	2	1	3	2
ARD5	6	28	24	31	5	28	19	36	5	24	23	22	5	6	4	7	4	5	5	5	3	4	2	5	2	1	1	2
ARD6	6	43	38	60	5	33	29	36	5	26	17	17	4	9	16	25	3	4	5	6	2	3	3	0	1	3	4	5
ARD10	6	34	28	41	5	21	39	25	5	16	19	22	4	23	13	13	3	6	7	6	2	1	2	3	1	5	6	2
ARD12	6	34	31	45	5	36	24	31	5	14	14	17	4	16	11	12	3	2	9	4	2	4	6	0	1	3	5	7
	0	15	30	60	90	120	150			0	15	30	60	90	120	150			0	15	30	60	90	120	150			F2365	MQ140025	ARD1	ARD3	ARD5	ARD6	ARD10	ARD12
F2365	3.36667e+06	2000000	2.26667e+06	1.63333e+06	933333	766667	500000		F2365	100	59.4059	67.3267	48.5149	27.7228	22.7723	14.8515		F2365	100	59.4059	67.3267	48.5149	27.7228	22.7723	14.8515		0	100	100	100	100	100	100	100	100
MQ140025	3200000	36.6667	#DIV/0!	#DIV/0!	#DIV/0!	#DIV/0!	#DIV/0!		MQ140025	100	0.00114583	#DIV/0!	#DIV/0!	#DIV/0!	#DIV/0!	#DIV/0!		MQ140025	100	0.00114583	#DIV/0!	#DIV/0!	#DIV/0!	#DIV/0!	#DIV/0!		15	59.4059	0.00114583	95.6044	81.0526	100	69.5035	82.5243	82.7273
ARD1	3.03333e+06	2900000	1300000	83333.3	6000	266.667	6.66667		ARD1	100	95.6044	42.8571	2.74725	0.197802	0.00879121	0.00021978		ARD1	100	95.6044	42.8571	2.74725	0.197802	0.00879121	0.00021978		30	67.3267	#DIV/0!	42.8571	64.2105	83.1325	42.5532	55.3398	40.9091
ARD3	3.16667e+06	2.56667e+06	2.03333e+06	400000	36666.7	3666.67	200		ARD3	100	81.0526	64.2105	12.6316	1.15789	0.115789	0.00631579		ARD3	100	81.0526	64.2105	12.6316	1.15789	0.115789	0.00631579		60	48.5149	#DIV/0!	2.74725	12.6316	20.4819	3.5461	4.75728	3.54545
ARD5	2.76667e+06	2.76667e+06	2300000	566667	50000	3666.67	133.333		ARD5	100	100	83.1325	20.4819	1.80723	0.13253	0.00481928		ARD5	100	100	83.1325	20.4819	1.80723	0.13253	0.00481928		90	27.7228	#DIV/0!	0.197802	1.15789	1.80723	0.106383	0.184466	0.136364
ARD6	4700000	3.26667e+06	2000000	166667	5000	200	40		ARD6	100	69.5035	42.5532	3.5461	0.106383	0.00425532	0.000851064		ARD6	100	69.5035	42.5532	3.5461	0.106383	0.00425532	0.000851064		120	22.7723	#DIV/0!	0.00879121	0.115789	0.13253	0.00425532	0.00582524	0.00909091
ARD10	3.43333e+06	2.83333e+06	1900000	163333	6333.33	200	43.3333		ARD10	100	82.5243	55.3398	4.75728	0.184466	0.00582524	0.00126214		ARD10	100	82.5243	55.3398	4.75728	0.184466	0.00582524	0.00126214		150	14.8515	#DIV/0!	0.00021978	0.00631579	0.00481928	0.000851064	0.00126214	0.00136364
ARD12	3.66667e+06	3.03333e+06	1500000	130000	5000	333.333	50		ARD12	100	82.7273	40.9091	3.54545	0.136364	0.00909091	0.00136364		ARD12	100	82.7273	40.9091	3.54545	0.136364	0.00909091	0.00136364
pH 3	0				15				30				60				90				120				150
	dilu	tech 1	tech 2	tech 3	dilu	tech 1	tech 2	tech 3	dilu	tech 1	tech 2	tech 3	dilu	tech 1	tech 2	tech 3	dilu	tech 1	tech 2	tech 3	dilu	tech 1	tech 2	tech 3	dilu	tech 1	tech 2	tech 3
F2365	6	28	36	37	5	25	27	25	5	19	26	23	5	29	34	30	5	21	18	16	5	20	24	22	5	12	16	22
MQ140025	6	24	38	34	5	20	27	29	4	9	13	9	2	22	24	23	2	14	3	12	1	27	29	33	1	11	12	6
ARD1	6	28	29	34	5	16	19	26	5	27	24	17	5	20	18	18	5	16	21	22	5	7	10	10	5	7	9	7
ARD3	6	34	27	34	5	13	24	23	5	27	24	34	5	22	26	16	5	22	15	12	5	11	12	15	5	12	10	11
ARD5	6	28	24	31	5	17	29	19	5	32	19	18	5	19	24	22	5	7	20	17	5	23	11	16	5	19	13	16
ARD6	6	43	38	60	5	22	22	18	5	23	21	21	5	21	28	21	5	22	25	22	5	21	16	20	5	22	22	18
ARD10	6	34	28	41	5	21	25	30	5	27	24	26	5	22	19	20	5	16	25	24	5	22	13	19	5	17	10	21
ARD12	6	34	31	45	5	29	33	37	5	18	30	33	5	25	24	21	5	21	27	29	5	17	25	19	5	18	19	20
	0	15	30	60	90	120	150			0	15	30	60	90	120	150			0	15	30	60	90	120	150			F2365	MQ140025	ARD1	ARD3	ARD5	ARD6	ARD10	ARD12
F2365	3.36667e+06	2.56667e+06	2.26667e+06	3100000	1.83333e+06	2200000	1.66667e+06		F2365	100	76.2376	67.3267	92.0792	54.4554	65.3465	49.505		F2365	100	76.2376	67.3267	92.0792	54.4554	65.3465	49.505		0	100	100	100	100	100	100	100	100
MQ140025	3200000	2.53333e+06	103333	2300	966.667	296.667	96.6667		MQ140025	100	79.1667	3.22917	0.071875	0.0302083	0.00927083	0.00302083		MQ140025	100	79.1667	3.22917	0.071875	0.0302083	0.00927083	0.00302083		15	76.2376	79.1667	67.033	63.1579	78.3133	43.9716	73.7864	90
ARD1	3.03333e+06	2.03333e+06	2.26667e+06	1.86667e+06	1.96667e+06	900000	766667		ARD1	100	67.033	74.7253	61.5385	64.8352	29.6703	25.2747		ARD1	100	67.033	74.7253	61.5385	64.8352	29.6703	25.2747		30	67.3267	3.22917	74.7253	89.4737	83.1325	46.0993	74.7573	73.6364
ARD3	3.16667e+06	2000000	2.83333e+06	2.13333e+06	1.63333e+06	1.26667e+06	1100000		ARD3	100	63.1579	89.4737	67.3684	51.5789	40	34.7368		ARD3	100	63.1579	89.4737	67.3684	51.5789	40	34.7368		60	92.0792	0.071875	61.5385	67.3684	78.3133	49.6454	59.2233	63.6364
ARD5	2.76667e+06	2.16667e+06	2300000	2.16667e+06	1.46667e+06	1.66667e+06	1600000		ARD5	100	78.3133	83.1325	78.3133	53.012	60.241	57.8313		ARD5	100	78.3133	83.1325	78.3133	53.012	60.241	57.8313		90	54.4554	0.0302083	64.8352	51.5789	53.012	48.9362	63.1068	70
ARD6	4700000	2.06667e+06	2.16667e+06	2.33333e+06	2300000	1900000	2.06667e+06		ARD6	100	43.9716	46.0993	49.6454	48.9362	40.4255	43.9716		ARD6	100	43.9716	46.0993	49.6454	48.9362	40.4255	43.9716		120	65.3465	0.00927083	29.6703	40	60.241	40.4255	52.4272	55.4545
ARD10	3.43333e+06	2.53333e+06	2.56667e+06	2.03333e+06	2.16667e+06	1800000	1600000		ARD10	100	73.7864	74.7573	59.2233	63.1068	52.4272	46.6019		ARD10	100	73.7864	74.7573	59.2233	63.1068	52.4272	46.6019		150	49.505	0.00302083	25.2747	34.7368	57.8313	43.9716	46.6019	51.8182
ARD12	3.66667e+06	3300000	2700000	2.33333e+06	2.56667e+06	2.03333e+06	1900000		ARD12	100	90	73.6364	63.6364	70	55.4545	51.8182		ARD12	100	90	73.6364	63.6364	70	55.4545	51.8182

## Sheet: 1432024_3rd_bio
pH 2.5	0				15				30				60				90				120				150
	dilu	tech 1	tech 2	tech 3	dilu	tech 1	tech 2	tech 3	dilu	tech 1	tech 2	tech 3	dilu	tech 1	tech 2	tech 3	dilu	tech 1	tech 2	tech 3	dilu	tech 1	tech 2	tech 3	dilu	tech 1	tech 2	tech 3
F2365	6	44	30	41	5	22	23	24	5	23	31	24	5	14	17	17	5	12	17	13	5	13	11	8	5	7	8
MQ140025	6	21	30	25	1	9	3	6
ARD1	6	37	39	30	5	26	30	31	5	22	25	28	5	4	6	7	3	30	26	27	2	7	8	13	1	7	11	13
ARD3	6	32	37	33	5	17	31	27	5	27	18	22	5	3	4	5	4	15	15	17	3	6	7	12	2	4	5	5
ARD5	6	34	26	36	5	27	28	25	5	22	27	28	5	9	8	9	4	12	20	17	3	4	9	14	2	4	1	7
ARD6	6	32	25	23	5	34	29	39	5	16	18	23	4	22	12	17	3	6	11	12	2	11	6	4	1	5	3	3
ARD10	6	36	28	34	5	18	27	24	5	13	14	15	4	10	11	12	3	3	7	8	2	5	3	5	1	3	2	0
ARD12	6	33	34	35	5	23	32	21	5	13	14	17	4	8	8	9	3	2	6	4	2	1	1	4	1	2	3	2
	0	15	30	60	90	120	150			0	15	30	60	90	120	150			0	15	30	60	90	120	150			F2365	MQ140025	ARD1	ARD3	ARD5	ARD6	ARD10	ARD12
F2365	3.83333e+06	2300000	2600000	1600000	1400000	1.06667e+06	750000		F2365	100	60	67.8261	41.7391	36.5217	27.8261	19.5652		F2365	100	60	67.8261	41.7391	36.5217	27.8261	19.5652		0	100	100	100	100	100	100	100	100
MQ140025	2.53333e+06	60	#DIV/0!	#DIV/0!	#DIV/0!	#DIV/0!	#DIV/0!		MQ140025	100	0.00236842	#DIV/0!	#DIV/0!	#DIV/0!	#DIV/0!	#DIV/0!		MQ140025	100	0.00236842	#DIV/0!	#DIV/0!	#DIV/0!	#DIV/0!	#DIV/0!		15	60	0.00236842	82.0755	73.5294	83.3333	127.5	70.4082	74.5098
ARD1	3.53333e+06	2900000	2500000	566667	27666.7	933.333	103.333		ARD1	100	82.0755	70.7547	16.0377	0.783019	0.0264151	0.00292453		ARD1	100	82.0755	70.7547	16.0377	0.783019	0.0264151	0.00292453		30	67.8261	#DIV/0!	70.7547	65.6863	80.2083	71.25	42.8571	43.1373
ARD3	3400000	2500000	2.23333e+06	400000	156667	8333.33	466.667		ARD3	100	73.5294	65.6863	11.7647	4.60784	0.245098	0.0137255		ARD3	100	73.5294	65.6863	11.7647	4.60784	0.245098	0.0137255		60	41.7391	#DIV/0!	16.0377	11.7647	27.0833	6.375	3.36735	2.45098
ARD5	3200000	2.66667e+06	2.56667e+06	866667	163333	9000	400		ARD5	100	83.3333	80.2083	27.0833	5.10417	0.28125	0.0125		ARD5	100	83.3333	80.2083	27.0833	5.10417	0.28125	0.0125		90	36.5217	#DIV/0!	0.783019	4.60784	5.10417	0.3625	0.183673	0.117647
ARD6	2.66667e+06	3400000	1900000	170000	9666.67	700	36.6667		ARD6	100	127.5	71.25	6.375	0.3625	0.02625	0.001375		ARD6	100	127.5	71.25	6.375	0.3625	0.02625	0.001375		120	27.8261	#DIV/0!	0.0264151	0.245098	0.28125	0.02625	0.0132653	0.00588235
ARD10	3.26667e+06	2300000	1400000	110000	6000	433.333	16.6667		ARD10	100	70.4082	42.8571	3.36735	0.183673	0.0132653	0.000510204		ARD10	100	70.4082	42.8571	3.36735	0.183673	0.0132653	0.000510204		150	19.5652	#DIV/0!	0.00292453	0.0137255	0.0125	0.001375	0.000510204	0.000686275
ARD12	3400000	2.53333e+06	1.46667e+06	83333.3	4000	200	23.3333		ARD12	100	74.5098	43.1373	2.45098	0.117647	0.00588235	0.000686275		ARD12	100	74.5098	43.1373	2.45098	0.117647	0.00588235	0.000686275
pH 3	0				15				30				60				90				120				150
	dilu	tech 1	tech 2	tech 3	dilu	tech 1	tech 2	tech 3	dilu	tech 1	tech 2	tech 3	dilu	tech 1	tech 2	tech 3	dilu	tech 1	tech 2	tech 3	dilu	tech 1	tech 2	tech 3	dilu	tech 1	tech 2	tech 3
F2365	6	44	30	41	5	24	25	20	5	24	25	20	5	21	32	26	5	21	29	23	5	23	17	28	5	18	15	15
MQ140025	6	21	30	25	5	3	3	4	5	3	3	4	3	10	6	8	2	15	15	12	2	3	5	5	2	3	2	3
ARD1	6	37	39	30	5	24	27	28	5	24	27	28	5	28	26	19	5	24	29	23	5	20	21	21	5	12	15	20
ARD3	6	32	37	33	5	28	23	23	5	28	23	23	5	18	22	25					5	22	17	24	5	11	23	24
ARD5	6	34	26	36	5	21	24	26	5	21	24	26	5	28	26	27	5	25	26	18	5	22	17	27	5	16	22	20
ARD6	6	32	25	23	5	28	22	19	5	28	22	19	5	28	22	30	5	24	27	30	5	22	30	19	5	15	28	11
ARD10	6	36	28	34	5	23	31	15	5	23	31	15	5	26	22	27	5	32	33	34	5	16	16	22	5	11	12	16
ARD12	6	33	34	35	5	20	37	22	5	20	38	22	5	29	31	25	5	17	18	22	5	25	19	20	5	19	16	19
	0	15	30	60	90	120	150			0	15	30	60	90	120	150			0	15	30	60	90	120	150			F2365	MQ140025	ARD1	ARD3	ARD5	ARD6	ARD10	ARD12
F2365	3.83333e+06	2300000	2300000	2.63333e+06	2.43333e+06	2.26667e+06	1600000		F2365	100	60	60	68.6957	63.4783	59.1304	41.7391		F2365	100	60	60	68.6957	63.4783	59.1304	41.7391		0	100	100	100	100	100	100	100	100
MQ140025	2.53333e+06	333333	333333	8000	1400	433.333	266.667		MQ140025	100	13.1579	13.1579	0.315789	0.0552632	0.0171053	0.0105263		MQ140025	100	13.1579	13.1579	0.315789	0.0552632	0.0171053	0.0105263		15	60	13.1579	74.5283	72.549	73.9583	86.25	70.4082	77.451
ARD1	3.53333e+06	2.63333e+06	2.63333e+06	2.43333e+06	2.53333e+06	2.06667e+06	1.56667e+06		ARD1	100	74.5283	74.5283	68.8679	71.6981	58.4906	44.3396		ARD1	100	74.5283	74.5283	68.8679	71.6981	58.4906	44.3396		30	60	13.1579	74.5283	72.549	73.9583	86.25	70.4082	78.4314
ARD3	3400000	2.46667e+06	2.46667e+06	2.16667e+06	#DIV/0!	2100000	1.93333e+06		ARD3	100	72.549	72.549	63.7255	#DIV/0!	61.7647	56.8627		ARD3	100	72.549	72.549	63.7255	#DIV/0!	61.7647	56.8627		60	68.6957	0.315789	68.8679	63.7255	84.375	100	76.5306	83.3333
ARD5	3200000	2.36667e+06	2.36667e+06	2700000	2300000	2200000	1.93333e+06		ARD5	100	73.9583	73.9583	84.375	71.875	68.75	60.4167		ARD5	100	73.9583	73.9583	84.375	71.875	68.75	60.4167		90	63.4783	0.0552632	71.6981	#DIV/0!	71.875	101.25	101.02	55.8824
ARD6	2.66667e+06	2300000	2300000	2.66667e+06	2700000	2.36667e+06	1800000		ARD6	100	86.25	86.25	100	101.25	88.75	67.5		ARD6	100	86.25	86.25	100	101.25	88.75	67.5		120	59.1304	0.0171053	58.4906	61.7647	68.75	88.75	55.102	62.7451
ARD10	3.26667e+06	2300000	2300000	2500000	3300000	1800000	1300000		ARD10	100	70.4082	70.4082	76.5306	101.02	55.102	39.7959		ARD10	100	70.4082	70.4082	76.5306	101.02	55.102	39.7959		150	41.7391	0.0105263	44.3396	56.8627	60.4167	67.5	39.7959	52.9412
ARD12	3400000	2.63333e+06	2.66667e+06	2.83333e+06	1900000	2.13333e+06	1800000		ARD12	100	77.451	78.4314	83.3333	55.8824	62.7451	52.9412		ARD12	100	77.451	78.4314	83.3333	55.8824	62.7451	52.9412
