# Supplementary material for: Translation control by altered start codon usage as a means of modulating the general stress response and virulence in Listeria monocytogenes
Source: PLoS Genet. 2026 Apr 6;22(4):e1011851. doi: 10.1371/journal.pgen.1011851 (PMC13068326; doi:10.1371/journal.pgen.1011851)
Supplement: S1 Data — (ZIP) [file pgen.1011851.s005.zip › Wu_2026_PG_fulldata/Fig4D.xlsx]

## Sheet: 1st bio
	0				15				30				45				60				150
	dil	tech1	tech2	tech3	dil	tech1	tech2	tech3	dil	tech1	tech2	tech3	dil	tech1	tech2	tech3	dil	tech1	tech2	tech3	dil	tech1	tech2	tech3
F2365	6	37	42	34	5	28	21	18	5	31	27	16					5	14	15	22	4	7	8	14
MQ140033	6	47	30	38	5	23	20	28	5	21	23	21					5	10	13	10	2	16	31	30
POI	6	28	28	32
INT	6	30	39	37	5	17	15	14	3	7	5	1
ANT	6	32	29	28	4	5	5	6	1	4	10	15
ARD1	6	34	31	37	5	16	14	17	3	17	3	6
ARD3	6	34	40	36	5	25	31	27	4	8	6	2
ARD6	6	35	38	34	5	12	10	13	2	26	21	33
	0	15	30	45	60	150
F2365	3.76667e+06	2.23333e+06	2.46667e+06	#DIV/0!	1700000	96666.7
MQ140033	3.83333e+06	2.36667e+06	2.16667e+06	#DIV/0!	1100000	2566.67
POI	2.93333e+06	#DIV/0!	#DIV/0!	#DIV/0!	#DIV/0!	#DIV/0!
INT	3.53333e+06	1.53333e+06	4333.33	#DIV/0!	#DIV/0!	#DIV/0!
ANT	2.96667e+06	53333.3	96.6667	#DIV/0!	#DIV/0!	#DIV/0!
ARD1	3400000	1.56667e+06	8666.67	#DIV/0!	#DIV/0!	#DIV/0!
ARD3	3.66667e+06	2.76667e+06	53333.3	#DIV/0!	#DIV/0!	#DIV/0!
ARD6	3.56667e+06	1.16667e+06	2666.67	#DIV/0!	#DIV/0!	#DIV/0!
	0	15	30	45	60	150
F2365	100	59.292	65.4867	#DIV/0!	45.1327	2.56637
MQ140033	100	61.7391	56.5217	#DIV/0!	28.6957	0.0669565
POI	100	#DIV/0!	#DIV/0!	#DIV/0!	#DIV/0!	#DIV/0!
INT	100	43.3962	0.122642	#DIV/0!	#DIV/0!	#DIV/0!
ANT	100	1.79775	0.00325843	#DIV/0!	#DIV/0!	#DIV/0!
ARD1	100	46.0784	0.254902	#DIV/0!	#DIV/0!	#DIV/0!
ARD3	100	75.4545	1.45455	#DIV/0!	#DIV/0!	#DIV/0!
ARD6	100	32.7103	0.0747664	#DIV/0!	#DIV/0!	#DIV/0!

## Sheet: 2nd bio
	0				15				30				45				60				150
	dil	tech1	tech2	tech3	dil	tech1	tech2	tech3	dil	tech1	tech2	tech3	dil	tech1	tech2	tech3	dil	tech1	tech2	tech3	dil	tech1	tech2	tech3
F2365	6	34	32	30	5	20	20	19	5	22	24	30	5	15	10	23	5	27	17	11	4	16	15	14
MQ140033	6	36	38	37	5	18	27	19	5	27	29	25	5	22	10	21	5	14	21	17	3	8	12	14
POI	6	37	20	34													1	3	2	2
INT	6	31	37	36	5	12	13	15	3	13	15	21	2	2	5	6
ANT	6	19	34	28	3	5	20	21	1	3	5	7	1	1	0	2
ARD1	6	30	35	50	5	19	13	23	3	24	14	23	2	9	14	22	1	3	7	2
ARD3	6	35	37	43	5	24	17	27	4	8	7	10	2	5	3	2	1	8	14	3
ARD6	6	37	31	38	5	8	6	8	2	42	25	43	1	11	12	6	1	2	1	3
	0	15	30	45	60	150
F2365	3200000	1.96667e+06	2.53333e+06	1600000	1.83333e+06	150000
MQ140033	3700000	2.13333e+06	2700000	1.76667e+06	1.73333e+06	11333.3
POI	3.03333e+06	#DIV/0!	#DIV/0!	#DIV/0!	23.3333	#DIV/0!
INT	3.46667e+06	1.33333e+06	16333.3	433.333	#DIV/0!	#DIV/0!
ANT	2700000	15333.3	50	10	#DIV/0!	#DIV/0!
ARD1	3.83333e+06	1.83333e+06	20333.3	1500	40	#DIV/0!
ARD3	3.83333e+06	2.26667e+06	83333.3	333.333	83.3333	#DIV/0!
ARD6	3.53333e+06	733333	3666.67	96.6667	20	#DIV/0!
	0	15	30	45	60	150
F2365	100	61.4583	79.1667	50	57.2917	4.6875
MQ140033	100	57.6577	72.973	47.7477	46.8468	0.306306
POI	100	#DIV/0!	#DIV/0!	#DIV/0!	0.000769231	#DIV/0!
INT	100	38.4615	0.471154	0.0125	#DIV/0!	#DIV/0!
ANT	100	0.567901	0.00185185	0.00037037	#DIV/0!	#DIV/0!
ARD1	100	47.8261	0.530435	0.0391304	0.00104348	#DIV/0!
ARD3	100	59.1304	2.17391	0.00869565	0.00217391	#DIV/0!
ARD6	100	20.7547	0.103774	0.00273585	0.000566038	#DIV/0!

## Sheet: 3rd bio
	0				15				30				45				60				150
	dil	tech1	tech2	tech3	dil	tech1	tech2	tech3	dil	tech1	tech2	tech3	dil	tech1	tech2	tech3	dil	tech1	tech2	tech3	dil	tech1	tech2	tech3
F2365	6	33	40	42	5	19	30	34	5	21	32	24	5	26	15	27	5	11	17	16	4	7	8	14
MQ140033	6	44	38	31	5	20	30	30	5	19	17	29	5	14	24	24	5	12	17	15	2	16	31	30
POI	6	30	40	19
INT	6	31	41	36	5	4	8	12	3	17	16	21	2	8	1	7	1	1	0	6
ANT	6	36	27	31	3	20	26	23	1	9	9	11	1	1	0	0
ARD1	6	37	33	34	5	19	21	21	3	29	24	30	2	15	11	18	1	3	17	11
ARD3	6	36	32	47	5	30	25	27	4	14	14	13	3	4	4	6	2	3	3	3
ARD6	6	36	34	28	5	15	10	15	2	7	5	10	2	3	4	5	1	8	3	5
	0	15	30	45	60	150
F2365	3.83333e+06	2.76667e+06	2.56667e+06	2.26667e+06	1.46667e+06	96666.7
MQ140033	3.76667e+06	2.66667e+06	2.16667e+06	2.06667e+06	1.46667e+06	2566.67
POI	2.96667e+06	#DIV/0!	#DIV/0!	#DIV/0!	#DIV/0!	#DIV/0!
INT	3600000	800000	18000	533.333	23.3333	#DIV/0!
ANT	3.13333e+06	23000	96.6667	3.33333	#DIV/0!	#DIV/0!
ARD1	3.46667e+06	2.03333e+06	27666.7	1466.67	103.333	#DIV/0!
ARD3	3.83333e+06	2.73333e+06	136667	4666.67	300	#DIV/0!
ARD6	3.26667e+06	1.33333e+06	733.333	400	53.3333	#DIV/0!
	0	15	30	45	60	150
F2365	100	72.1739	66.9565	59.1304	38.2609	2.52174
MQ140033	100	70.7965	57.5221	54.8673	38.9381	0.0681416
POI	100	#DIV/0!	#DIV/0!	#DIV/0!	#DIV/0!	#DIV/0!
INT	100	22.2222	0.5	0.0148148	0.000648148	#DIV/0!
ANT	100	0.734043	0.00308511	0.000106383	#DIV/0!	#DIV/0!
ARD1	100	58.6538	0.798077	0.0423077	0.00298077	#DIV/0!
ARD3	100	71.3043	3.56522	0.121739	0.00782609	#DIV/0!
ARD6	100	40.8163	0.022449	0.0122449	0.00163265	#DIV/0!

## Sheet: Sum
	0	15	30	45	60	150			0	15	30	45	60	150			0	15	30	45	60	150
F2365	100	59.292	65.4867	#DIV/0!	45.1327	2.56637		F2365	100	61.4583	79.1667	50	57.2917	4.6875		F2365	100	72.1739	66.9565	59.1304	38.2609	2.52174
MQ140033	100	61.7391	56.5217	#DIV/0!	28.6957	0.0669565		MQ140033	100	57.6577	72.973	47.7477	46.8468	0.306306		MQ140033	100	70.7965	57.5221	54.8673	38.9381	0.0681416
POI	100	#DIV/0!	#DIV/0!	#DIV/0!	#DIV/0!	#DIV/0!		POI	100	#DIV/0!	#DIV/0!	#DIV/0!	0.000769231	#DIV/0!		POI	100	#DIV/0!	#DIV/0!	#DIV/0!	#DIV/0!	#DIV/0!
INT	100	43.3962	0.122642	#DIV/0!	#DIV/0!	#DIV/0!		INT	100	38.4615	0.471154	0.0125	#DIV/0!	#DIV/0!		INT	100	22.2222	0.5	0.0148148	0.000648148	#DIV/0!
ANT	100	1.79775	0.00325843	#DIV/0!	#DIV/0!	#DIV/0!		ANT	100	0.567901	0.00185185	0.00037037	#DIV/0!	#DIV/0!		ANT	100	0.734043	0.00308511	0.000106383	#DIV/0!	#DIV/0!
ARD1	100	46.0784	0.254902	#DIV/0!	#DIV/0!	#DIV/0!		ARD1	100	47.8261	0.530435	0.0391304	0.00104348	#DIV/0!		ARD1	100	58.6538	0.798077	0.0423077	0.00298077	#DIV/0!
ARD3	100	75.4545	1.45455	#DIV/0!	#DIV/0!	#DIV/0!		ARD3	100	59.1304	2.17391	0.00869565	0.00217391	#DIV/0!		ARD3	100	71.3043	3.56522	0.121739	0.00782609	#DIV/0!
ARD6	100	32.7103	0.0747664	#DIV/0!	#DIV/0!	#DIV/0!		ARD6	100	20.7547	0.103774	0.00273585	0.000566038	#DIV/0!		ARD6	100	40.8163	0.022449	0.0122449	0.00163265	#DIV/0!
	F2365	MQ140033	POI	INT	ANT	ARD1	ARD3	ARD6			F2365	MQ140033	POI	INT	ANT	ARD1	ARD3	ARD6			F2365	MQ140033	POI	INT	ANT	ARD1	ARD3	ARD6
0	100	100	100	100	100	100	100	100		0	100	100	100	100	100	100	100	100		0	100	100	100	100	100	100	100	100
15	59.292	61.7391	#DIV/0!	43.3962	1.79775	46.0784	75.4545	32.7103		15	61.4583	57.6577	#DIV/0!	38.4615	0.567901	47.8261	59.1304	20.7547		15	72.1739	70.7965	#DIV/0!	22.2222	0.734043	58.6538	71.3043	40.8163
30	65.4867	56.5217	#DIV/0!	0.122642	0.00325843	0.254902	1.45455	0.0747664		30	79.1667	72.973	#DIV/0!	0.471154	0.00185185	0.530435	2.17391	0.103774		30	66.9565	57.5221	#DIV/0!	0.5	0.00308511	0.798077	3.56522	0.022449
45	#DIV/0!	#DIV/0!	#DIV/0!	#DIV/0!	#DIV/0!	#DIV/0!	#DIV/0!	#DIV/0!		45	50	47.7477	#DIV/0!	0.0125	0.00037037	0.0391304	0.00869565	0.00273585		45	59.1304	54.8673	#DIV/0!	0.0148148	0.000106383	0.0423077	0.121739	0.0122449
60	45.1327	28.6957	#DIV/0!	#DIV/0!	#DIV/0!	#DIV/0!	#DIV/0!	#DIV/0!		60	57.2917	46.8468	0.000769231	#DIV/0!	#DIV/0!	0.00104348	0.00217391	0.000566038		60	38.2609	38.9381	#DIV/0!	0.000648148	#DIV/0!	0.00298077	0.00782609	0.00163265
150	2.56637	0.0669565	#DIV/0!	#DIV/0!	#DIV/0!	#DIV/0!	#DIV/0!	#DIV/0!		150	4.6875	0.306306	#DIV/0!	#DIV/0!	#DIV/0!	#DIV/0!	#DIV/0!	#DIV/0!		150	2.52174	0.0681416	#DIV/0!	#DIV/0!	#DIV/0!	#DIV/0!	#DIV/0!	#DIV/0!
	F2365			MQ140033			POI			INT			ANT			ARD1			ARD3			ARD6
0	100	100	100	100	100	100	100	100	100	100	100	100	100	100	100	100	100	100	100	100	100	100	100	100
15	59.292	61.4583	72.1739	61.7391	57.6577	70.7965	#DIV/0!	#DIV/0!	#DIV/0!	43.3962	38.4615	22.2222	1.79775	0.567901	0.734043	46.0784	47.8261	58.6538	75.4545	59.1304	71.3043	32.7103	20.7547	40.8163
30	65.4867	79.1667	66.9565	56.5217	72.973	57.5221	#DIV/0!	#DIV/0!	#DIV/0!	0.122642	0.471154	0.5	0.00325843	0.00185185	0.00308511	0.254902	0.530435	0.798077	1.45455	2.17391	3.56522	0.0747664	0.103774	0.022449
45	#DIV/0!	50	59.1304	#DIV/0!	47.7477	54.8673	#DIV/0!	#DIV/0!	#DIV/0!	#DIV/0!	0.0125	0.0148148	#DIV/0!	0.00037037	0.000106383	#DIV/0!	0.0391304	0.0423077	#DIV/0!	0.00869565	0.121739	#DIV/0!	0.00273585	0.0122449
60	45.1327	57.2917	38.2609	28.6957	46.8468	38.9381	#DIV/0!	0.000769231	#DIV/0!	#DIV/0!	#DIV/0!	0.000648148	#DIV/0!	#DIV/0!	#DIV/0!	#DIV/0!	0.00104348	0.00298077	#DIV/0!	0.00217391	0.00782609	#DIV/0!	0.000566038	0.00163265
150	2.56637	4.6875	2.52174	0.0669565	0.306306	0.0681416	#DIV/0!	#DIV/0!	#DIV/0!	#DIV/0!	#DIV/0!	#DIV/0!	#DIV/0!	#DIV/0!	#DIV/0!	#DIV/0!	#DIV/0!	#DIV/0!	#DIV/0!	#DIV/0!	#DIV/0!	#DIV/0!	#DIV/0!	#DIV/0!
