# Supplementary material for: Translation control by altered start codon usage as a means of modulating the general stress response and virulence in Listeria monocytogenes
Source: PLoS Genet. 2026 Apr 6;22(4):e1011851. doi: 10.1371/journal.pgen.1011851 (PMC13068326; doi:10.1371/journal.pgen.1011851)
Supplement: S1 Data — (ZIP) [file pgen.1011851.s005.zip › Wu_2026_PG_fulldata/Fig5C_protein_conc.BCA.xlsx]

## Sheet: (1) Overview
Assay Protocol Name:	JW_BCA_thermofisher
Instrument:	Labtech LT-5000 Plate Reader
Readings:	Endpoint: Main Filter1 (600 nm) [12x8]
Well Types:		Unknown
Plate:

## Sheet: (2) Results Table
Group		Wells	Main Filter1 (600 nm)
			(OD)
	Unknown1	A1	0.134
	Unknown2	A2	0.139
	Unknown3	A3	0.161
	Unknown4	A4	0.146
	Unknown5	A5	0.139
	Unknown6	A6	0.133
	Unknown7	A7	0.126
	Unknown8	A8	0.136
	Unknown9	A9	0.548
	Unknown10	A10	0.473
	Unknown11	A11	0.106
	Unknown12	A12	0.107
	Unknown13	B1	0.136
	Unknown14	B2	0.136
	Unknown15	B3	0.147
	Unknown16	B4	0.136
	Unknown17	B5	0.144
	Unknown18	B6	0.127
	Unknown19	B7	0.122
	Unknown20	B8	0.128
	Unknown21	B9	0.34
	Unknown22	B10	0.442
	Unknown23	B11	0.041
	Unknown24	B12	0.042
	Unknown25	C1	0.117
	Unknown26	C2	0.119
	Unknown27	C3	0.124
	Unknown28	C4	0.116
	Unknown29	C5	0.117
	Unknown30	C6	0.12
	Unknown31	C7	0.118
	Unknown32	C8	0.117
	Unknown33	C9	0.293
	Unknown34	C10	0.33
	Unknown35	C11	0.041
	Unknown36	C12	0.042
	Unknown37	D1	0.115
	Unknown38	D2	0.118
	Unknown39	D3	0.118
	Unknown40	D4	0.117
	Unknown41	D5	0.116
	Unknown42	D6	0.12
	Unknown43	D7	0.114
	Unknown44	D8	0.119
	Unknown45	D9	0.238
	Unknown46	D10	0.215
	Unknown47	D11	0.041
	Unknown48	D12	0.044
	Unknown49	E1	0.114
	Unknown50	E2	0.115
	Unknown51	E3	0.123
	Unknown52	E4	0.12
	Unknown53	E5	0.12
	Unknown54	E6	0.128
	Unknown55	E7	0.115
	Unknown56	E8	0.117
	Unknown57	E9	0.175
	Unknown58	E10	0.179
	Unknown59	E11	0.041
	Unknown60	E12	0.042
	Unknown61	F1	0.114
	Unknown62	F2	0.12
	Unknown63	F3	0.124
	Unknown64	F4	0.119
	Unknown65	F5	0.121
	Unknown66	F6	0.124
	Unknown67	F7	0.114
	Unknown68	F8	0.117
	Unknown69	F9	0.135
	Unknown70	F10	0.161
	Unknown71	F11	0.042
	Unknown72	F12	0.042
	Unknown73	G1	0.123
	Unknown74	G2	0.126
	Unknown75	G3	0.119
	Unknown76	G4	0.117
	Unknown77	G5	0.115
	Unknown78	G6	0.118
	Unknown79	G7	0.12
	Unknown80	G8	0.121
	Unknown81	G9	0.125
	Unknown82	G10	0.124
	Unknown83	G11	0.041
	Unknown84	G12	0.041
	Unknown85	H1	0.123
	Unknown86	H2	0.122
	Unknown87	H3	0.118
	Unknown88	H4	0.117
	Unknown89	H5	0.115
	Unknown90	H6	0.118
	Unknown91	H7	0.119
	Unknown92	H8	0.121
	Unknown93	H9	0.109
	Unknown94	H10	0.109
	Unknown95	H11	0.042
	Unknown96	H12	0.043

## Sheet: (3) Plate 1
	1		2		3		4		5		6		7		8		9		10		11		12
A		Unknown1		Unknown2		Unknown3		Unknown4		Unknown5		Unknown6		Unknown7		Unknown8		Unknown9		Unknown10		Unknown11		Unknown12
	0.134		0.139		0.161		0.146		0.139		0.133		0.126		0.136		0.548		0.473		0.106		0.107
B		Unknown13		Unknown14		Unknown15		Unknown16		Unknown17		Unknown18		Unknown19		Unknown20		Unknown21		Unknown22		Unknown23		Unknown24
	0.136		0.136		0.147		0.136		0.144		0.127		0.122		0.128		0.34		0.442		0.041		0.042
C		Unknown25		Unknown26		Unknown27		Unknown28		Unknown29		Unknown30		Unknown31		Unknown32		Unknown33		Unknown34		Unknown35		Unknown36
	0.117		0.119		0.124		0.116		0.117		0.12		0.118		0.117		0.293		0.33		0.041		0.042
D		Unknown37		Unknown38		Unknown39		Unknown40		Unknown41		Unknown42		Unknown43		Unknown44		Unknown45		Unknown46		Unknown47		Unknown48
	0.115		0.118		0.118		0.117		0.116		0.12		0.114		0.119		0.238		0.215		0.041		0.044
E		Unknown49		Unknown50		Unknown51		Unknown52		Unknown53		Unknown54		Unknown55		Unknown56		Unknown57		Unknown58		Unknown59		Unknown60
	0.114		0.115		0.123		0.12		0.12		0.128		0.115		0.117		0.175		0.179		0.041		0.042
F		Unknown61		Unknown62		Unknown63		Unknown64		Unknown65		Unknown66		Unknown67		Unknown68		Unknown69		Unknown70		Unknown71		Unknown72
	0.114		0.12		0.124		0.119		0.121		0.124		0.114		0.117		0.135		0.161		0.042		0.042
G		Unknown73		Unknown74		Unknown75		Unknown76		Unknown77		Unknown78		Unknown79		Unknown80		Unknown81		Unknown82		Unknown83		Unknown84
	0.123		0.126		0.119		0.117		0.115		0.118		0.12		0.121		0.125		0.124		0.041		0.041
H		Unknown85		Unknown86		Unknown87		Unknown88		Unknown89		Unknown90		Unknown91		Unknown92		Unknown93		Unknown94		Unknown95		Unknown96
	0.123		0.122		0.118		0.117		0.115		0.118		0.119		0.121		0.109		0.109		0.042		0.043
Key:	Main Filter1 (600 nm) (OD)

## Sheet: Sheet1
raw measurement	1st repeat		2nd repeat		3rd repeat		4th repeat		standard curve
empty + IPTG	0.134	0.139	0.161	0.146	0.139	0.133	0.126	0.136	0.548	0.473	0.106	0.107
ATG + IPTG	0.136	0.136	0.147	0.136	0.144	0.127	0.122	0.128	0.34	0.442	0.041	0.042
ATT + IPTG	0.117	0.119	0.124	0.116	0.117	0.12	0.118	0.117	0.293	0.33	0.041	0.042
ATA + IPTG	0.115	0.118	0.118	0.117	0.116	0.12	0.114	0.119	0.238	0.215	0.041	0.044
empty	0.114	0.115	0.123	0.12	0.12	0.128	0.115	0.117	0.175	0.179	0.041	0.042
ATG	0.114	0.12	0.124	0.119	0.121	0.124	0.114	0.117	0.135	0.161	0.042	0.042
ATT	0.123	0.126	0.119	0.117	0.115	0.118	0.12	0.121	0.125	0.124	0.041	0.041
ATA	0.123	0.122	0.118	0.117	0.115	0.118	0.119	0.121	0.109	0.109	0.042	0.043
standard curve				conc	OD
	0.548	0.473	0.5105	2000	0.5105
	0.34	0.442	0.391	1500	0.391
	0.293	0.33	0.3115	1000	0.3115
	0.238	0.215	0.2265	750	0.2265
	0.175	0.179	0.177	500	0.177
	0.135	0.161	0.148	250	0.148
	0.125	0.124	0.1245	125	0.1245
	0.109	0.109	0.109	25	0.109
	0.106	0.107	0.1065	0	0.1065
raw measurement for samples
	1st repeat		2nd repeat		3rd repeat		4th repeat
empty + IPTG	0.134	0.136	0.117	0.115	0.114	0.114	0.123	0.123
ATG + IPTG	0.139	0.136	0.119	0.118	0.115	0.12	0.126	0.122
ATT + IPTG	0.161	0.147	0.124	0.118	0.123	0.124	0.119	0.118
ATA + IPTG	0.146	0.136	0.116	0.117	0.12	0.119	0.117	0.117
empty	0.139	0.144	0.117	0.116	0.12	0.121	0.115	0.115
ATG	0.133	0.127	0.12	0.12	0.128	0.124	0.118	0.118
ATT	0.126	0.122	0.118	0.114	0.115	0.114	0.12	0.119
ATA	0.136	0.128	0.117	0.119	0.117	0.117	0.121	0.121
average measurement for samples						calculated conc					normalized to equal net protein to load on gel ()
	1st repeat	2nd repeat	3rd repeat	4th repeat		1st repeat	2nd repeat	3rd repeat	4th repeat		1st	2nd	3rd	4th
empty + IPTG	0.135	0.116	0.114	0.123	empty + IPTG	1950	1000	900	1350	empty + IPTG	15.8242	35.122	29.3878	37.8947
ATG + IPTG	0.1375	0.1185	0.1175	0.124	ATG + IPTG	2075	1125	1075	1400	ATG + IPTG	21.1765	30	24	32.7273
ATT + IPTG	0.154	0.121	0.1235	0.1185	ATT + IPTG	2900	1250	1375	1125	ATT + IPTG	20	32.7273	34.2857	28.8
ATA + IPTG	0.141	0.1165	0.1195	0.117	ATA + IPTG	2250	1025	1175	1050	ATA + IPTG	25.7143	36	38.9189	30.6383
empty	0.1415	0.1165	0.1205	0.115	empty	2275	1025	1225	950	empty	18.4615	36	40	26.6667
ATG	0.13	0.12	0.126	0.118	ATG	1700	1200	1500	1100	ATG	17.3494	32	33.4884	25.7143
ATT	0.124	0.116	0.1145	0.1195	ATT	1400	1000	925	1175	ATT	16	35.122	30.6383	34.2857
ATA	0.132	0.118	0.117	0.121	ATA	1800	1100	1050	1250	ATA	12.4138	28.8	26.1818	32
