# Supplementary material for: Translation control by altered start codon usage as a means of modulating the general stress response and virulence in Listeria monocytogenes
Source: PLoS Genet. 2026 Apr 6;22(4):e1011851. doi: 10.1371/journal.pgen.1011851 (PMC13068326; doi:10.1371/journal.pgen.1011851)
Supplement: S1 Data — (ZIP) [file pgen.1011851.s005.zip › Wu_2026_PG_fulldata/Fig1E.xlsx]

## Sheet: 1st bio
		0				pH 2.5 80 min				pH 3 80 min
		dilu	tech1	tech2	tech3	dilu	tech1	tech2	tech3	dilu	tech1	tech2	tech3			0	2.5	3			0	2.5	3			2.5	3
F2365	F2365	6	30	20	31	5	20	20	18	5	13	16	23		F2365	2700000	1.93333e+06	1.73333e+06		F2365	6.43136	6.28631	6.23888		F2365	71.6049	64.1975
MQ140025	MQ140025	6	20	20	31					3	2	3	1		MQ140025	2.36667e+06	#DIV/0!	2000		MQ140025	6.37414	#DIV/0!	3.30103		MQ140025	#DIV/0!	0.084507
ARD1	E1R1	6	36	37	30	4	29	27	36	5	12	17	13		ARD1	3.43333e+06	306667	1400000		ARD1	6.53572	5.48667	6.14613		ARD1	8.93204	40.7767
ARD2	1M1	6	21	32	38	4	20	18	18	5	1	3	7		ARD2	3.03333e+06	186667	366667		ARD2	6.48192	5.27107	5.56427		ARD2	6.15385	12.0879
ARD19	11	6	27	29	40	4	23	17	21	5	14	8	12		ARD19	3200000	203333	1.13333e+06		ARD19	6.50515	5.30821	6.05436		ARD19	6.35417	35.4167
ARD4	2M1	6	28	26	35	3	13	13	13	5	2	4	8		ARD4	2.96667e+06	13000	466667		ARD4	6.47227	4.11394	5.66901		ARD4	0.438202	15.7303
ARD3	21	6	31	28	27	5	4	4	4	5	14	17	8		ARD3	2.86667e+06	400000	1300000		ARD3	6.45738	5.60206	6.11394		ARD3	13.9535	45.3488
ARD6	3M1	6	24	24	31	4	7	12	12	5	26	19	15		ARD6	2.63333e+06	103333	2000000		ARD6	6.42051	5.01424	6.30103		ARD6	3.92405	75.9494
ARD5	31	6	31	30	34	4	21	14	17	5	3	9	8		ARD5	3.16667e+06	173333	666667		ARD5	6.5006	5.23888	5.82391		ARD5	5.47368	21.0526
ARD8	1M2	6	25	26	31	4	6	9	10	5	3	7	6		ARD8	2.73333e+06	83333.3	533333		ARD8	6.43669	4.92082	5.727		ARD8	3.04878	19.5122
ARD7	12	6	34	33	32	4	17	24	31	5	16	14	20		ARD7	3300000	240000	1.66667e+06		ARD7	6.51851	5.38021	6.22185		ARD7	7.27273	50.5051
ARD10	2M2	6	36	42	36	4	4	4	2	5	14	13	15		ARD10	3800000	33333.3	1400000		ARD10	6.57978	4.52288	6.14613		ARD10	0.877193	36.8421
ARD9	22	6	31	91	36	4	9	6	11	4	1	4	1		ARD9	5.26667e+06	86666.7	20000		ARD9	6.72154	4.93785	4.30103		ARD9	1.64557	0.379747
ARD12	3M2	6	37	40	31	4	9	6	10	5	28	20	34		ARD12	3600000	83333.3	2.73333e+06		ARD12	6.5563	4.92082	6.43669		ARD12	2.31481	75.9259
ARD11	32	6	32	51	37	5	3	2	4	5	5	12	5		ARD11	4000000	300000	733333		ARD11	6.60206	5.47712	5.8653		ARD11	7.5	18.3333
ARD14	1M3	6	22	25	33	5	2	6	4	5	16	17	13		ARD14	2.66667e+06	400000	1.53333e+06		ARD14	6.42597	5.60206	6.18564		ARD14	15	57.5
ARD13	13					4	5	9	11	5	11	17	18		ARD13	#DIV/0!	83333.3	1.53333e+06		ARD13	#DIV/0!	4.92082	6.18564		ARD13	#DIV/0!	#DIV/0!
ARD16	2M3					4	2	4	8	5	17	24	17		ARD16	#DIV/0!	46666.7	1.93333e+06		ARD16	#DIV/0!	4.66901	6.28631		ARD16	#DIV/0!	#DIV/0!
ARD15	23					5	4	3	4	5	20	14	20		ARD15	#DIV/0!	366667	1800000		ARD15	#DIV/0!	5.56427	6.25527		ARD15	#DIV/0!	#DIV/0!
ARD18	3M3					5	1	3	1	5	18	15	20		ARD18	#DIV/0!	166667	1.76667e+06		ARD18	#DIV/0!	5.22185	6.24715		ARD18	#DIV/0!	#DIV/0!
ARD17	33					5	4	1	3	5	13	13	8		ARD17	#DIV/0!	266667	1.13333e+06		ARD17	#DIV/0!	5.42597	6.05436		ARD17	#DIV/0!	#DIV/0!
										1	1	1	1					10					1

## Sheet: 2nd bio
		0				pH 2.5 80 min				pH 3 80 min
		dilu	tech1	tech2	tech3	dilu	tech1	tech2	tech3	dilu	tech1	tech2	tech3			0	2.5	3			0	2.5	3			2.5	3
F2365	F2365	6	41	29	31	5	12	13	21	5	11	5	9		F2365	3.36667e+06	1.53333e+06	833333		F2365	6.5272	6.18564	5.92082		F2365	45.5446	24.7525
MQ140025	MQ140025	6	31	31	20					3	2	3	4		MQ140025	2.73333e+06	#DIV/0!	3000		MQ140025	6.43669	#DIV/0!	3.47712		MQ140025	#DIV/0!	0.109756
ARD1	E1R1	6	41	41	31	5	5	3	6	5	20	25	20		ARD1	3.76667e+06	466667	2.16667e+06		ARD1	6.57596	5.66901	6.33579		ARD1	12.3894	57.5221
ARD2	1M1	6	40	44	28	5	10	6	6	5	36	30	17		ARD2	3.73333e+06	733333	2.76667e+06		ARD2	6.5721	5.8653	6.44196		ARD2	19.6429	74.1071
ARD19	11	6	50	47	41	5	7	11	22	5	21	27	20		ARD19	4600000	1.33333e+06	2.26667e+06		ARD19	6.66276	6.12494	6.35539		ARD19	28.9855	49.2754
ARD4	2M1	6	45	42	40	5	9	3	3	5	20	14	22		ARD4	4.23333e+06	500000	1.86667e+06		ARD4	6.62668	5.69897	6.27107		ARD4	11.811	44.0945
ARD3	21	6	30	33	45	5	8	6	13	5	20	16	14		ARD3	3600000	900000	1.66667e+06		ARD3	6.5563	5.95424	6.22185		ARD3	25	46.2963
ARD6	3M1	6	36	37	39	5	2	3	4	5	21	21	36		ARD6	3.73333e+06	300000	2600000		ARD6	6.5721	5.47712	6.41497		ARD6	8.03571	69.6429
ARD5	31	6	49	28	44	5	8	5	8	5	19	24	21		ARD5	4.03333e+06	700000	2.13333e+06		ARD5	6.60566	5.8451	6.32906		ARD5	17.3554	52.8926
ARD8	1M2	6	41	36	39	5	4	6	6	5	17	17	18		ARD8	3.86667e+06	533333	1.73333e+06		ARD8	6.58734	5.727	6.23888		ARD8	13.7931	44.8276
ARD7	12	6	41	39	27	5	8	10	4	5	27	24	17		ARD7	3.56667e+06	733333	2.26667e+06		ARD7	6.55226	5.8653	6.35539		ARD7	20.5607	63.5514
ARD10	2M2	6	39	35	41	4	10	16	18	5	18	19	29		ARD10	3.83333e+06	146667	2200000		ARD10	6.58358	5.16633	6.34242		ARD10	3.82609	57.3913
ARD9	22	6	29	22	36	5	7	8	9	5	6	15	11		ARD9	2900000	800000	1.06667e+06		ARD9	6.4624	5.90309	6.02803		ARD9	27.5862	36.7816
ARD12	3M2	6	43	37	50	4	11	14	17	5	25	22	25		ARD12	4.33333e+06	140000	2400000		ARD12	6.63682	5.14613	6.38021		ARD12	3.23077	55.3846
ARD11	32	6	44	48	38	5	9	11	11	5	34	20	18		ARD11	4.33333e+06	1.03333e+06	2400000		ARD11	6.63682	6.01424	6.38021		ARD11	23.8462	55.3846
ARD14	1M3	6	29	31	31	5	4	5	4	5	7	14	14		ARD14	3.03333e+06	433333	1.16667e+06		ARD14	6.48192	5.63682	6.06695		ARD14	14.2857	38.4615
ARD13	13	6	40	42	41	5	6	5	2	5	25	26	19		ARD13	4100000	433333	2.33333e+06		ARD13	6.61278	5.63682	6.36798		ARD13	10.5691	56.9106
ARD16	2M3	6	38	47	37	5	2	6	5	5	23	26	19		ARD16	4.06667e+06	433333	2.26667e+06		ARD16	6.60924	5.63682	6.35539		ARD16	10.6557	55.7377
ARD15	23	6	41	41	41	5	6	6	4	5	8	10	17		ARD15	4100000	533333	1.16667e+06		ARD15	6.61278	5.727	6.06695		ARD15	13.0081	28.4553
ARD18	3M3	6	39	29	38	5	6	2	4	5	19	23	20		ARD18	3.53333e+06	400000	2.06667e+06		ARD18	6.54818	5.60206	6.31527		ARD18	11.3208	58.4906
ARD17	33	6	31	47	39	5	8	9	10	5	20	23	19		ARD17	3900000	900000	2.06667e+06		ARD17	6.59106	5.95424	6.31527		ARD17	23.0769	52.9915

## Sheet: 3rd bio
		0				pH 2.5 80 min				pH 3 80 min
		dilu	tech1	tech2	tech3	dilu	tech1	tech2	tech3	dilu	tech1	tech2	tech3			0	2.5	3			0	2.5	3			2.5	3
F2365	F2365	6	34	27	39	5	11	15	17	5	12	15	15		F2365	3.33333e+06	1.43333e+06	1400000		F2365	6.52288	6.15635	6.14613		F2365	43	42
MQ140025	MQ140025	6	29	29	28					4	4	11	9		MQ140025	2.86667e+06	#DIV/0!	80000		MQ140025	6.45738	#DIV/0!	4.90309		MQ140025	#DIV/0!	2.7907
ARD1	E1R1	6	37	29	29	5	2	3	4	5	24	22	24		ARD1	3.16667e+06	300000	2.33333e+06		ARD1	6.5006	5.47712	6.36798		ARD1	9.47368	73.6842
ARD2	1M1	6	47	37	38	5	9	6	4	5	19	19	18		ARD2	4.06667e+06	633333	1.86667e+06		ARD2	6.60924	5.80163	6.27107		ARD2	15.5738	45.9016
ARD19	11	6	37	41	43	5	5	4	5	5	17	25	19		ARD19	4.03333e+06	466667	2.03333e+06		ARD19	6.60566	5.66901	6.30821		ARD19	11.5702	50.4132
ARD4	2M1	6	31	33	33	5	9	4	7	5	16	17	28		ARD4	3.23333e+06	666667	2.03333e+06		ARD4	6.50965	5.82391	6.30821		ARD4	20.6186	62.8866
ARD3	21	6	38	41	36	5	9	4	9	5	30	16	17		ARD3	3.83333e+06	733333	2100000		ARD3	6.58358	5.8653	6.32222		ARD3	19.1304	54.7826
ARD6	3M1	6	40	35	31	4	3	8	12	5	24	28	17		ARD6	3.53333e+06	76666.7	2300000		ARD6	6.54818	4.88461	6.36173		ARD6	2.16981	65.0943
ARD5	31	6	47	34	41	5	5	3	8	5	21	13	26		ARD5	4.06667e+06	533333	2000000		ARD5	6.60924	5.727	6.30103		ARD5	13.1148	49.1803
ARD8	1M2	6	51	47	49	5	1	4	6	5	26	26	20		ARD8	4900000	366667	2400000		ARD8	6.6902	5.56427	6.38021		ARD8	7.48299	48.9796
ARD7	12	6	49	49	50	5	3	3		5	14	18	25		ARD7	4.93333e+06	300000	1900000		ARD7	6.69314	5.47712	6.27875		ARD7	6.08108	38.5135
ARD10	2M2	6	49	44	34	4	3	4	3	5	23	20	29		ARD10	4.23333e+06	33333.3	2400000		ARD10	6.62668	4.52288	6.38021		ARD10	0.787402	56.6929
ARD9	22	6	36	30	32	5	7	8	11	5	20	17	20		ARD9	3.26667e+06	866667	1900000		ARD9	6.5141	5.93785	6.27875		ARD9	26.5306	58.1633
ARD12	3M2	6	44	32	39	4	3	4	7	5	27	27	25		ARD12	3.83333e+06	46666.7	2.63333e+06		ARD12	6.58358	4.66901	6.42051		ARD12	1.21739	68.6957
ARD11	32	6	43	33	48	5	3	3	4	5	16	19	25		ARD11	4.13333e+06	333333	2000000		ARD11	6.6163	5.52288	6.30103		ARD11	8.06452	48.3871
ARD14	1M3	6	36	33	34	5	4	8	4	5	20	20	23		ARD14	3.43333e+06	533333	2100000		ARD14	6.53572	5.727	6.32222		ARD14	15.534	61.165
ARD13	13	6	42	56	38	4	39	47	36	5	24	22	27		ARD13	4.53333e+06	406667	2.43333e+06		ARD13	6.65642	5.60924	6.3862		ARD13	8.97059	53.6765
ARD16	2M3	6	35	44	29	4	14	17	18	5	26	32	21		ARD16	3600000	163333	2.63333e+06		ARD16	6.5563	5.21307	6.42051		ARD16	4.53704	73.1481
ARD15	23	6	34	42	37	5	4	6	8	5	15	18	28		ARD15	3.76667e+06	600000	2.03333e+06		ARD15	6.57596	5.77815	6.30821		ARD15	15.9292	53.9823
ARD18	3M3	6	31	33	34	5	12	6	7	5	21	21	24		ARD18	3.26667e+06	833333	2200000		ARD18	6.5141	5.92082	6.34242		ARD18	25.5102	67.3469
ARD17	33	6	23	29	30	5	7	10	9	5	17	21	24		ARD17	2.73333e+06	866667	2.06667e+06		ARD17	6.43669	5.93785	6.31527		ARD17	31.7073	75.6098

## Sheet: sum
	F2365	MQ140025	ARD1	ARD2	ARD19	ARD4	ARD3	ARD6	ARD5	ARD8	ARD7	ARD10	ARD9	ARD12	ARD11	ARD14	ARD13	ARD16	ARD15	ARD18	ARD17
2.5	6.28631	#DIV/0!	5.48667	5.27107	5.30821	4.11394	5.60206	5.01424	5.23888	4.92082	5.38021	4.52288	4.93785	4.92082	5.47712	5.60206	4.92082	4.66901	5.56427	5.22185	5.42597
3	6.23888	3.30103	6.14613	5.56427	6.05436	5.66901	6.11394	6.30103	5.82391	5.727	6.22185	6.14613	4.30103	6.43669	5.8653	6.18564	6.18564	6.28631	6.25527	6.24715	6.05436
2.5	6.18564	#DIV/0!	5.66901	5.8653	6.12494	5.69897	5.95424	5.47712	5.8451	5.727	5.8653	5.16633	5.90309	5.14613	6.01424	5.63682	5.63682	5.63682	5.727	5.60206	5.95424
3	5.92082	3.47712	6.33579	6.44196	6.35539	6.27107	6.22185	6.41497	6.32906	6.23888	6.35539	6.34242	6.02803	6.38021	6.38021	6.06695	6.36798	6.35539	6.06695	6.31527	6.31527
2.5	6.15635	#DIV/0!	5.47712	5.80163	5.66901	5.82391	5.8653	4.88461	5.727	5.56427	5.47712	4.52288	5.93785	4.66901	5.52288	5.727	5.60924	5.21307	5.77815	5.92082	5.93785
3	6.14613	4.90309	6.36798	6.27107	6.30821	6.30821	6.32222	6.36173	6.30103	6.38021	6.27875	6.38021	6.27875	6.42051	6.30103	6.32222	6.3862	6.42051	6.30821	6.34242	6.31527
	F2365	MQ140025	ARD1	ARD2	ARD19	ARD4	ARD3	ARD6	ARD5	ARD8	ARD7	ARD10	ARD9	ARD12	ARD11	ARD14	ARD13	ARD16	ARD15	ARD18	ARD17
2.5	71.6049	#DIV/0!	8.93204	6.15385	6.35417	0.438202	13.9535	3.92405	5.47368	3.04878	7.27273	0.877193	1.64557	2.31481	7.5	15
3	64.1975	0.084507	40.7767	12.0879	35.4167	15.7303	45.3488	75.9494	21.0526	19.5122	50.5051	36.8421	0.379747	75.9259	18.3333	57.5
2.5	45.5446	#DIV/0!	12.3894	19.6429	28.9855	11.811	25	8.03571	17.3554	13.7931	20.5607	3.82609	27.5862	3.23077	23.8462	14.2857	10.5691	10.6557	13.0081	11.3208	23.0769
3	24.7525	0.109756	57.5221	74.1071	49.2754	44.0945	46.2963	69.6429	52.8926	44.8276	63.5514	57.3913	36.7816	55.3846	55.3846	38.4615	56.9106	55.7377	28.4553	58.4906	52.9915
2.5	43	#DIV/0!	9.47368	15.5738	11.5702	20.6186	19.1304	2.16981	13.1148	7.48299	6.08108	0.787402	26.5306	1.21739	8.06452	15.534	8.97059	4.53704	15.9292	25.5102	31.7073
3	42	2.7907	73.6842	45.9016	50.4132	62.8866	54.7826	65.0943	49.1803	48.9796	38.5135	56.6929	58.1633	68.6957	48.3871	61.165	53.6765	73.1481	53.9823	67.3469	75.6098
	F2365	MQ140025	ARD1	ARD2	ARD3	ARD4	ARD5	ARD6	ARD7	ARD8	ARD9	ARD10	ARD11	ARD12	ARD13	ARD14	ARD15	ARD16	ARD17	ARD18	ARD19
3	6.23888	3.30103	6.14613	5.56427	6.11394	5.66901	5.82391	6.30103	6.22185	5.727	4.30103	6.14613	5.8653	6.43669	6.18564	6.18564	6.25527	6.28631	6.05436	6.24715	6.05436
3	5.92082	3.47712	6.33579	6.44196	6.22185	6.27107	6.32906	6.41497	6.35539	6.23888	6.02803	6.34242	6.38021	6.38021	6.36798	6.06695	6.06695	6.35539	6.31527	6.31527	6.35539
3	6.14613	4.90309	6.36798	6.27107	6.32222	6.30821	6.30103	6.36173	6.27875	6.38021	6.27875	6.38021	6.30103	6.42051	6.3862	6.32222	6.30821	6.42051	6.31527	6.34242	6.30821
2.5	6.28631	#DIV/0!	5.48667	5.27107	5.60206	4.11394	5.23888	5.01424	5.38021	4.92082	4.93785	4.52288	5.47712	4.92082	4.92082	5.60206	5.56427	4.66901	5.42597	5.22185	5.30821
2.5	6.18564	#DIV/0!	5.66901	5.8653	5.95424	5.69897	5.8451	5.47712	5.8653	5.727	5.90309	5.16633	6.01424	5.14613	5.63682	5.63682	5.727	5.63682	5.95424	5.60206	6.12494
2.5	6.15635	#DIV/0!	5.47712	5.80163	5.8653	5.82391	5.727	4.88461	5.47712	5.56427	5.93785	4.52288	5.52288	4.66901	5.60924	5.727	5.77815	5.21307	5.93785	5.92082	5.66901

## Sheet: Sheet5
	pH 3			pH 2.5					pH 3			pH 2.5
F2365	6.23888	5.92082	6.14613	6.28631	6.18564	6.15635		F2365	8.23888	7.92082	8.14613	8.28631	8.18564	8.15635
MQ140025	3.30103	3.47712	4.90309	#DIV/0!	#DIV/0!	#DIV/0!		MQ140025	5.30103	5.47712	6.90309	#DIV/0!	#DIV/0!	#DIV/0!
ARD1	6.14613	6.33579	6.36798	5.48667	5.66901	5.47712		ARD1	8.14613	8.33579	8.36798	7.48667	7.66901	7.47712
ARD2	5.56427	6.44196	6.27107	5.27107	5.8653	5.80163		ARD2	7.56427	8.44196	8.27107	7.27107	7.8653	7.80163
ARD3	6.11394	6.22185	6.32222	5.60206	5.95424	5.8653		ARD3	8.11394	8.22185	8.32222	7.60206	7.95424	7.8653
ARD4	5.66901	6.27107	6.30821	4.11394	5.69897	5.82391		ARD4	7.66901	8.27107	8.30821	6.11394	7.69897	7.82391
ARD5	5.82391	6.32906	6.30103	5.23888	5.8451	5.727		ARD5	7.82391	8.32906	8.30103	7.23888	7.8451	7.727
ARD6	6.30103	6.41497	6.36173	5.01424	5.47712	4.88461		ARD6	8.30103	8.41497	8.36173	7.01424	7.47712	6.88461
ARD7	6.22185	6.35539	6.27875	5.38021	5.8653	5.47712		ARD7	8.22185	8.35539	8.27875	7.38021	7.8653	7.47712
ARD8	5.727	6.23888	6.38021	4.92082	5.727	5.56427		ARD8	7.727	8.23888	8.38021	6.92082	7.727	7.56427
ARD9	4.30103	6.02803	6.27875	4.93785	5.90309	5.93785		ARD9	6.30103	8.02803	8.27875	6.93785	7.90309	7.93785
ARD10	6.14613	6.34242	6.38021	4.52288	5.16633	4.52288		ARD10	8.14613	8.34242	8.38021	6.52288	7.16633	6.52288
ARD11	5.8653	6.38021	6.30103	5.47712	6.01424	5.52288		ARD11	7.8653	8.38021	8.30103	7.47712	8.01424	7.52288
ARD12	6.43669	6.38021	6.42051	4.92082	5.14613	4.66901		ARD12	8.43669	8.38021	8.42051	6.92082	7.14613	6.66901
ARD13	6.18564	6.36798	6.3862	4.92082	5.63682	5.60924		ARD13	8.18564	8.36798	8.3862	6.92082	7.63682	7.60924
ARD14	6.18564	6.06695	6.32222	5.60206	5.63682	5.727		ARD14	8.18564	8.06695	8.32222	7.60206	7.63682	7.727						·
ARD15	6.25527	6.06695	6.30821	5.56427	5.727	5.77815		ARD15	8.25527	8.06695	8.30821	7.56427	7.727	7.77815
ARD16	6.28631	6.35539	6.42051	4.66901	5.63682	5.21307		ARD16	8.28631	8.35539	8.42051	6.66901	7.63682	7.21307
ARD17	6.05436	6.31527	6.31527	5.42597	5.95424	5.93785		ARD17	8.05436	8.31527	8.31527	7.42597	7.95424	7.93785
ARD18	6.24715	6.31527	6.34242	5.22185	5.60206	5.92082		ARD18	8.24715	8.31527	8.34242	7.22185	7.60206	7.92082
ARD19	6.05436	6.35539	6.30821	5.30821	6.12494	5.66901		ARD19	8.05436	8.35539	8.30821	7.30821	8.12494	7.66901
