# Supplementary material for: Translation control by altered start codon usage as a means of modulating the general stress response and virulence in Listeria monocytogenes
Source: PLoS Genet. 2026 Apr 6;22(4):e1011851. doi: 10.1371/journal.pgen.1011851 (PMC13068326; doi:10.1371/journal.pgen.1011851)
Supplement: S1 Data — (ZIP) [file pgen.1011851.s005.zip › Wu_2026_PG_fulldata/Fig1CD.xlsx]

## Sheet: 24022024_1st_bio
pH 3	0				15				30				60				90				120
	dilu	tech 1	tech 2	tech 3	dilu	tech 1	tech 2	tech 3	dilu	tech 1	tech 2	tech 3	dilu	tech 1	tech 2	tech 3	dilu	tech 1	tech 2	tech 3	dilu	tech 1	tech 2	tech 3
F2365	6	21	28	30	5	28	30	29	5	28	17	28	5	24	22	17	5	26	22	14	5	20	19	17
MQ140025	6	33	20	19	5	18	29	28	4	19	12	14	2	17	18	21	2	3	6	3	1	21	14	15
MQ140025E1D2	6	22	18	20	5	19	47	32	5	4	6	7	5	1	3	5	4	9	6	9	4	5	5	10
MQ140025E1D4	6	34	31	41	5	37	30	26	5	19	17	21	5	14	30	18	5	23	26	16	5	24	36	20
MQ140025E2D2	6	27	24	23	5	30	21	28	5	5	6	8	4	39	31	36	4	21	24	21	4	13	14	17
MQ140025E2D4	6	34	30	34	5	24	27		5	22	32	22	5	16	34	28	5	28	25	18	5	23	12	23
MQ140025E3D2	6	31	22	28	5	36	28		5	6	7	10	5	3	4		4	24	20	21	4	19	15	22
MQ140025E3D4	6	30	33	42					5	26	29	25	5	24	20	27	5	26	25	15	5	18	22
	0	15	30	60	90	120			0	15	30	60	90	120			0	15	30	60	90	120
F2365	2.63333e+06	2900000	2.43333e+06	2100000	2.06667e+06	1.86667e+06		F2365	100	110.127	92.4051	79.7468	78.481	70.8861		F2365	100	110.127	92.4051	79.7468	78.481	70.8861
MQ140025	2400000	2500000	150000	1866.67	400	166.667		MQ140025	100	104.167	6.25	0.0777778	0.0166667	0.00694444		MQ140025	100	104.167	6.25	0.0777778	0.0166667	0.00694444
MQ140025E1D2	2000000	3.26667e+06	566667	300000	80000	66666.7		MQ140025E1D2	100	163.333	28.3333	15	4	3.33333		MQ140025E1D2	100	163.333	28.3333	15	4	3.33333
MQ140025E1D4	3.53333e+06	3100000	1900000	2.06667e+06	2.16667e+06	2.66667e+06		MQ140025E1D4	100	87.7358	53.7736	58.4906	61.3208	75.4717		MQ140025E1D4	100	87.7358	53.7736	58.4906	61.3208	75.4717
MQ140025E2D2	2.46667e+06	2.63333e+06	633333	353333	220000	146667		MQ140025E2D2	100	106.757	25.6757	14.3243	8.91892	5.94595		MQ140025E2D2	100	106.757	25.6757	14.3243	8.91892	5.94595
MQ140025E2D4	3.26667e+06	2550000	2.53333e+06	2600000	2.36667e+06	1.93333e+06		MQ140025E2D4	100	78.0612	77.551	79.5918	72.449	59.1837		MQ140025E2D4	100	78.0612	77.551	79.5918	72.449	59.1837
MQ140025E3D2	2700000	3200000	766667	350000	216667	186667		MQ140025E3D2	100	118.519	28.3951	12.963	8.02469	6.91358		MQ140025E3D2	100	118.519	28.3951	12.963	8.02469	6.91358
MQ140025E3D4	3500000	#DIV/0!	2.66667e+06	2.36667e+06	2200000	2000000		MQ140025E3D4	100	#DIV/0!	76.1905	67.619	62.8571	57.1429		MQ140025E3D4	100	#DIV/0!	76.1905	67.619	62.8571	57.1429
	F2365	MQ140025	MQ140025E1D2	MQ140025E1D4	MQ140025E2D2	MQ140025E2D4	MQ140025E3D2	MQ140025E3D4
0	100	100	100	100	100	100	100	100
15	110.127	104.167	163.333	87.7358	106.757	78.0612	118.519	#DIV/0!
30	92.4051	6.25	28.3333	53.7736	25.6757	77.551	28.3951	76.1905
60	79.7468	0.0777778	15	58.4906	14.3243	79.5918	12.963	67.619
90	78.481	0.0166667	4	61.3208	8.91892	72.449	8.02469	62.8571
120	70.8861	0.00694444	3.33333	75.4717	5.94595	59.1837	6.91358	57.1429
pH 2.5	0				15				30				60				90				120
	dilu	tech 1	tech 2	tech 3	dilu	tech 1	tech 2	tech 3	dilu	tech 1	tech 2	tech 3	dilu	tech 1	tech 2	tech 3	dilu	tech 1	tech 2	tech 3	dilu	tech 1	tech 2	tech 3
F2365	6	21	28	30	5	14	27	31	5	21	17	23	5	15	13	18	5	11	10	14	5	10	15	15
MQ140025	6	33	20	19	1	5	7	5	1	5
MQ140025E1D2	6	22	18	20	4	2	9	7	3	3	14	2	2	3	1	3	1			2
MQ140025E1D4	6	34	31	41	5	23	27	23	5	15	17	18	4	17	17	17	3	3	3	11	1	23	14	17
MQ140025E2D2	6	27	24	23	5	4	2	3	4	3	4	4	2	7	5	7	1	2	2	2
MQ140025E2D4	6	34	30	34	5	18	17	20	5	13	15	19	4	9	9	13	3	6	6	7	1	20	14	19
MQ140025E3D2	6	31	22	28	5	2	2	3	4	2	6	3	1	33	27	33	1		1
MQ140025E3D4	6	30	33	42	5	19	25	23	5	6	9	7	4	7	9	4	2	19	43	35	1	12	15	12
	0	15	30	60	90	120			0	15	30	60	90	120			0	15	30	60	90	120
F2365	2.63333e+06	2400000	2.03333e+06	1.53333e+06	1.16667e+06	1.33333e+06		F2365	100	91.1392	77.2152	58.2278	44.3038	50.6329		F2365	100	91.1392	77.2152	58.2278	44.3038	50.6329
MQ140025	2400000	56.6667	50	#DIV/0!	#DIV/0!	#DIV/0!		MQ140025	100	0.00236111	0.00208333	#DIV/0!	#DIV/0!	#DIV/0!		MQ140025	100	0.00236111	0.00208333	#DIV/0!	#DIV/0!	#DIV/0!
MQ140025E1D2	2000000	60000	6333.33	233.333	20	#DIV/0!		MQ140025E1D2	100	3	0.316667	0.0116667	0.001	#DIV/0!		MQ140025E1D2	100	3	0.316667	0.0116667	0.001	#DIV/0!
MQ140025E1D4	3.53333e+06	2.43333e+06	1.66667e+06	170000	5666.67	180		MQ140025E1D4	100	68.8679	47.1698	4.81132	0.160377	0.00509434		MQ140025E1D4	100	68.8679	47.1698	4.81132	0.160377	0.00509434
MQ140025E2D2	2.46667e+06	300000	36666.7	633.333	20	#DIV/0!		MQ140025E2D2	100	12.1622	1.48649	0.0256757	0.000810811	#DIV/0!		MQ140025E2D2	100	12.1622	1.48649	0.0256757	0.000810811	#DIV/0!
MQ140025E2D4	3.26667e+06	1.83333e+06	1.56667e+06	103333	6333.33	176.667		MQ140025E2D4	100	56.1224	47.9592	3.16327	0.193878	0.00540816		MQ140025E2D4	100	56.1224	47.9592	3.16327	0.193878	0.00540816
MQ140025E3D2	2700000	233333	36666.7	310	10	#DIV/0!		MQ140025E3D2	100	8.64198	1.35802	0.0114815	0.00037037	#DIV/0!		MQ140025E3D2	100	8.64198	1.35802	0.0114815	0.00037037	#DIV/0!
MQ140025E3D4	3500000	2.23333e+06	733333	66666.7	3233.33	130		MQ140025E3D4	100	63.8095	20.9524	1.90476	0.092381	0.00371429		MQ140025E3D4	100	63.8095	20.9524	1.90476	0.092381	0.00371429
	F2365	MQ140025	MQ140025E1D2	MQ140025E1D4	MQ140025E2D2	MQ140025E2D4	MQ140025E3D2	MQ140025E3D4
0	100	100	100	100	100	100	100	100
15	91.1392	0.00236111	3	68.8679	12.1622	56.1224	8.64198	63.8095
30	77.2152	0.00208333	0.316667	47.1698	1.48649	47.9592	1.35802	20.9524
60	58.2278	#DIV/0!	0.0116667	4.81132	0.0256757	3.16327	0.0114815	1.90476
90	44.3038	#DIV/0!	0.001	0.160377	0.000810811	0.193878	0.00037037	0.092381
120	50.6329	#DIV/0!	#DIV/0!	0.00509434	#DIV/0!	0.00540816	#DIV/0!	0.00371429

## Sheet: 25022024_2nd_bio
pH 3	0				15				30				60				90				120
	dilu	tech 1	tech 2	tech 3	dilu	tech 1	tech 2	tech 3	dilu	tech 1	tech 2	tech 3	dilu	tech 1	tech 2	tech 3	dilu	tech 1	tech 2	tech 3	dilu	tech 1	tech 2	tech 3
F2365	6	29	32	42	5	37	22	37	5	33	31	24	5	28	25	29	5	28	28	25	5	27	18	12
MQ140025	6	30	30	25	5	30	12	37	4	11	8	11	2	1	6	7	1	15	23	29	1	10	4	13
MQ140025E1D2	6	28	22	27	5	20	33	20	5	3	5	6	5	3	3	4	5	2	2	3	4	10	4	13
MQ140025E1D4	6	39	23	33	5	19	31	22	5	27	22	32	5	21	27	25	5	27	16	30	5	18	16	20
MQ140025E2D2	6	27	27	28	5	23	24	27	5	3	6	7	4	32	31	17	4	26	18	20	4	15	11	12
MQ140025E2D4	6	30	30	33	5	32	24	39	5	31	32	31	5	37	24	27	5	34	17	22	5	13	17	26
MQ140025E3D2	6	23	22	34	5	34	24	19	5	5	10	4	5	3	4	7	5	3	1	2	4	14	12	18
MQ140025E3D4	6	23	27	27	5	33	28	21	5	17	27	33	5	27	28	25	5	20	25	23	5	14	14	26
	0	15	30	60	90	120			0	15	30	60	90	120			0	15	30	60	90	120
F2365	3.43333e+06	3200000	2.93333e+06	2.73333e+06	2700000	1900000		F2365	100	93.2039	85.4369	79.6117	78.6408	55.3398		F2365	100	93.2039	85.4369	79.6117	78.6408	55.3398
MQ140025	2.83333e+06	2.63333e+06	100000	466.667	223.333	90		MQ140025	100	92.9412	3.52941	0.0164706	0.00788235	0.00317647		MQ140025	100	92.9412	3.52941	0.0164706	0.00788235	0.00317647
MQ140025E1D2	2.56667e+06	2.43333e+06	466667	333333	233333	90000		MQ140025E1D2	100	94.8052	18.1818	12.987	9.09091	3.50649		MQ140025E1D2	100	94.8052	18.1818	12.987	9.09091	3.50649
MQ140025E1D4	3.16667e+06	2400000	2700000	2.43333e+06	2.43333e+06	1800000		MQ140025E1D4	100	75.7895	85.2632	76.8421	76.8421	56.8421		MQ140025E1D4	100	75.7895	85.2632	76.8421	76.8421	56.8421
MQ140025E2D2	2.73333e+06	2.46667e+06	533333	266667	213333	126667		MQ140025E2D2	100	90.2439	19.5122	9.7561	7.80488	4.63415		MQ140025E2D2	100	90.2439	19.5122	9.7561	7.80488	4.63415
MQ140025E2D4	3100000	3.16667e+06	3.13333e+06	2.93333e+06	2.43333e+06	1.86667e+06		MQ140025E2D4	100	102.151	101.075	94.6237	78.4946	60.2151		MQ140025E2D4	100	102.151	101.075	94.6237	78.4946	60.2151
MQ140025E3D2	2.63333e+06	2.56667e+06	633333	466667	200000	146667		MQ140025E3D2	100	97.4684	24.0506	17.7215	7.59494	5.56962		MQ140025E3D2	100	97.4684	24.0506	17.7215	7.59494	5.56962
MQ140025E3D4	2.56667e+06	2.73333e+06	2.56667e+06	2.66667e+06	2.26667e+06	1800000		MQ140025E3D4	100	106.494	100	103.896	88.3117	70.1299		MQ140025E3D4	100	106.494	100	103.896	88.3117	70.1299
	F2365	MQ140025	MQ140025E1D2	MQ140025E1D4	MQ140025E2D2	MQ140025E2D4	MQ140025E3D2	MQ140025E3D4
0	100	100	100	100	100	100	100	100
15	93.2039	92.9412	94.8052	75.7895	90.2439	102.151	97.4684	106.494
30	85.4369	3.52941	18.1818	85.2632	19.5122	101.075	24.0506	100
60	79.6117	0.0164706	12.987	76.8421	9.7561	94.6237	17.7215	103.896
90	78.6408	0.00788235	9.09091	76.8421	7.80488	78.4946	7.59494	88.3117
120	55.3398	0.00317647	3.50649	56.8421	4.63415	60.2151	5.56962	70.1299
pH 2.5	0				15				30				60				90				120
	dilu	tech 1	tech 2	tech 3	dilu	tech 1	tech 2	tech 3	dilu	tech 1	tech 2	tech 3	dilu	tech 1	tech 2	tech 3	dilu	tech 1	tech 2	tech 3	dilu	tech 1	tech 2	tech 3
F2365	6	29	32	42	5	25	27	21	5	25	32	31	5	17	14	25	5	17	14	21	5	15	7	19
MQ140025	6	30	30	25	2	5	8	10
MQ140025E1D2	6	28	22	27	4	9	11	16	3	4	3	6	1	32	26	29	1	0	1	2
MQ140025E1D4	6	39	23	33	5	33	24	21	5	17	24	31	4	26	19	18	3	10	12	13	2	1	2	4
MQ140025E2D2	6	27	27	28	4	14	20	15	4	3	4	6	2	10	11	12	1	3	6	7
MQ140025E2D4	6	30	30	33	5	26	22	19	5	12	18	12	4	8	11	17	3	8	8	15	2	5	8	9
MQ140025E3D2	6	23	22	34	4	15	17	19	4	4	4	6	2	11	14	17	1	4	6	7
MQ140025E3D4	6	23	27	27	5	18	23	23	5	13	6	17	4	7	8	9	3	6	7	8	2	3	4	7
	0	15	30	60	90	120			0	15	30	60	90	120			0	15	30	60	90	120
F2365	3.43333e+06	2.43333e+06	2.93333e+06	1.86667e+06	1.73333e+06	1.36667e+06		F2365	100	70.8738	85.4369	54.3689	50.4854	39.8058		F2365	100	70.8738	85.4369	54.3689	50.4854	39.8058
MQ140025	2.83333e+06	766.667	#DIV/0!	#DIV/0!	#DIV/0!	#DIV/0!		MQ140025	100	0.0270588	#DIV/0!	#DIV/0!	#DIV/0!	#DIV/0!		MQ140025	100	0.0270588	#DIV/0!	#DIV/0!	#DIV/0!	#DIV/0!
MQ140025E1D2	2.56667e+06	120000	4333.33	290	10	#DIV/0!		MQ140025E1D2	100	4.67532	0.168831	0.0112987	0.00038961	#DIV/0!		MQ140025E1D2	100	4.67532	0.168831	0.0112987	0.00038961	#DIV/0!
MQ140025E1D4	3.16667e+06	2600000	2400000	210000	11666.7	233.333		MQ140025E1D4	100	82.1053	75.7895	6.63158	0.368421	0.00736842		MQ140025E1D4	100	82.1053	75.7895	6.63158	0.368421	0.00736842
MQ140025E2D2	2.73333e+06	163333	43333.3	1100	53.3333	#DIV/0!		MQ140025E2D2	100	5.97561	1.58537	0.0402439	0.00195122	#DIV/0!		MQ140025E2D2	100	5.97561	1.58537	0.0402439	0.00195122	#DIV/0!
MQ140025E2D4	3100000	2.23333e+06	1400000	120000	10333.3	733.333		MQ140025E2D4	100	72.043	45.1613	3.87097	0.333333	0.0236559		MQ140025E2D4	100	72.043	45.1613	3.87097	0.333333	0.0236559
MQ140025E3D2	2.63333e+06	170000	46666.7	1400	56.6667	#DIV/0!		MQ140025E3D2	100	6.4557	1.77215	0.0531646	0.0021519	#DIV/0!		MQ140025E3D2	100	6.4557	1.77215	0.0531646	0.0021519	#DIV/0!
MQ140025E3D4	2.56667e+06	2.13333e+06	1200000	80000	7000	466.667		MQ140025E3D4	100	83.1169	46.7532	3.11688	0.272727	0.0181818		MQ140025E3D4	100	83.1169	46.7532	3.11688	0.272727	0.0181818
	F2365	MQ140025	MQ140025E1D2	MQ140025E1D4	MQ140025E2D2	MQ140025E2D4	MQ140025E3D2	MQ140025E3D4
0	100	100	100	100	100	100	100	100
15	70.8738	0.0270588	4.67532	82.1053	5.97561	72.043	6.4557	83.1169
30	85.4369	#DIV/0!	0.168831	75.7895	1.58537	45.1613	1.77215	46.7532
60	54.3689	#DIV/0!	0.0112987	6.63158	0.0402439	3.87097	0.0531646	3.11688
90	50.4854	#DIV/0!	0.00038961	0.368421	0.00195122	0.333333	0.0021519	0.272727
120	39.8058	#DIV/0!	#DIV/0!	0.00736842	#DIV/0!	0.0236559	#DIV/0!	0.0181818

## Sheet: 26022024_3rd_bio
pH 3	0				15				30				60				90				120
	dilu	tech 1	tech 2	tech 3	dilu	tech 1	tech 2	tech 3	dilu	tech 1	tech 2	tech 3	dilu	tech 1	tech 2	tech 3	dilu	tech 1	tech 2	tech 3	dilu	tech 1	tech 2	tech 3
F2365	6	30	26	33	5	21	25	24	5	25	15	30	5	33	22	25	5	14	19	22	5	19	16	22
MQ140025	6	42	29	24	5	27	25	22	4	13	11	11	2	16	10	6	1	24	17	20	1	8	5	7
MQ140025E1D2	6	25	27	30	5	19	20	29	5	6	11	6	4	19	26	25	4	12	16	17	4	5	7	11
MQ140025E1D4	6	33	31	38	5	33	38	25	5	25	16	26	5	29	19	31	5	23	17	24	5	20	19	19
MQ140025E2D2	6	27	33	28	5	36	26	21	5	14	5	7	5	3	4	2	4	19	21	25	4	20	17	19
MQ140025E2D4	6	31	39	31	5	32	27	26	5	24	29	27	5	30	25	25	5	22	21	22	5	21	14	15
MQ140025E3D2	6	36	26	27	5	35	26	30	5	3	6	4	4	39	29	33	4	25	26	29	4	17	22	24
MQ140025E3D4	6	30	39	29	5	19	29	27	5	21	27	29	5	22	29	30	5	16	24	16	5	21	23	25
	0	15	30	60	90	120			0	15	30	60	90	120			0	15	30	60	90	120
F2365	2.96667e+06	2.33333e+06	2.33333e+06	2.66667e+06	1.83333e+06	1900000		F2365	100	78.6517	78.6517	89.8876	61.7978	64.0449		F2365	100	78.6517	78.6517	89.8876	61.7978	64.0449
MQ140025	3.16667e+06	2.46667e+06	116667	1066.67	203.333	66.6667		MQ140025	100	77.8947	3.68421	0.0336842	0.00642105	0.00210526		MQ140025	100	77.8947	3.68421	0.0336842	0.00642105	0.00210526
MQ140025E1D2	2.73333e+06	2.26667e+06	766667	233333	150000	76666.7		MQ140025E1D2	100	82.9268	28.0488	8.53659	5.4878	2.80488		MQ140025E1D2	100	82.9268	28.0488	8.53659	5.4878	2.80488
MQ140025E1D4	3400000	3200000	2.23333e+06	2.63333e+06	2.13333e+06	1.93333e+06		MQ140025E1D4	100	94.1176	65.6863	77.451	62.7451	56.8627		MQ140025E1D4	100	94.1176	65.6863	77.451	62.7451	56.8627
MQ140025E2D2	2.93333e+06	2.76667e+06	866667	300000	216667	186667		MQ140025E2D2	100	94.3182	29.5455	10.2273	7.38636	6.36364		MQ140025E2D2	100	94.3182	29.5455	10.2273	7.38636	6.36364
MQ140025E2D4	3.36667e+06	2.83333e+06	2.66667e+06	2.66667e+06	2.16667e+06	1.66667e+06		MQ140025E2D4	100	84.1584	79.2079	79.2079	64.3564	49.505		MQ140025E2D4	100	84.1584	79.2079	79.2079	64.3564	49.505
MQ140025E3D2	2.96667e+06	3.03333e+06	433333	336667	266667	210000		MQ140025E3D2	100	102.247	14.6067	11.3483	8.98876	7.07865		MQ140025E3D2	100	102.247	14.6067	11.3483	8.98876	7.07865
MQ140025E3D4	3.26667e+06	2500000	2.56667e+06	2700000	1.86667e+06	2300000		MQ140025E3D4	100	76.5306	78.5714	82.6531	57.1429	70.4082		MQ140025E3D4	100	76.5306	78.5714	82.6531	57.1429	70.4082
	F2365	MQ140025	MQ140025E1D2	MQ140025E1D4	MQ140025E2D2	MQ140025E2D4	MQ140025E3D2	MQ140025E3D4
0	100	100	100	100	100	100	100	100
15	78.6517	77.8947	82.9268	94.1176	94.3182	84.1584	102.247	76.5306
30	78.6517	3.68421	28.0488	65.6863	29.5455	79.2079	14.6067	78.5714
60	89.8876	0.0336842	8.53659	77.451	10.2273	79.2079	11.3483	82.6531
90	61.7978	0.00642105	5.4878	62.7451	7.38636	64.3564	8.98876	57.1429
120	64.0449	0.00210526	2.80488	56.8627	6.36364	49.505	7.07865	70.4082
pH 2.5	0				15				30				60				90				120
	dilu	tech 1	tech 2	tech 3	dilu	tech 1	tech 2	tech 3	dilu	tech 1	tech 2	tech 3	dilu	tech 1	tech 2	tech 3	dilu	tech 1	tech 2	tech 3	dilu	tech 1	tech 2	tech 3
F2365	6	30	26	33	5	26	22	20	5	28	24	26	5	17	26	17	5	21	18	20	5	16	14	17
MQ140025	6	42	29	24	2	4	11	12
MQ140025E1D2	6	25	27	30	4	16	9	10	3	5	6	12	2	5	2	4	1	1	1	0
MQ140025E1D4	6	33	31	38	5	30	24	23	5	20	27	22	5	2	3	5	3	13	27	22	2	7	9	10
MQ140025E2D2	6	27	33	28	4	21	23	24	4	6	3	4	2	5	8	15	1	7	0	2
MQ140025E2D4	6	31	39	31	5	29	27	33	5	15	13	13	4	11	16	24	3	8	9	13	2	10	11	8
MQ140025E3D2	6	36	26	27	4	19	28	16	3	40	44	34	2	21	10	16	1	7	8	9
MQ140025E3D4	6	30	39	29	5	16	27	25	5	6	10	6	4	12	15	8	3	8	10	17	2	7	8	10
	0	15	30	60	90	120			0	15	30	60	90	120			0	15	30	60	90	120
F2365	2.96667e+06	2.26667e+06	2600000	2000000	1.96667e+06	1.56667e+06		F2365	100	76.4045	87.6404	67.4157	66.2921	52.809		F2365	100	76.4045	87.6404	67.4157	66.2921	52.809
MQ140025	3.16667e+06	900	#DIV/0!	#DIV/0!	#DIV/0!	#DIV/0!		MQ140025	100	0.0284211	#DIV/0!	#DIV/0!	#DIV/0!	#DIV/0!		MQ140025	100	0.0284211	#DIV/0!	#DIV/0!	#DIV/0!	#DIV/0!
MQ140025E1D2	2.73333e+06	116667	7666.67	366.667	6.66667	#DIV/0!		MQ140025E1D2	100	4.26829	0.280488	0.0134146	0.000243902	#DIV/0!		MQ140025E1D2	100	4.26829	0.280488	0.0134146	0.000243902	#DIV/0!
MQ140025E1D4	3400000	2.56667e+06	2300000	333333	20666.7	866.667		MQ140025E1D4	100	75.4902	67.6471	9.80392	0.607843	0.0254902		MQ140025E1D4	100	75.4902	67.6471	9.80392	0.607843	0.0254902
MQ140025E2D2	2.93333e+06	226667	43333.3	933.333	30	#DIV/0!		MQ140025E2D2	100	7.72727	1.47727	0.0318182	0.00102273	#DIV/0!		MQ140025E2D2	100	7.72727	1.47727	0.0318182	0.00102273	#DIV/0!
MQ140025E2D4	3.36667e+06	2.96667e+06	1.36667e+06	170000	10000	966.667		MQ140025E2D4	100	88.1188	40.5941	5.0495	0.29703	0.0287129		MQ140025E2D4	100	88.1188	40.5941	5.0495	0.29703	0.0287129
MQ140025E3D2	2.96667e+06	210000	39333.3	1566.67	80	#DIV/0!		MQ140025E3D2	100	7.07865	1.32584	0.052809	0.00269663	#DIV/0!		MQ140025E3D2	100	7.07865	1.32584	0.052809	0.00269663	#DIV/0!
MQ140025E3D4	3.26667e+06	2.26667e+06	733333	116667	11666.7	833.333		MQ140025E3D4	100	69.3878	22.449	3.57143	0.357143	0.0255102		MQ140025E3D4	100	69.3878	22.449	3.57143	0.357143	0.0255102
	F2365	MQ140025	MQ140025E1D2	MQ140025E1D4	MQ140025E2D2	MQ140025E2D4	MQ140025E3D2	MQ140025E3D4
0	100	100	100	100	100	100	100	100
15	76.4045	0.0284211	4.26829	75.4902	7.72727	88.1188	7.07865	69.3878
30	87.6404	#DIV/0!	0.280488	67.6471	1.47727	40.5941	1.32584	22.449
60	67.4157	#DIV/0!	0.0134146	9.80392	0.0318182	5.0495	0.052809	3.57143
90	66.2921	#DIV/0!	0.000243902	0.607843	0.00102273	0.29703	0.00269663	0.357143
120	52.809	#DIV/0!	#DIV/0!	0.0254902	#DIV/0!	0.0287129	#DIV/0!	0.0255102
