# Supplementary material for: Translation control by altered start codon usage as a means of modulating the general stress response and virulence in Listeria monocytogenes
Source: PLoS Genet. 2026 Apr 6;22(4):e1011851. doi: 10.1371/journal.pgen.1011851 (PMC13068326; doi:10.1371/journal.pgen.1011851)
Supplement: S1 Data — (ZIP) [file pgen.1011851.s005.zip › Wu_2026_PG_fulldata/FigS3/lmo1848.tab]

	ATG	TTG	GTG	ATA	ATC	ATT	CTG	other
CC1	5780	0	0	0	0	0	0	1
CC2	2654	0	0	0	0	0	0	0
CC3	1250	0	0	0	0	0	0	0
CC4	1547	0	0	0	0	0	0	0
CC5	5126	0	0	0	0	0	0	2
CC6	3091	0	0	0	0	0	0	1
CC8	0	0	0	0	0	0	0	0
CC9	0	3726	0	0	0	0	0	1
CC16	0	0	0	0	0	0	0	0
CC121	0	2486	0	0	0	0	0	0
