# Supplementary material for: Translation control by altered start codon usage as a means of modulating the general stress response and virulence in Listeria monocytogenes
Source: PLoS Genet. 2026 Apr 6;22(4):e1011851. doi: 10.1371/journal.pgen.1011851 (PMC13068326; doi:10.1371/journal.pgen.1011851)
Supplement: S1 Data — (ZIP) [file pgen.1011851.s005.zip › Wu_2026_PG_fulldata/FigS3/lmo1482.tab]

	ATG	TTG	GTG	ATA	ATC	ATT	CTG	other
CC1	0	0	0	0	0	5553	0	223
CC2	0	0	0	0	0	2571	0	83
CC3	0	0	0	0	0	1194	0	55
CC4	0	0	0	0	0	1497	0	50
CC5	0	0	0	0	0	4995	0	133
CC6	0	0	0	0	0	2850	0	242
CC8	0	0	0	0	0	0	0	0
CC9	3659	0	0	0	0	0	0	68
CC16	0	0	0	0	0	0	0	0
CC121	2451	0	0	0	0	0	0	35
