# Supplementary material for: Translation control by altered start codon usage as a means of modulating the general stress response and virulence in Listeria monocytogenes
Source: PLoS Genet. 2026 Apr 6;22(4):e1011851. doi: 10.1371/journal.pgen.1011851 (PMC13068326; doi:10.1371/journal.pgen.1011851)
Supplement: S1 Data — (ZIP) [file pgen.1011851.s005.zip › Wu_2026_PG_fulldata/FigS3/lmo0936.tab]

	ATG	TTG	GTG	ATA	ATC	ATT	CTG	other
CC1	5716	0	0	0	0	0	0	65
CC2	2597	0	34	0	0	0	0	23
CC3	0	0	1228	0	0	0	0	22
CC4	1530	0	0	0	0	0	0	17
CC5	19	0	5058	0	0	0	0	51
CC6	3040	0	0	0	0	0	0	52
CC8	0	0	0	0	0	0	0	0
CC9	3708	0	0	0	0	0	0	20
CC16	0	0	0	0	0	0	0	0
CC121	2484	0	0	0	0	0	0	2
