# Supplementary material for: Translation control by altered start codon usage as a means of modulating the general stress response and virulence in Listeria monocytogenes
Source: PLoS Genet. 2026 Apr 6;22(4):e1011851. doi: 10.1371/journal.pgen.1011851 (PMC13068326; doi:10.1371/journal.pgen.1011851)
Supplement: S1 Data — (ZIP) [file pgen.1011851.s005.zip › Wu_2026_PG_fulldata/FigS3/lmo0585.tab]

	ATG	TTG	GTG	ATA	ATC	ATT	CTG	other
CC1	0	5777	0	0	0	0	0	4
CC2	0	2641	0	0	0	0	0	13
CC3	0	1236	0	0	0	0	0	14
CC4	0	1536	0	0	0	0	0	10
CC5	1	5077	0	0	0	0	0	50
CC6	0	3042	0	0	0	0	0	50
CC8	0	0	0	0	0	0	0	0
CC9	3702	0	0	0	0	0	0	26
CC16	0	0	0	0	0	0	0	0
CC121	2469	0	0	0	0	0	0	17
