# Supplementary material for: Translation control by altered start codon usage as a means of modulating the general stress response and virulence in Listeria monocytogenes
Source: PLoS Genet. 2026 Apr 6;22(4):e1011851. doi: 10.1371/journal.pgen.1011851 (PMC13068326; doi:10.1371/journal.pgen.1011851)
Supplement: S1 Data — (ZIP) [file pgen.1011851.s005.zip › Wu_2026_PG_fulldata/FigS3/lmo1716.tab]

	ATG	TTG	GTG	ATA	ATC	ATT	CTG	other
CC1	5570	0	0	0	0	0	0	202
CC2	2589	0	0	0	0	0	0	62
CC3	1211	0	0	0	0	0	0	36
CC4	1493	0	0	0	0	0	0	47
CC5	4912	0	0	0	0	0	0	181
CC6	2855	0	0	0	0	0	0	222
CC8	0	0	0	0	0	0	0	0
CC9	3584	0	0	0	0	0	0	114
CC16	0	0	0	0	0	0	0	0
CC121	8	0	2379	0	0	0	0	74
