# Supplementary material for: Translation control by altered start codon usage as a means of modulating the general stress response and virulence in Listeria monocytogenes
Source: PLoS Genet. 2026 Apr 6;22(4):e1011851. doi: 10.1371/journal.pgen.1011851 (PMC13068326; doi:10.1371/journal.pgen.1011851)
Supplement: S1 Data — (ZIP) [file pgen.1011851.s005.zip › Wu_2026_PG_fulldata/FigS3/lmo1461.tab]

	ATG	TTG	GTG	ATA	ATC	ATT	CTG	other
CC1	0	5750	0	0	0	0	0	30
CC2	0	2644	0	0	0	0	0	10
CC3	0	1237	0	0	0	0	0	13
CC4	0	1534	0	0	0	0	0	13
CC5	0	5097	0	0	0	0	0	31
CC6	0	3014	0	0	0	0	0	75
CC8	0	0	0	0	0	0	0	0
CC9	3706	0	0	0	0	0	0	21
CC16	0	0	0	0	0	0	0	0
CC121	2466	0	0	0	0	0	0	20
