# Supplementary material for: Translation control by altered start codon usage as a means of modulating the general stress response and virulence in Listeria monocytogenes
Source: PLoS Genet. 2026 Apr 6;22(4):e1011851. doi: 10.1371/journal.pgen.1011851 (PMC13068326; doi:10.1371/journal.pgen.1011851)
Supplement: S1 Data — (ZIP) [file pgen.1011851.s005.zip › Wu_2026_PG_fulldata/Fig6A/lmo0315.tab]

	ATG	TTG	GTG	ATA	ATC	ATT	CTG	other
I	2126	0	26626	0	0	0	0	43
II	6482	0	16723	0	0	0	0	13
III	1218	2	236	0	0	0	0	2
IV	40	0	27	0	0	0	0	0
